# Supplementary material for: Transcriptomic profiling highlights cell proliferation in the progression of experimental pulmonary hypertension in rats
Source: Sci Rep. 2024 Jun 18;14:14056. doi: 10.1038/s41598-024-64251-w (PMC11189536; doi:10.1038/s41598-024-64251-w)
Supplement: Supplementary file 1 — Supplementary Table S1. [file 41598_2024_64251_MOESM1_ESM.xls]

## Sheet: Week 1
log2Fold Change	p value	p adj	ENSEMBL	ENTREZ ID	SYMBOL	UNIPROT	Change
-4.56242	2.09866e-13	1.78147e-10	ENSRNOG00000053147	361807	Lemd2	Q4KM57	Down
-3.65843	0.0012084	0.04868	ENSRNOG00000051964	25313	Egf	P07522	Down
-3.58118	0.000641302	0.030243	ENSRNOG00000007705	29718	Kcnj10	P49655	Down
-3.5002	4.61655e-05	0.00356254	ENSRNOG00000029115	312363	RGD1564883	NA	Down
-3.34826	2.66445e-05	0.00218374	ENSRNOG00000018471	100362339	LOC100362339	NA	Down
-3.31945	0.000882588	0.0380025	ENSRNOG00000007748	290803	Tex15	D3ZYB8	Down
-3.24446	5.31167e-07	8.41652e-05	ENSRNOG00000020165	293522	Ahsp	A9UMW3	Down
-3.10671	4.34447e-06	0.000501259	ENSRNOG00000027061	304353	Nxpe5l1	NA	Down
-3.00669	0.000233107	0.0136392	ENSRNOG00000043100	100359716	LOC100359716	NA	Down
-2.9028	0.00564873	0.147862	ENSRNOG00000019199	309112	Cracr2b	B0BNK9	Down
-2.78711	5.80226e-10	1.97012e-07	ENSRNOG00000007637	313339	Acer2	D3ZNW4	Down
-2.7672	1.30065e-06	0.000184581	ENSRNOG00000058105	24440	Hbb	P02091	Down
-2.6925	0.00300903	0.0961272	ENSRNOG00000046151	679312	Tubb1	M0R8B6	Down
-2.67655	8.78309e-05	0.00603343	ENSRNOG00000048456	26962	Rpl8	P62919	Down
-2.6169	5.27742e-06	0.000570153	ENSRNOG00000008078	116745	Kcnh6	O54853	Down
-2.5998	2.33305e-06	0.000288812	ENSRNOG00000047321	360504	Hba-a2	A0A0G2JSV6	Down
-2.58316	0.00327753	0.101964	ENSRNOG00000040109	501096	Treml1	NA	Down
-2.58051	0.00910455	0.195657	ENSRNOG00000037402	681389	Cops9	B5DFN0	Down
-2.53126	6.09396e-05	0.00444561	ENSRNOG00000047098	361619	Hbb-b1	Q6PDU6	Down
-2.52535	0.00102666	0.0434194	ENSRNOG00000047966	24963	Hspa1l	P55063	Down
-2.51548	0.0011413	0.0467696	ENSRNOG00000031127	685587	Snrpel1	NA	Down
-2.48335	8.13256e-10	2.61209e-07	ENSRNOG00000019518	290646	Pde4c	G3V8J8	Down
-2.45919	0.0484431	0.481353	ENSRNOG00000014373	361623	Trim66	F1M6Z0	Down
-2.45013	0.00844144	0.188496	ENSRNOG00000040122	498440	Myoz1	D4A7U8	Down
-2.44921	0.0169806	0.284104	ENSRNOG00000006641	25699	Dbh	Q05754	Down
-2.43247	0.00203628	0.0726703	ENSRNOG00000022101	29563	Crabp2	P51673	Down
-2.43176	1.52998e-05	0.00140947	ENSRNOG00000000167	25748	Alas2	Q63147	Down
-2.42584	0.00605085	0.155518	ENSRNOG00000045816	50592	Gria1	P19490	Down
-2.42528	3.6733e-05	0.00289096	ENSRNOG00000016681	282839	Mc2r	G3V848	Down
-2.38969	0.00447676	0.124887	ENSRNOG00000007238	297756	LOC297756	NA	Down
-2.38019	0.0394593	0.432596	ENSRNOG00000018885	100910046	LOC100910046	NA	Down
-2.36276	0.0187185	0.298126	ENSRNOG00000003537	289257	Spta1	D4A678	Down
-2.31727	0.000761875	0.034038	ENSRNOG00000019942	292757	Fbxo17	Q6AY27	Down
-2.29402	0.034998	0.411249	ENSRNOG00000032420	689729	Hmgb1-ps3	NA	Down
-2.29307	5.20226e-06	0.00056719	ENSRNOG00000061299	100134871	LOC100134871	A0A1K0FUA6	Down
-2.28967	3.02289e-05	0.00244381	ENSRNOG00000029886	25632	Hba-a1	B1H216	Down
-2.25952	0.000374258	0.0195933	ENSRNOG00000045989	287167	Hba-a3	Q63910	Down
-2.25397	0.012234	0.236405	ENSRNOG00000047571	502832	RGD1563231	NA	Down
-2.24343	0.00773042	0.181558	ENSRNOG00000009823	287429	Naa38	G3V785	Down
-2.22991	0.00331045	0.102452	ENSRNOG00000007539	65190	Rsad2	O70600	Down
-2.22451	0.0056192	0.147414	ENSRNOG00000018131	295356	Slc16a4	Q5U2P9	Down
-2.21934	0.0141216	0.255435	ENSRNOG00000025810	100362005	Grcc10	D3ZMS0	Down
-2.21304	0.00269164	0.0899311	ENSRNOG00000033916	100363012	Rps21-ps1	NA	Down
-2.17509	0.000259091	0.0147322	ENSRNOG00000019183	81639	Alox15	Q02759	Down
-2.16097	0.000324399	0.0176035	ENSRNOG00000017130	60414	Rhd	O88298	Down
-2.15738	5.44645e-12	3.23628e-09	ENSRNOG00000001152	25051	Glp1r	P32301	Down
-2.15728	0.0324121	0.400461	ENSRNOG00000049491	294273	RT1-DMb	Q6MGA7	Down
-2.14645	0.0334369	0.407264	ENSRNOG00000050758	499105	Epc2l1	NA	Down
-2.13672	0.0344242	0.408258	ENSRNOG00000045968	498744	RGD1561310	NA	Down
-2.12393	0.000585092	0.0282652	ENSRNOG00000019433	25531	Rab3a	P63012	Down
-2.12013	0.0145132	0.25936	ENSRNOG00000028427	287065	Magmas-ps1	NA	Down
-2.1177	1.54459e-11	7.98083e-09	ENSRNOG00000002653	170899	Kcnk2	Q920B6	Down
-2.11453	0.00416384	0.119236	ENSRNOG00000014035	301334	Arhgef4	D3ZKB4	Down
-2.11448	0.0368412	0.424417	ENSRNOG00000019920	65031	Doc2a	P70611	Down
-2.10921	0.00274903	0.0904972	ENSRNOG00000011453	171291	Kif6	NA	Down
-2.08435	0.000234129	0.0136392	ENSRNOG00000018241	306570	Ank1	D3Z9Z0	Down
-2.08037	0.00845411	0.188496	ENSRNOG00000020514	293165	Sox6	Q4V8G3	Down
-2.079	3.32544e-10	1.36274e-07	ENSRNOG00000031671	312664	Rasgef1a	D3ZZV7	Down
-2.07898	0.00299258	0.095957	ENSRNOG00000037087	108351584	LOC108351584	NA	Down
-2.0783	6.19734e-14	6.13743e-11	ENSRNOG00000010610	79242	Hpgd	O08699	Down
-2.07606	2.96655e-07	4.96542e-05	ENSRNOG00000014011	311332	Dll4	D3ZHH1	Down
-2.07209	0.00625968	0.157606	ENSRNOG00000005726	56768	Pclo	Q9JKS6	Down
-2.06419	0.00802292	0.184776	ENSRNOG00000031315	81769	Rpl36al	B2RYQ8	Down
-2.04402	0.00198263	0.071183	ENSRNOG00000049751	84481	Arid4b	Q9JKB5	Down
-2.02818	0.00119202	0.0485055	ENSRNOG00000012557	25475	Lgals5	P47967	Down
-2.01851	0.000564417	0.0275312	ENSRNOG00000021478	689256	Tpd52l1	Q499Q2	Down
-2.0134	0.00697741	0.168194	ENSRNOG00000048523	26962	Rpl8	P62919	Down
-2.01101	0.00146687	0.0567828	ENSRNOG00000008219	315712	Ccdc33	Q5XIR4	Down
-2.00575	0.0397775	0.434881	ENSRNOG00000029443	108351482	LOC108351482	P62275	Down
-2.00546	2.57365e-05	0.00212398	ENSRNOG00000001128	288689	Tesc	D3ZTN1	Down
-2.00061	0.0156656	0.271781	ENSRNOG00000038951	89786	Cox17	Q76MV3	Down
-1.99585	0.00110147	0.0456094	ENSRNOG00000011424	290789	Cldn23	Q497B5	Down
-1.9847	0.0117247	0.230945	ENSRNOG00000011715	679959	Mtfr1-ps1	NA	Down
-1.98013	0.00496736	0.135085	ENSRNOG00000015749	85269	Nme3	Q99NI1	Down
-1.97303	1.40239e-06	0.00019379	ENSRNOG00000052080	24245	Camk2b	F1LNI8	Down
-1.96891	0.000232205	0.0136392	ENSRNOG00000058870	298301	Mroh7	A2RUW0	Down
-1.94581	0.00154061	0.0589939	ENSRNOG00000060123	300053	Kifc2	A0A0G2K857	Down
-1.93261	4.39264e-06	0.000501944	ENSRNOG00000022893	266780	Rimbp2	D4A2L1	Down
-1.92212	2.91606e-09	8.25107e-07	ENSRNOG00000011478	685243	Ackr4	G3V9V6	Down
-1.91627	0.0308258	0.391931	ENSRNOG00000059641	501620	RGD1564480	NA	Down
-1.90558	0.00346779	0.105941	ENSRNOG00000029342	64155	Scn7a	NA	Down
-1.87738	0.0254126	0.357087	ENSRNOG00000003468	170808	Capn8	Q78EJ9	Down
-1.87564	0.00962098	0.203484	ENSRNOG00000009022	297383	Rtkn	Q6V7V2	Down
-1.86576	0.00119044	0.0485055	ENSRNOG00000020970	303569	Rundc3a	A1L117	Down
-1.86357	0.000618823	0.0292992	ENSRNOG00000048874	25658	Gckr	Q07071	Down
-1.85662	0.0452496	0.468012	ENSRNOG00000032472	266735	Adgrg2	Q8CJ11	Down
-1.85088	3.49364e-05	0.0027776	ENSRNOG00000007900	500065	Tspan33	D3Z967	Down
-1.84622	0.0231675	0.338283	ENSRNOG00000046560	309161	Ccdc85b	NA	Down
-1.84295	0.0131193	0.244786	ENSRNOG00000020817	24299	Cyp2a3	P20812	Down
-1.83771	0.00210246	0.0745444	ENSRNOG00000017917	291002	Cdhr2	D3ZAN2	Down
-1.83759	0.000999809	0.0425868	ENSRNOG00000006802	500280	Lrrn1	Q32Q07	Down
-1.8294	0.00290071	0.0947034	ENSRNOG00000061438	100360491	LOC100360491	NA	Down
-1.82575	0.0226592	0.334763	ENSRNOG00000032635	100360117	LOC100360117	P62919	Down
-1.80251	0.00268802	0.0899311	ENSRNOG00000028015	360918	Pf4	P06765	Down
-1.79179	0.00420645	0.120137	ENSRNOG00000009434	315963	RGD1310507	Q6QI47	Down
-1.77522	0.00019776	0.0119298	ENSRNOG00000011593	155437	Hey1	NA	Down
-1.77041	0.0355621	0.41474	ENSRNOG00000042653	690871	Ndufaf8	D3ZUI9	Down
-1.76884	0.000289948	0.0160267	ENSRNOG00000028404	360616	Ppp1r1b	Q6J4I0	Down
-1.7673	2.792e-10	1.2289e-07	ENSRNOG00000018952	290562	Sema3g	F1LNH0	Down
-1.76442	0.0439061	0.459183	ENSRNOG00000031579	100363469	LOC100363469	NA	Down
-1.76325	0.0230708	0.338069	ENSRNOG00000018916	293514	Bcl7c	D3ZUL4	Down
-1.7626	0.0371303	0.424417	ENSRNOG00000051284	108349721	LOC108349721	NA	Down
-1.75294	0.00195364	0.0705685	ENSRNOG00000021714	361423	Cibar2	D3ZCB9	Down
-1.75127	0.0266181	0.367825	ENSRNOG00000004222	24249	S100g	P02634	Down
-1.74709	1.32988e-05	0.00126435	ENSRNOG00000003374	289855	Ccdc85a	D3ZMD4	Down
-1.74131	0.0440687	0.459397	ENSRNOG00000033473	58927	Rpl36	P39032	Down
-1.74096	0.00085966	0.0376981	ENSRNOG00000014552	100909657	Zfp239	M0RBC3	Down
-1.72775	0.0468148	0.474864	ENSRNOG00000060449	81775	Rps21	P05765	Down
-1.72455	7.93844e-13	5.54944e-10	ENSRNOG00000000033	305095	Tmcc2	D3ZE26	Down
-1.72263	0.00436706	0.123273	ENSRNOG00000025612	304554	Sez6l	D4AD89	Down
-1.71867	0.000119862	0.00769965	ENSRNOG00000002417	266775	Serpinb10	Q8K3K4	Down
-1.70413	0.0330151	0.404196	ENSRNOG00000003498	406005	Olr1585	NA	Down
-1.70062	0.00770594	0.181341	ENSRNOG00000020481	114113	Pafah1b3	O35263	Down
-1.70011	0.0199896	0.310926	ENSRNOG00000053820	681381	Zcwpw2	NA	Down
-1.69009	2.33208e-05	0.00196556	ENSRNOG00000009572	58947	Hgfac	Q5EBA7	Down
-1.68421	1.16545e-05	0.00113527	ENSRNOG00000032247	365948	Bank1	M0RAD7	Down
-1.67845	0.000225272	0.013319	ENSRNOG00000032669	24648	Serpina1	A0A0G2JY31	Down
-1.67025	0.0269204	0.369536	ENSRNOG00000030022	366069	Myo3b	NA	Down
-1.66862	7.18726e-07	0.000110926	ENSRNOG00000018839	25054	Ntrk2	Q63604	Down
-1.66609	0.00425833	0.120778	ENSRNOG00000010270	56227	Espn	F1LQ34	Down
-1.65937	0.00311986	0.098346	ENSRNOG00000013003	296472	Srms	Q5FVG7	Down
-1.64512	0.006508	0.162481	ENSRNOG00000037712	287414	Mfsd6l	D4A757	Down
-1.64155	0.0264743	0.36669	ENSRNOG00000019533	498697	Klhl3	NA	Down
-1.64065	0.0208738	0.316813	ENSRNOG00000014918	58975	Klrg1	Q64335	Down
-1.63228	0.0100534	0.207422	ENSRNOG00000034182	100361934	LOC100361934	NA	Down
-1.63181	0.0427989	0.452109	ENSRNOG00000020602	100911483	Ndufa13	D3ZE15	Down
-1.62866	0.000384589	0.0198892	ENSRNOG00000019022	361441	Fam89a	Q6Q0N2	Down
-1.62821	0.0290538	0.383912	ENSRNOG00000017560	81517	Mdk	A9UMV0	Down
-1.62578	0.0280065	0.376078	ENSRNOG00000011263	361105	Plac9	NA	Down
-1.62092	0.00809407	0.185337	ENSRNOG00000036758	100909537	Iqck	D3ZTH1	Down
-1.62005	0.000992664	0.0424346	ENSRNOG00000021174	246233	Macrod1	G3V8V6	Down
-1.61545	0.0377465	0.424417	ENSRNOG00000004245	289197	Mgst3	D4ADS4	Down
-1.61251	0.0231993	0.338283	ENSRNOG00000028166	288527	Asmtl	D4AA35	Down
-1.60613	9.59461e-12	5.18283e-09	ENSRNOG00000002434	497979	Tmem100	Q569C0	Down
-1.60442	0.0326204	0.40152	ENSRNOG00000020676	114004	Ppp1r14a	Q99MC0	Down
-1.60165	0.0472082	0.476924	ENSRNOG00000050051	684441	Pin4	M0RCP9	Down
-1.60046	0.0107686	0.217643	ENSRNOG00000053301	685767	LOC685767	A0A0G2JVP3	Down
-1.59995	0.00790064	0.184215	ENSRNOG00000049282	363938	Oas2	Q5MYU0	Down
-1.59559	0.0180389	0.292064	ENSRNOG00000033528	678743	Tll1	NA	Down
-1.59103	0.0200441	0.310926	ENSRNOG00000047365	687780	LOC687780	Q5BJN7	Down
-1.58491	0.0161922	0.277674	ENSRNOG00000019358	24890	Esr1	P06211	Down
-1.57809	0.0103318	0.21206	ENSRNOG00000007611	497985	Hoxb7	P18864	Down
-1.5701	0.0377094	0.424417	ENSRNOG00000039265	689623	Psmg4	B2RZB8	Down
-1.56816	0.0123565	0.237196	ENSRNOG00000023085	362818	Pmel	D3ZED8	Down
-1.56171	0.0322503	0.400171	ENSRNOG00000005359	311093	Csrnp3	NA	Down
-1.56088	0.0271054	0.371534	ENSRNOG00000049025	29304	Rps6	P62755	Down
-1.54785	0.0383222	0.426824	ENSRNOG00000024280	292266	Ccdc170	A0A1B0GWU6	Down
-1.54059	0.018548	0.296668	ENSRNOG00000021079	58971	Fxyd1	A0A0H2UHS8	Down
-1.53026	0.0167904	0.283434	ENSRNOG00000045561	690344	Uqcc3	P0CD94	Down
-1.52425	4.60082e-06	0.000515813	ENSRNOG00000003510	246245	Fmo2	G3V6F6	Down
-1.52103	0.0404113	0.438183	ENSRNOG00000030319	500606	Morn2	B2RYT2	Down
-1.52042	0.0440116	0.459397	ENSRNOG00000021177	171335	Cox8a	P80433	Down
-1.51777	1.3257e-05	0.00126435	ENSRNOG00000002227	64030	Kit	Q63116	Down
-1.51682	0.00682211	0.16658	ENSRNOG00000016558	64364	Pllp	P47987	Down
-1.51295	0.0158546	0.27426	ENSRNOG00000006589	81683	Mif	A0A0F7RQL3	Down
-1.51008	0.0137847	0.250485	ENSRNOG00000057645	365212	Micb	Q60I19	Down
-1.50886	0.0229385	0.336545	ENSRNOG00000001420	288584	Fis1	P84817	Down
-1.50737	0.00658751	0.163123	ENSRNOG00000010172	292988	Mkrn3	NA	Down
-1.50313	0.03918	0.432326	ENSRNOG00000002873	287346	Fam183a	D3Z8P9	Down
-1.50194	0.0371267	0.424417	ENSRNOG00000019884	103691238	LOC103691238	D4A464	Down
-1.50154	9.07144e-05	0.00616029	ENSRNOG00000031785	407757	Krt76	Q6IFZ5	Down
-1.50042	0.00432989	0.122515	ENSRNOG00000014882	170632	Fgf11	Q8R5L8	Down
-1.49533	5.21781e-10	1.82381e-07	ENSRNOG00000014648	306636	Efnb2	B2B9A9	Down
-1.49193	0.0376915	0.424417	ENSRNOG00000011702	317382	Foxp3	D3ZKI1	Down
-1.49081	0.00133566	0.0523127	ENSRNOG00000013269	246775	Tnfsf10	E9PU84	Down
-1.49018	0.0227189	0.334877	ENSRNOG00000011937	294708	Sgtb	Q80W98	Down
-1.48908	0.00353717	0.106961	ENSRNOG00000002624	498769	Edaradd	F1LYE0	Down
-1.48902	0.0146169	0.260191	ENSRNOG00000007561	503194	Glb1l2	D3ZHQ5	Down
-1.48576	0.0386926	0.428939	ENSRNOG00000058202	117256	Ppp2r2c	P97888	Down
-1.48192	0.0287862	0.381803	ENSRNOG00000050407	295398	Hiat1-ps1	B1H293	Down
-1.47525	0.0302144	0.390976	ENSRNOG00000021095	116831	Fxyd3	P59645	Down
-1.47509	0.0002166	0.0128703	ENSRNOG00000010634	691517	Megf11	F1LVJ8	Down
-1.47092	0.00477388	0.131631	ENSRNOG00000014226	313756	Plch2	NA	Down
-1.47089	0.0231718	0.338283	ENSRNOG00000015866	313491	Hint2	D4AB01	Down
-1.44922	0.000123797	0.00790971	ENSRNOG00000028743	499302	Gal3st3	Q505J7	Down
-1.44806	0.0147874	0.261172	ENSRNOG00000016945	29692	Pla2g2a	P14423	Down
-1.4474	0.0460966	0.471033	ENSRNOG00000052326	25225	Uba1y	A0A0G2K8A5	Down
-1.44732	0.0479419	0.479181	ENSRNOG00000026912	498854	Scgb3a2	Q71MM7	Down
-1.43741	0.020633	0.314766	ENSRNOG00000020982	29752	Fau	Q5BJN7	Down
-1.41298	0.0261689	0.364999	ENSRNOG00000019908	295234	Lamtor2	D4A465	Down
-1.41166	0.0198431	0.310283	ENSRNOG00000034093	494559	Hsc70-ps1	NA	Down
-1.41057	0.0395746	0.433061	ENSRNOG00000011714	360547	Sat2	D3Z9J8	Down
-1.40559	0.00493938	0.134706	ENSRNOG00000010603	266708	Gzma	Q8CJF4	Down
-1.40341	0.0167241	0.282716	ENSRNOG00000023427	367318	Ano7	Q6IFT6	Down
-1.39795	0.0348788	0.411249	ENSRNOG00000046316	681123	Tomm6	D3ZJS3	Down
-1.39645	0.00794917	0.184508	ENSRNOG00000045924	414788	RT1-T24-3	NA	Down
-1.38896	0.00613772	0.155724	ENSRNOG00000051823	291164	Zkscan4	NA	Down
-1.38385	0.00614561	0.155724	ENSRNOG00000033152	100360679	Rps18l1	P62271	Down
-1.37769	0.00513543	0.138168	ENSRNOG00000010797	64536	Esm1	P97682	Down
-1.37584	0.0311205	0.394085	ENSRNOG00000017092	306816	Zfp169	NA	Down
-1.3758	0.0262811	0.365402	ENSRNOG00000017828	25148	Egr3	P43301	Down
-1.36845	0.00836039	0.187462	ENSRNOG00000033915	81670	Gpt	P25409	Down
-1.3683	0.0042155	0.120137	ENSRNOG00000028072	289032	Chit1	A0S5V8	Down
-1.34924	0.023906	0.345618	ENSRNOG00000007896	314996	Klhl38	Q5BK60	Down
-1.3423	0.0276697	0.374482	ENSRNOG00000005077	364178	Isca2-ps1	NA	Down
-1.34173	0.0442356	0.459525	ENSRNOG00000015703	311359	Hypk	NA	Down
-1.34061	0.048154	0.480892	ENSRNOG00000060005	619346	Surf4	D4A1D8	Down
-1.33992	0.0268409	0.369186	ENSRNOG00000009350	192247	Sez6	F1MA42	Down
-1.3344	0.0117853	0.231117	ENSRNOG00000006986	314128	RGD1304624	D4A3D3	Down
-1.3268	0.0384697	0.427633	ENSRNOG00000034246	81777	Rps27a-ps1	NA	Down
-1.32413	2.41284e-06	0.000295611	ENSRNOG00000033338	297076	Gimap6	Q5FVN6	Down
-1.32411	0.049196	0.48599	ENSRNOG00000004022	360878	Klhdc9	D3ZDT0	Down
-1.32389	0.0227828	0.335087	ENSRNOG00000043445	361993	Them5	D3ZHF1	Down
-1.32179	0.0157769	0.273313	ENSRNOG00000008919	363153	Arpp21	D3ZQR3	Down
-1.31854	2.51423e-07	4.33031e-05	ENSRNOG00000004476	114557	Wif1	Q6IN38	Down
-1.3107	0.00154385	0.0589939	ENSRNOG00000015724	245708	Gucy2g	NA	Down
-1.30877	2.13803e-05	0.00182794	ENSRNOG00000020254	63840	Per2	Q9Z301	Down
-1.30753	0.000587581	0.0282705	ENSRNOG00000015594	363231	Rftn2	D3ZII1	Down
-1.30688	0.0294541	0.386349	ENSRNOG00000036971	296207	Smim26	D4ABV0	Down
-1.29888	0.00109888	0.0456094	ENSRNOG00000028426	117020	Mcf2l	D4A7F3	Down
-1.296	0.0441114	0.459439	ENSRNOG00000020217	293500	Pagr1	Q5M865	Down
-1.29246	0.0296128	0.388003	ENSRNOG00000002607	140586	Sox9	F1LYL9	Down
-1.29232	0.0215859	0.32513	ENSRNOG00000033564	54249	Cfd	P32038	Down
-1.2918	0.00858125	0.190616	ENSRNOG00000008313	303488	Hoxb3	F7FL39	Down
-1.28958	0.0240119	0.34614	ENSRNOG00000008257	313662	Mfap2	D3Z952	Down
-1.2894	0.0472393	0.476924	ENSRNOG00000001348	117030	Erp29	P52555	Down
-1.28931	8.47855e-06	0.000861189	ENSRNOG00000012458	25086	Cyp2e1	P05182	Down
-1.28588	9.3609e-05	0.00624972	ENSRNOG00000031536	362235	Syndig1	Q58DZ9	Down
-1.28539	0.0200987	0.310926	ENSRNOG00000039249	100361974	Rpl31l4	NA	Down
-1.28423	0.0320113	0.398765	ENSRNOG00000013628	24332	Cela2a	P00774	Down
-1.28097	0.00034309	0.0183662	ENSRNOG00000008921	140734	Dynll2	Q78P75	Down
-1.28052	0.0302644	0.390976	ENSRNOG00000008674	690358	Prdm11	D4A985	Down
-1.27565	0.0171583	0.285587	ENSRNOG00000058243	501127	Rfx8	NA	Down
-1.26533	0.00164529	0.0616803	ENSRNOG00000015321	294119	Moxd1	G3V9S5	Down
-1.25963	0.00018981	0.0115677	ENSRNOG00000023614	100360518	Hsh2d	D3ZRF7	Down
-1.25691	0.00587159	0.152687	ENSRNOG00000021268	681292	Shld1	D3ZVK4	Down
-1.25588	0.0414803	0.445655	ENSRNOG00000009711	296846	Hepacam2	B5DEN8	Down
-1.25554	0.028144	0.377498	ENSRNOG00000059900	378947	Bst2	Q811A2	Down
-1.24946	0.0394531	0.432596	ENSRNOG00000050729	102555217	LOC102555217	NA	Down
-1.24603	0.0134564	0.247028	ENSRNOG00000011170	315126	RGD1359634	Q6AYH8	Down
-1.24388	0.0218589	0.327479	ENSRNOG00000006674	287534	Rflnb	Q6AXS9	Down
-1.24204	0.0178291	0.291155	ENSRNOG00000048848	684934	Ccdc9	NA	Down
-1.24142	0.0434445	0.454884	ENSRNOG00000015904	171112	Wfdc1	O70280	Down
-1.24008	0.0344361	0.408258	ENSRNOG00000000566	29700	Pcbd1	P61459	Down
-1.23583	0.0251391	0.355658	ENSRNOG00000021480	363924	Rad9b	Q499V3	Down
-1.23327	0.00979234	0.205554	ENSRNOG00000007320	289949	Fam3d	D3ZZ49	Down
-1.22938	0.0469174	0.475059	ENSRNOG00000012417	24476	Iapp	P12969	Down
-1.22834	0.0191784	0.30176	ENSRNOG00000007957	287609	Tspoap1	NA	Down
-1.22357	0.000533968	0.0265509	ENSRNOG00000020546	25330	Lipe	P15304	Down
-1.21951	0.00374756	0.110786	ENSRNOG00000000436	406166	Egfl8	Q6MG84	Down
-1.217	0.0350454	0.411249	ENSRNOG00000015518	25703	Rbp4	B2RZC1	Down
-1.21699	0.0147417	0.261088	ENSRNOG00000005540	299117	Nin	D4A1J7	Down
-1.21688	0.00267419	0.0899311	ENSRNOG00000023485	290629	Ushbp1	Q3T1I3	Down
-1.21357	0.000382725	0.0198892	ENSRNOG00000013291	83790	Cyp2c23	Q68G40	Down
-1.21328	0.0468311	0.474864	ENSRNOG00000002304	103693341	Tnfrsf13b	NA	Down
-1.21291	0.00493193	0.134706	ENSRNOG00000050419	79253	Avil	M0RCA6	Down
-1.20913	0.00026388	0.0149331	ENSRNOG00000001376	315306	Mettl7a	Q3KRE2	Down
-1.20668	0.000118062	0.00762529	ENSRNOG00000024221	499465	Mettl24	Q5BK01	Down
-1.19819	0.0179397	0.29159	ENSRNOG00000060130	502643	Ypel4	Q5XID5	Down
-1.1962	0.0337351	0.408258	ENSRNOG00000042264	498848	Pcdhgb1	NA	Down
-1.19619	0.00828289	0.187462	ENSRNOG00000008686	300034	Tigd5	B1WC39	Down
-1.19608	0.00312886	0.0983686	ENSRNOG00000010798	364403	Blk	Q4KM97	Down
-1.19514	0.00644441	0.161572	ENSRNOG00000002946	89829	Socs3	O88583	Down
-1.18655	0.0453033	0.46816	ENSRNOG00000024818	362597	Eva1b	B2RZB3	Down
-1.18227	0.0254204	0.357087	ENSRNOG00000036910	100362344	LOC100362344	NA	Down
-1.18124	0.00293443	0.0950212	ENSRNOG00000008401	315120	Card10	D4A425	Down
-1.1808	0.0271378	0.37155	ENSRNOG00000028584	304578	Alkbh2	B2GV68	Down
-1.17748	0.00965737	0.203851	ENSRNOG00000011320	366366	Igfbpl1	B0BN16	Down
-1.16869	0.00755276	0.178799	ENSRNOG00000022983	64702	Trim17	Q9WV59	Down
-1.16609	0.00516099	0.13845	ENSRNOG00000004437	114495	Map2k6	Q925D6	Down
-1.15961	0.0088291	0.192764	ENSRNOG00000019112	308965	Chp2	Q810D1	Down
-1.156	0.00831161	0.187462	ENSRNOG00000029148	66018	Pdgfd	Q9EQT1	Down
-1.15529	0.0095264	0.202888	ENSRNOG00000042165	315652	Colca2	NA	Down
-1.15264	0.0128557	0.24289	ENSRNOG00000016854	361394	Lrrc36	NA	Down
-1.15136	0.0297258	0.388627	ENSRNOG00000048897	363327	Vmac	Q6QZQ4	Down
-1.1493	0.0220001	0.328866	ENSRNOG00000003888	498246	Rgs13	D3ZCS1	Down
-1.14928	0.0427254	0.451914	ENSRNOG00000025581	307988	Vwa2	D4A0J4	Down
-1.14614	0.00622637	0.1571	ENSRNOG00000036648	103691261	LOC103691261	NA	Down
-1.14515	0.0211269	0.319836	ENSRNOG00000010205	297109	Mturn	Q5XI20	Down
-1.14082	0.00444754	0.124364	ENSRNOG00000014357	25655	Gja4	Q03190	Down
-1.13934	0.0394567	0.432596	ENSRNOG00000056781	313149	Cfap221	NA	Down
-1.13837	7.06457e-06	0.000742968	ENSRNOG00000027245	498662	Tdrp	B5DEK3	Down
-1.13584	0.0038957	0.113472	ENSRNOG00000004255	83586	Usf1	O35410	Down
-1.13375	0.0267109	0.368678	ENSRNOG00000020427	688966	Borcs8	D3Z8D3	Down
-1.13202	3.80262e-06	0.000447429	ENSRNOG00000013825	313644	Rap1gap	F1LV89	Down
-1.12817	0.02773	0.374482	ENSRNOG00000028895	360733	Rtp4	D4A238	Down
-1.12766	0.00921502	0.196609	ENSRNOG00000029134	65096	Adgrl1	O88917	Down
-1.12554	0.0128841	0.243039	ENSRNOG00000000156	65049	Megf6	O88281	Down
-1.12531	4.68421e-05	0.00359143	ENSRNOG00000013585	363118	Nmnat3	Q5XIF7	Down
-1.12458	0.00584995	0.152458	ENSRNOG00000013684	290757	F11	Q6TUF8	Down
-1.1216	0.0479423	0.479181	ENSRNOG00000001796	25666	Dgkg	P49620	Down
-1.11931	0.0070462	0.169508	ENSRNOG00000004311	29307	Gpr182	A1L1I2	Down
-1.11833	0.0467501	0.474853	ENSRNOG00000050315	171408	Dcxr	Q920P0	Down
-1.11322	0.0460757	0.471033	ENSRNOG00000052880	24688	Prph	F1M7P4	Down
-1.11277	0.037599	0.424417	ENSRNOG00000046307	684314	Glyctk	Q0VGK3	Down
-1.10965	0.0348261	0.411249	ENSRNOG00000015187	170588	Acot8	F7F557	Down
-1.10521	0.0011004	0.0456094	ENSRNOG00000045926	688318	Lrrc45	B1WBY9	Down
-1.10511	0.0177343	0.29046	ENSRNOG00000014659	361054	Ebpl	D3ZXC8	Down
-1.10449	0.0394226	0.432596	ENSRNOG00000005299	314906	Kif5a	Q6QLM7	Down
-1.1037	0.00658862	0.163123	ENSRNOG00000054695	25029	Calcrl	Q63118	Down
-1.10262	0.0151015	0.265091	ENSRNOG00000019922	361443	Ntpcr	D4A478	Down
-1.1007	0.00827412	0.187462	ENSRNOG00000013552	246074	Scd	P07308	Down
-1.09966	0.0249519	0.35474	ENSRNOG00000049724	367384	B3gntl1	Q6GV29	Down
-1.0993	0.0100094	0.207315	ENSRNOG00000027115	314321	Zc2hc1c	Q6AYP4	Down
-1.09636	0.0144324	0.259086	ENSRNOG00000039086	300663	Ccdc153	Q5FVL4	Down
-1.09572	0.0303687	0.390976	ENSRNOG00000037204	497962	Lyrm9	B2RZD7	Down
-1.09158	1.58164e-06	0.000216048	ENSRNOG00000009227	83518	Aplnr	Q9JHG3	Down
-1.09023	0.00532457	0.140929	ENSRNOG00000001726	288028	Tmem44	NA	Down
-1.09003	0.0231331	0.338283	ENSRNOG00000049772	499391	Gemin7	M0R5G2	Down
-1.0842	1.32087e-05	0.00126435	ENSRNOG00000034191	25256	Fmo1	P36365	Down
-1.08134	0.00962285	0.203484	ENSRNOG00000011154	245977	Adgrf5	Q9WVT0	Down
-1.07958	0.0424671	0.450607	ENSRNOG00000053460	314304	Acot3	NA	Down
-1.0761	0.0184013	0.295116	ENSRNOG00000033490	300520	Vsig2	D4ADY0	Down
-1.07391	0.0272079	0.372081	ENSRNOG00000015253	291960	Hsf4	D4A5A8	Down
-1.07271	0.000735147	0.0332186	ENSRNOG00000016875	362962	Cbx7	P60889	Down
-1.07177	0.0340576	0.408258	ENSRNOG00000013993	679869	Tcf7l2	NA	Down
-1.07086	0.0284902	0.379998	ENSRNOG00000038607	690610	Tmem86b	G3V9A6	Down
-1.06917	0.0431326	0.453272	ENSRNOG00000020923	365864	Tuft1	A0A0G2JZ65	Down
-1.0618	0.0290833	0.383912	ENSRNOG00000056956	306547	Thap1	Q5U208	Down
-1.06171	9.63475e-06	0.00096218	ENSRNOG00000022697	314148	Clec14a	Q642B4	Down
-1.05852	0.00122238	0.0489115	ENSRNOG00000060019	103692984	LOC103692984	NA	Down
-1.05339	0.0289813	0.383535	ENSRNOG00000006723	315744	Itga11	NA	Down
-1.04847	0.00163431	0.0616575	ENSRNOG00000019570	114117	Gng3	G3V8K2	Down
-1.04808	0.0249846	0.35474	ENSRNOG00000056435	102546764	Cmc4	A0A0G2K2W2	Down
-1.04546	0.0414399	0.445655	ENSRNOG00000010094	294961	Kcnmb2	Q811Q0	Down
-1.04387	0.0325224	0.40093	ENSRNOG00000004206	362776	Glrx5	D4ADD7	Down
-1.04255	0.00377504	0.111322	ENSRNOG00000021735	361267	Akr1c15	D3ZF77	Down
-1.03859	0.00261273	0.0882094	ENSRNOG00000051507	366473	Azin2	F5A6B1	Down
-1.03818	0.0242284	0.347323	ENSRNOG00000061146	499709	Gar1	Q6AYA1	Down
-1.03466	0.0163886	0.280233	ENSRNOG00000000531	689755	Ccdc167	D3ZGM5	Down
-1.03254	0.0106436	0.215852	ENSRNOG00000001311	690407	Rab36	B2RZ53	Down
-1.01988	0.0168765	0.283678	ENSRNOG00000015903	24171	Add2	F8WFS9	Down
-1.01739	0.0344449	0.408258	ENSRNOG00000014624	290549	Selenok	P59798	Down
-1.01642	0.000817991	0.0362724	ENSRNOG00000010133	296973	Bpgm	Q6P6G4	Down
-1.01557	0.0161608	0.277536	ENSRNOG00000020884	25752	Cd6	G3V8U0	Down
-1.01394	0.0110641	0.221967	ENSRNOG00000014973	85270	Tekt1	Q99JD2	Down
-1.009	0.0404774	0.438499	ENSRNOG00000032426	310230	Slc10a5	Q4JLT5	Down
-1.0074	0.000129833	0.00825098	ENSRNOG00000008587	89804	Tek	D3ZCD0	Down
-1.00728	0.0482537	0.480911	ENSRNOG00000017673	499073	Brsk1	B2DD29	Down
-1.00528	0.00361717	0.109103	ENSRNOG00000027480	690442	Tmem116	B2RZC5	Down
-1.00292	0.0357065	0.415201	ENSRNOG00000016422	498957	Klhl36	Q66HD2	Down
-1.0019	0.0274239	0.373421	ENSRNOG00000037508	360826	Hscb	D3ZME7	Down
-0.997771	0.0161131	0.277478	ENSRNOG00000032900	100362432	LOC100362432	Q5XIW0	Down
-0.995178	0.0305885	0.390976	ENSRNOG00000009723	29390	Ptpmt1	G3V7B6	Down
-0.992002	0.0439323	0.459183	ENSRNOG00000000658	116719	Acacb	O70151	Down
-0.984394	0.0373223	0.424417	ENSRNOG00000000763	24747	RT1-M3-1	G3V627	Down
-0.980168	0.0423457	0.450312	ENSRNOG00000001225	294333	Fam207a	Q5XII4	Down
-0.976174	0.00232892	0.0806905	ENSRNOG00000023023	293704	Trpt1	D3ZBT6	Down
-0.976153	0.0297145	0.388627	ENSRNOG00000016488	296371	Pltp	E9PSP1	Down
-0.973978	0.0341945	0.408258	ENSRNOG00000021802	298693	Isg15	D4A3X3	Down
-0.973635	0.000483123	0.0241237	ENSRNOG00000003114	303923	B4galt4	Q66HH1	Down
-0.971219	0.00274403	0.0904972	ENSRNOG00000051688	306285	Syt15	Q5XFY6	Down
-0.971152	0.0341619	0.408258	ENSRNOG00000022044	365394	Cabp4	D3ZY59	Down
-0.967591	0.0304306	0.390976	ENSRNOG00000048109	100365839	LOC100365839	NA	Down
-0.962289	0.00212625	0.0749803	ENSRNOG00000001785	303828	Etv5	D4AC56	Down
-0.961841	0.0140606	0.25472	ENSRNOG00000022555	497899	LOC497899	Q6AXV8	Down
-0.961562	0.00834346	0.187462	ENSRNOG00000036880	497990	Arl5c	D3ZES1	Down
-0.957659	0.00807499	0.185257	ENSRNOG00000002922	29316	Adora2b	P29276	Down
-0.956735	0.000674825	0.0313266	ENSRNOG00000007032	300186	Amigo2	Q7TNJ4	Down
-0.956638	0.0201058	0.310926	ENSRNOG00000019477	287457	Zmynd15	D4A1E1	Down
-0.952516	0.031338	0.395569	ENSRNOG00000005268	286924	Gnat3	P29348	Down
-0.951507	0.0411404	0.443659	ENSRNOG00000016716	100361506	Armc3	NA	Down
-0.951364	0.0176597	0.290274	ENSRNOG00000014948	171493	Osgin1	Q8R430	Down
-0.950086	0.0061946	0.156631	ENSRNOG00000039551	500629	Rdh14	D3ZUY0	Down
-0.949212	0.00494211	0.134706	ENSRNOG00000016863	308393	Pnma8b	D3ZQN3	Down
-0.948999	0.00748586	0.177924	ENSRNOG00000015157	679629	Smtnl2	D3ZUC1	Down
-0.943137	0.0220841	0.32894	ENSRNOG00000003172	287526	Serpinf1	Q80ZA3	Down
-0.939176	0.033031	0.404196	ENSRNOG00000005886	500549	Zscan20	D3ZCC2	Down
-0.935897	0.0224684	0.332875	ENSRNOG00000002730	54294	Rgs5	A5YN34	Down
-0.932587	0.0342857	0.408258	ENSRNOG00000021007	293691	Snx15	Q4V896	Down
-0.927627	0.00414668	0.119032	ENSRNOG00000020573	94268	Efna1	P97553	Down
-0.92725	0.0105803	0.215588	ENSRNOG00000016949	691431	Slc25a33	B2RZ89	Down
-0.922649	5.92321e-05	0.00439946	ENSRNOG00000017382	315696	Snx33	D4A3X7	Down
-0.922246	0.0288346	0.382018	ENSRNOG00000061230	50687	L1cam	Q05695	Down
-0.920791	0.0132948	0.246299	ENSRNOG00000020775	361523	Cyp2b2	P04167	Down
-0.920698	2.99357e-05	0.00243668	ENSRNOG00000031211	361637	Acsm5	Q6AYT9	Down
-0.920046	0.000872006	0.0378209	ENSRNOG00000060087	24173	Adra1b	Q6IRH4	Down
-0.918491	0.0456483	0.469308	ENSRNOG00000013845	309140	Mrpl21	D3ZMR9	Down
-0.918137	0.00304103	0.0966298	ENSRNOG00000004430	360672	Cep131	D4AEL8	Down
-0.912469	0.0163804	0.280233	ENSRNOG00000011201	301045	Cmtm8	Q71B06	Down
-0.912343	0.0003367	0.0181056	ENSRNOG00000020480	84575	Fads1	Q920R3	Down
-0.910607	0.0193653	0.304012	ENSRNOG00000008951	364190	Rasl10a	D3ZA36	Down
-0.907838	0.000595902	0.0285194	ENSRNOG00000019305	307393	Sh3tc2	F1M9P6	Down
-0.904217	0.0280033	0.376078	ENSRNOG00000017109	293623	Rassf7	B0BNA2	Down
-0.904076	0.00728738	0.174252	ENSRNOG00000004645	83627	Galnt5	O88422	Down
-0.903991	0.00676545	0.166117	ENSRNOG00000019609	313536	B4galt2	D4A2A5	Down
-0.903809	0.0149191	0.262664	ENSRNOG00000057245	690416	Rbbp8nl	NA	Down
-0.900578	0.0370567	0.424417	ENSRNOG00000038012	498559	Commd6	D4A8E7	Down
-0.899636	0.00605896	0.155518	ENSRNOG00000048148	686432	Ly6l	NA	Down
-0.89725	0.0267729	0.368723	ENSRNOG00000009787	685202	Efcc1	D3ZRE8	Down
-0.896186	0.000567582	0.0275312	ENSRNOG00000013439	365466	Cpn1	Q9EQV8	Down
-0.893033	0.0392544	0.432411	ENSRNOG00000020506	498517	Khnyn	NA	Down
-0.892613	0.00861251	0.190954	ENSRNOG00000022288	313611	Pafah2	P83006	Down
-0.890408	0.0328091	0.402792	ENSRNOG00000025030	84359	Dffb	Q99N34	Down
-0.888146	0.00882136	0.192764	ENSRNOG00000006649	24831	Thrb	F1LQ07	Down
-0.887975	0.0343659	0.408258	ENSRNOG00000030216	289453	Abcg3l1	Q4KM08	Down
-0.887544	0.0498507	0.487995	ENSRNOG00000021006	292792	Tmem147	Q2TA63	Down
-0.886804	0.000174244	0.0107291	ENSRNOG00000055078	24307	Cyp4b1	P15129	Down
-0.886386	0.0126196	0.240338	ENSRNOG00000000418	309613	Zbtb12	B5DFJ8	Down
-0.884709	0.00800213	0.184655	ENSRNOG00000053285	303504	Mllt6	NA	Down
-0.884225	0.000868474	0.0378209	ENSRNOG00000038999	24973	RT1-A1	Q6MGB9	Down
-0.884014	0.0199585	0.310926	ENSRNOG00000006420	366262	Rbm38	D3ZGE9	Down
-0.883859	0.0122317	0.236405	ENSRNOG00000008098	641521	Lrrc4	Q45R42	Down
-0.88343	0.0127633	0.242298	ENSRNOG00000004341	498222	LOC498222	Q499V8	Down
-0.88304	0.0101139	0.208308	ENSRNOG00000037871	261737	Sfxn5	Q8CFD0	Down
-0.881589	0.020282	0.311882	ENSRNOG00000001435	304401	Ssc4d	D3ZQH3	Down
-0.879292	0.0035241	0.106838	ENSRNOG00000004029	498281	Nectin4	D3ZET1	Down
-0.879291	0.0134697	0.247028	ENSRNOG00000016239	291403	Zadh2	NA	Down
-0.876809	0.0299401	0.390569	ENSRNOG00000013968	305685	Comtd1	D3ZM21	Down
-0.876254	0.0305598	0.390976	ENSRNOG00000011161	308028	Slc2a12	D3ZNG4	Down
-0.874984	9.05332e-05	0.00616029	ENSRNOG00000019791	361442	Sipa1l2	Q5JCS6	Down
-0.870315	0.0321742	0.399956	ENSRNOG00000008102	296550	Dph7	NA	Down
-0.867417	0.0215169	0.324501	ENSRNOG00000019129	100303643	Fcgbp	D3ZJF8	Down
-0.866873	0.000145662	0.00915901	ENSRNOG00000047781	301113	Slc25a23	M0R4V4	Down
-0.864872	0.00987352	0.206216	ENSRNOG00000000562	50669	Prf1	Q5FVS5	Down
-0.864381	0.0311381	0.394085	ENSRNOG00000015631	306808	Ippk	Q5PXE9	Down
-0.863048	0.0239887	0.34614	ENSRNOG00000002305	60577	Slc15a2	A0A0H2UHA7	Down
-0.858076	0.00886957	0.192764	ENSRNOG00000004489	361383	Adgre5	Q5XI36	Down
-0.856025	0.0250847	0.355312	ENSRNOG00000049511	301126	Safb2	NA	Down
-0.855829	0.0433442	0.454636	ENSRNOG00000055433	310641	Trim46	A0A0G2JXN2	Down
-0.854197	0.013322	0.246299	ENSRNOG00000019752	63997	Slc29a1	O54698	Down
-0.852694	0.0131209	0.244786	ENSRNOG00000019036	307858	Ldhd	Q7TPJ4	Down
-0.849164	0.00352106	0.106838	ENSRNOG00000047708	681913	Gstz1	P57113	Down
-0.847425	0.0309897	0.393043	ENSRNOG00000049430	360463	Mpv17	Q5BK62	Down
-0.846834	0.0172637	0.28694	ENSRNOG00000030245	360738	Tango2	D3ZY86	Down
-0.846306	0.0179606	0.29159	ENSRNOG00000032339	315762	Rasl12	D3ZLK2	Down
-0.845913	0.0342507	0.408258	ENSRNOG00000012121	287470	Sdf2	D4A4H5	Down
-0.84579	0.0302413	0.390976	ENSRNOG00000017079	685076	Pgm2l1	D3Z955	Down
-0.843553	0.0417915	0.447826	ENSRNOG00000042939	689619	Nrip2	D3ZPL0	Down
-0.842671	0.0493004	0.486213	ENSRNOG00000016216	364835	Sft2d3	D3ZV26	Down
-0.841908	0.0127328	0.242107	ENSRNOG00000017136	192189	Syt17	Q62807	Down
-0.835806	0.0203374	0.311882	ENSRNOG00000002948	140668	Abcc3	O88563	Down
-0.835289	0.0122917	0.237134	ENSRNOG00000006582	259271	Aptx	Q8K4H4	Down
-0.834122	0.0328912	0.403385	ENSRNOG00000049088	684830	Ttc32	M0RDE8	Down
-0.831899	0.0117558	0.230945	ENSRNOG00000016021	361303	Lims2	Q5PQM7	Down
-0.831762	0.0174377	0.288621	ENSRNOG00000014595	299347	Brf1	D4A8W8	Down
-0.831726	0.0374481	0.424417	ENSRNOG00000008356	315820	Myo5c	NA	Down
-0.829927	0.0199248	0.310926	ENSRNOG00000003981	303226	Zfp18	Q642B9	Down
-0.828399	0.0133568	0.246299	ENSRNOG00000026564	291022	Ptpdc1	D4ACD9	Down
-0.828046	0.0287042	0.38114	ENSRNOG00000016913	301516	Stk36	D3ZA65	Down
-0.827868	0.0142681	0.257302	ENSRNOG00000020136	60335	Tgm1	P23606	Down
-0.826625	0.0389924	0.431057	ENSRNOG00000010037	313052	Epb41	D3ZIP3	Down
-0.825409	0.0256291	0.358747	ENSRNOG00000017434	29582	Mgat3	Q02527	Down
-0.825309	0.00325227	0.101443	ENSRNOG00000001275	304325	Tmem184a	Q4QQS1	Down
-0.824441	0.00351069	0.106838	ENSRNOG00000015152	293619	Pkp3	D3ZJ50	Down
-0.824	0.00887261	0.192764	ENSRNOG00000026432	59267	Syt7	Q62747	Down
-0.819547	0.037381	0.424417	ENSRNOG00000000525	294312	Pi16	D3ZGM7	Down
-0.81815	0.0165662	0.281722	ENSRNOG00000015636	296618	Dync2i2	A0A0G2QC64	Down
-0.817863	0.0304826	0.390976	ENSRNOG00000003918	303676	Slc25a19	Q6AYL0	Down
-0.813029	0.0122077	0.236405	ENSRNOG00000039234	304342	Zscan21	Q6AXN8	Down
-0.812802	0.0201073	0.310926	ENSRNOG00000057221	245956	Scn3b	Q9JK00	Down
-0.810876	0.0324507	0.400461	ENSRNOG00000013484	24421	Gsta1	B6DYP8	Down
-0.808567	0.0416213	0.446414	ENSRNOG00000008984	300862	Irak1bp1	D3ZBV8	Down
-0.804433	0.0343745	0.408258	ENSRNOG00000042426	266761	Cyp4v3	A2RRT9	Down
-0.802733	0.000690777	0.0318186	ENSRNOG00000003144	287805	Gprc5c	A0A0G2K9B8	Down
-0.800551	0.0378918	0.424417	ENSRNOG00000029938	289021	Pik3c2b	D3ZVF3	Down
-0.797434	0.0429998	0.453272	ENSRNOG00000014235	296478	Zgpat	Q5PPF5	Down
-0.797278	0.0377672	0.424417	ENSRNOG00000017933	498795	Ccdc3	D3ZAR0	Down
-0.797162	0.0473938	0.476997	ENSRNOG00000020543	292894	Nosip	D3ZH12	Down
-0.795079	0.015489	0.269951	ENSRNOG00000020144	361654	Rusf1	Q499P8	Down
-0.794413	0.0347384	0.410777	ENSRNOG00000004641	25555	Sstr4	P30937	Down
-0.791518	0.0460042	0.471033	ENSRNOG00000019012	301624	D2hgdh	B2GV75	Down
-0.78874	0.0255191	0.357629	ENSRNOG00000006060	299996	Matn2	NA	Down
-0.787053	0.0442789	0.459573	ENSRNOG00000002599	363616	Grap	Q4KM68	Down
-0.784519	0.0306622	0.390976	ENSRNOG00000012665	499330	Nmrk1	Q6AY91	Down
-0.777348	0.0398621	0.435406	ENSRNOG00000038297	500685	Plekhd1	B1WBU8	Down
-0.772293	0.00819643	0.186602	ENSRNOG00000001618	304053	Ripk4	NA	Down
-0.772003	0.00444503	0.124364	ENSRNOG00000025051	313507	Tal1	D3Z921	Down
-0.771858	0.00482224	0.132656	ENSRNOG00000005840	296599	Cacfd1	D4A9I3	Down
-0.77115	0.0154859	0.269951	ENSRNOG00000018621	100912286	Leng9	NA	Down
-0.768801	0.000243875	0.014089	ENSRNOG00000002425	29510	Pctp	P53809	Down
-0.768793	0.0135234	0.24763	ENSRNOG00000057957	298543	Crybg2	A0A0G2JVZ7	Down
-0.767473	0.00217437	0.0764505	ENSRNOG00000030568	54292	Rgs12	O08774	Down
-0.765884	0.0218797	0.327479	ENSRNOG00000005122	314061	Uvssa	A0A096P6L4	Down
-0.765293	0.036141	0.419024	ENSRNOG00000005133	29477	Mapt	A0JN25	Down
-0.764043	0.0336316	0.408258	ENSRNOG00000000781	171387	Rnf39	Q920M2	Down
-0.763174	0.000754227	0.0338235	ENSRNOG00000003476	25553	Slc6a4	P31652	Down
-0.763145	0.000284509	0.0157995	ENSRNOG00000008815	292686	Fbxo46	Q4KLY2	Down
-0.761473	0.0454906	0.468873	ENSRNOG00000014152	65199	Kcnip3	Q9JM47	Down
-0.761099	0.00164233	0.0616803	ENSRNOG00000009343	303687	Evpl	G3V765	Down
-0.758855	0.0440577	0.459397	ENSRNOG00000028250	498232	Lax1	Q5FVQ5	Down
-0.757206	0.0165274	0.281722	ENSRNOG00000014819	29430	Hap1	P54256	Down
-0.756336	0.0138105	0.25057	ENSRNOG00000000249	287918	Mettl23	Q5RJL2	Down
-0.753804	0.037275	0.424417	ENSRNOG00000009153	500292	Cidec	A0A0G2K551	Down
-0.753373	0.00444745	0.124364	ENSRNOG00000006622	299691	Cry1	Q32Q86	Down
-0.753103	0.00372517	0.110415	ENSRNOG00000049221	301128	Kdm4b	M0RB75	Down
-0.751844	0.0469962	0.475322	ENSRNOG00000010214	360612	Scrn2	Q6AYR8	Down
-0.751188	0.0183299	0.294766	ENSRNOG00000011936	300982	Abhd14a	Q5I0C4	Down
-0.748508	0.0232386	0.33844	ENSRNOG00000002999	303922	Timmdc1	Q6AY94	Down
-0.748395	0.00391096	0.113638	ENSRNOG00000013293	294972	Mccc1	Q5I0C3	Down
-0.746878	0.0217871	0.326917	ENSRNOG00000061544	361840	Spock2	A0A0G2K946	Down
-0.746297	0.00382855	0.112513	ENSRNOG00000024145	303684	Trim65	NA	Down
-0.744511	0.00107832	0.0452818	ENSRNOG00000056894	29758	St6galnac3	Q64686	Down
-0.741032	0.0137054	0.249852	ENSRNOG00000008837	25698	Ass1	P09034	Down
-0.740427	0.0474548	0.477118	ENSRNOG00000040281	685928	Zc3h10	D3ZLM7	Down
-0.738724	0.00683489	0.16658	ENSRNOG00000004466	296408	Fam210b	B2RYM8	Down
-0.736341	0.0276749	0.374482	ENSRNOG00000049994	310968	Ifi44l	NA	Down
-0.735803	0.0382324	0.426624	ENSRNOG00000007713	314751	Tmcc3	D3ZLE2	Down
-0.733361	0.0267762	0.368723	ENSRNOG00000011969	259237	Dock9	F1LSM8	Down
-0.731845	0.0476831	0.478199	ENSRNOG00000011573	60356	Csad	Q64611	Down
-0.731306	0.0127904	0.242426	ENSRNOG00000011723	295417	Slc44a3	Q6AY92	Down
-0.730471	0.0125468	0.23972	ENSRNOG00000018552	301067	Slc25a38	Q499U1	Down
-0.729485	0.0384241	0.427558	ENSRNOG00000000809	361789	Atat1	Q6MG11	Down
-0.727779	0.026432	0.366531	ENSRNOG00000013529	311622	Stk4	D4A648	Down
-0.727653	0.00688545	0.166653	ENSRNOG00000008950	298934	Adi1	Q562C9	Down
-0.726513	0.0412288	0.444209	ENSRNOG00000019103	293485	Cln3	Q5XIH8	Down
-0.723367	0.0305168	0.390976	ENSRNOG00000009664	293117	Ankrd42	D3ZA25	Down
-0.721939	0.0460308	0.471033	ENSRNOG00000016697	365389	Lrrc56	Q4V8C9	Down
-0.721418	0.0344567	0.408258	ENSRNOG00000009224	681359	E4f1	F1MAM9	Down
-0.720181	0.045984	0.471033	ENSRNOG00000051006	102550903	Ufsp1	NA	Down
-0.719809	0.0431304	0.453272	ENSRNOG00000017093	361238	Pxdc1	Q4KLK8	Down
-0.718135	0.00295642	0.0954732	ENSRNOG00000001963	286918	Mx2	Q499Q3	Down
-0.71765	0.00246712	0.0842508	ENSRNOG00000047171	361815	Rnf8	Q4KLN8	Down
-0.716923	0.0123507	0.237196	ENSRNOG00000033984	362628	Ifnlr1	D3ZB58	Down
-0.714212	0.00170385	0.0634562	ENSRNOG00000059453	307848	Fcsk	D3ZDZ7	Down
-0.712043	0.00345669	0.105875	ENSRNOG00000021318	29452	Epas1	Q9JHS1	Down
-0.710144	0.00176238	0.0650439	ENSRNOG00000020336	303547	Ezh1	F1LZH3	Down
-0.708919	0.0351495	0.411859	ENSRNOG00000024140	292305	Sft2d1	Q5U3Y5	Down
-0.70889	0.0423669	0.450312	ENSRNOG00000021872	287094	Zfp213	D4A1V0	Down
-0.708479	0.0353448	0.413205	ENSRNOG00000010940	315973	Acad11	B3DMA2	Down
-0.708402	0.0281982	0.377798	ENSRNOG00000006444	260321	Fkbp4	Q9QVC8	Down
-0.707591	0.0498198	0.487995	ENSRNOG00000042786	65277	Vti1a	Q9JI51	Down
-0.707463	0.00512468	0.138168	ENSRNOG00000021719	303377	Slfn5	F1LX81	Down
-0.706369	0.0399452	0.435913	ENSRNOG00000019763	316620	Mlph	G3V8M0	Down
-0.705164	0.0476598	0.478199	ENSRNOG00000049067	100363266	Igip	NA	Down
-0.70507	0.00102562	0.0434194	ENSRNOG00000019336	85471	Gata3	Q99NH5	Down
-0.704882	0.0158786	0.274274	ENSRNOG00000062101	24310	Ace	P47820	Down
-0.69744	0.0359464	0.417175	ENSRNOG00000010457	503052	Vash1	D4AE85	Down
-0.696549	0.0120486	0.23589	ENSRNOG00000061845	282587	Cttnbp2	Q2IBD4	Down
-0.696167	0.0114562	0.227668	ENSRNOG00000006353	311202	Large2	Q6P7A1	Down
-0.695148	0.0400759	0.436137	ENSRNOG00000028805	499765	Cfap77	B2GV45	Down
-0.692664	0.00982063	0.205554	ENSRNOG00000021255	308652	Smox	B1WBU6	Down
-0.691035	0.00384386	0.112513	ENSRNOG00000021201	117514	Txnip	Q5M7W1	Down
-0.689388	0.0491884	0.48599	ENSRNOG00000029308	500361	Irag2	NA	Down
-0.686874	0.00110825	0.0457308	ENSRNOG00000011931	361745	Smarca2	Q6DUH4	Down
-0.685883	0.0067531	0.166117	ENSRNOG00000011323	306013	Lgi3	D3ZN61	Down
-0.685797	0.0492853	0.486213	ENSRNOG00000053247	100362940	Snx21	A0A0G2K9D8	Down
-0.681989	0.0196046	0.307362	ENSRNOG00000006901	362851	Cd320	Q5HZW5	Down
-0.679418	0.00522913	0.139334	ENSRNOG00000024931	293698	Ccdc88b	D3ZTC4	Down
-0.67877	0.031271	0.395346	ENSRNOG00000027936	494320	Ccdc8	P62521	Down
-0.676546	0.0408857	0.441714	ENSRNOG00000012658	114108	Pdlim3	Q66HS7	Down
-0.676273	0.0237982	0.344899	ENSRNOG00000002272	360926	Lnx1	B6RHI6	Down
-0.673862	0.00396292	0.114705	ENSRNOG00000025497	362941	Fbxl6	Q641W5	Down
-0.670379	0.0216561	0.325773	ENSRNOG00000030334	362943	Adck5	B5DEJ4	Down
-0.670176	0.0235388	0.341975	ENSRNOG00000017512	309147	Aldh3b1	Q5XI42	Down
-0.667725	0.0236019	0.342473	ENSRNOG00000008725	312255	Slc37a3	D3ZZP1	Down
-0.666063	0.0174621	0.288622	ENSRNOG00000051854	64017	Enpep	P50123	Down
-0.665436	0.0278608	0.37573	ENSRNOG00000042682	688777	Grpel2	D4A676	Down
-0.664987	0.0336522	0.408258	ENSRNOG00000017118	361612	P4ha3	Q6W3E9	Down
-0.663683	0.0174353	0.288621	ENSRNOG00000015675	81733	Nell1	Q62919	Down
-0.663614	0.0131836	0.24557	ENSRNOG00000023538	291133	Aldh5a1	G3V945	Down
-0.662869	0.00319281	0.099851	ENSRNOG00000004425	314190	Klhdc1	A0A0G2KAE3	Down
-0.662372	0.0304829	0.390976	ENSRNOG00000019416	499094	Zfp61	F1M975	Down
-0.660762	0.0356532	0.414988	ENSRNOG00000027942	361503	Eps8l1	D3ZDV2	Down
-0.658896	0.0463542	0.472447	ENSRNOG00000003125	287061	Rogdi	Q4V7D2	Down
-0.658707	0.0011959	0.0485055	ENSRNOG00000001976	156435	Tmprss2	Q6P7D7	Down
-0.658432	0.0313706	0.395569	ENSRNOG00000027037	287454	Alox12	NA	Down
-0.655847	0.0240651	0.346235	ENSRNOG00000021379	292008	Txnl4b	Q5FVI5	Down
-0.655292	0.0496783	0.48778	ENSRNOG00000017912	25391	Atp2a3	P18596	Down
-0.648701	0.00758314	0.179161	ENSRNOG00000043295	498014	RGD1565033	D3ZWY4	Down
-0.648247	0.0136105	0.248842	ENSRNOG00000024501	54293	Rgs3	P49797	Down
-0.647613	0.00601419	0.15513	ENSRNOG00000053269	315286	Tmem106c	Q5RJK0	Down
-0.646594	0.00258554	0.08754	ENSRNOG00000011068	294103	Papss2	B5DFH4	Down
-0.646323	0.0202315	0.311844	ENSRNOG00000019918	287711	Coasy	Q5XIA5	Down
-0.644297	0.004526	0.125965	ENSRNOG00000057040	100270678	Spns2	NA	Down
-0.643266	0.0350551	0.411249	ENSRNOG00000049985	171407	Gprasp1	Q920R4	Down
-0.641684	0.0187776	0.298126	ENSRNOG00000019120	24450	Hmgcs2	Q68G44	Down
-0.640843	0.0316654	0.395594	ENSRNOG00000023140	361478	Pnldc1	Q4KLL1	Down
-0.640663	0.0323948	0.400461	ENSRNOG00000004672	116486	Sec14l2	Q5EBD0	Down
-0.636677	0.0488606	0.484286	ENSRNOG00000054468	363070	Fam219b	A0A0G2K359	Down
-0.636254	0.00531351	0.140929	ENSRNOG00000001091	81917	Hip1r	B5DFK5	Down
-0.634082	0.0129277	0.243304	ENSRNOG00000014526	361184	Cars2	B2GV57	Down
-0.625207	0.0357775	0.41562	ENSRNOG00000021660	363138	Nprl2	D3ZPN1	Down
-0.625034	0.0316215	0.395569	ENSRNOG00000000321	25145	Cd24	Q07490	Down
-0.624356	0.0154793	0.269951	ENSRNOG00000009260	57302	Cnr2	C6G964	Down
-0.623452	0.0247425	0.352565	ENSRNOG00000020952	310655	Cgn	D4A4X4	Down
-0.623346	0.00121865	0.0489115	ENSRNOG00000018788	500793	Btbd2	NA	Down
-0.622912	0.00334481	0.103246	ENSRNOG00000042905	414784	RT1-T24-4	Q4G002	Down
-0.622882	0.00850219	0.189214	ENSRNOG00000012375	316376	Inpp1	Q5RJK6	Down
-0.62278	0.0322925	0.400171	ENSRNOG00000011720	309550	L3mbtl3	NA	Down
-0.622013	0.00465405	0.128625	ENSRNOG00000014090	246298	Retsat	Q8VHE9	Down
-0.620504	0.0241398	0.346889	ENSRNOG00000017866	306840	Sirt5	Q68FX9	Down
-0.616543	0.0109551	0.220661	ENSRNOG00000015519	113902	Ces1d	P16303	Down
-0.615602	0.0419036	0.447826	ENSRNOG00000009066	81812	Thra	P63059	Down
-0.612859	0.024182	0.347076	ENSRNOG00000010326	311716	Col20a1	D3ZII5	Down
-0.612087	0.0131025	0.244786	ENSRNOG00000003635	289338	Disp1	D3ZWU2	Down
-0.609849	0.00921452	0.196609	ENSRNOG00000001205	294324	Agpat3	G3V648	Down
-0.605384	0.000539768	0.0267275	ENSRNOG00000022354	362681	Pusl1	D3ZTC6	Down
-0.603918	0.0249771	0.35474	ENSRNOG00000000633	309722	Rhobtb1	NA	Down
-0.60316	0.034975	0.411249	ENSRNOG00000003992	497932	Pik3r6	A2TJT9	Down
-0.602751	0.0186721	0.297851	ENSRNOG00000007000	299979	Grhl2	B5DEI9	Down
-0.602593	0.0495513	0.487474	ENSRNOG00000046005	83792	Scd2	M0RDU8	Down
-0.602338	0.0133441	0.246299	ENSRNOG00000002767	58948	Dlg3	Q62936	Down
-0.601298	0.0145411	0.25947	ENSRNOG00000009005	24546	Slco2a1	A0A0G2JV79	Down
-0.60104	0.00139467	0.0543417	ENSRNOG00000001090	498130	Stard13	T2CBG9	Down
-0.596765	0.00397754	0.114731	ENSRNOG00000018709	305471	Patz1	D3ZX15	Down
-0.596482	0.0205183	0.313419	ENSRNOG00000006916	114123	Sardh	Q64380	Down
-0.594518	0.0498345	0.487995	ENSRNOG00000017414	293624	Irf7	Q3SWU2	Down
-0.584838	0.0345672	0.40916	ENSRNOG00000003620	84493	Fmo3	A0A0G2JSI0	Stable
-0.583734	0.0188971	0.298634	ENSRNOG00000003203	498008	Hexim1	Q5M9G1	Stable
-0.583079	0.00818511	0.186602	ENSRNOG00000011873	305831	Atg14	D4A4K3	Stable
-0.581187	0.00296459	0.0954776	ENSRNOG00000019712	298688	Ints11	Q3MHC2	Stable
-0.580621	0.0400715	0.436137	ENSRNOG00000017295	311848	Sh3glb2	D4A7V1	Stable
-0.580371	0.0253164	0.35658	ENSRNOG00000008274	312560	Xpc	D4A3D8	Stable
-0.579022	0.0315947	0.395569	ENSRNOG00000008597	362414	Tada3	Q4V8F5	Stable
-0.578944	0.0478312	0.478876	ENSRNOG00000050210	414792	RT1-CE10	Q6MG34	Stable
-0.578711	0.00958911	0.203484	ENSRNOG00000022772	315259	Prickle1	G3V8Z4	Stable
-0.575744	0.0291391	0.383912	ENSRNOG00000019265	116808	Pcdh12	F1MA46	Stable
-0.575531	0.0251906	0.355964	ENSRNOG00000019729	360498	Jmjd8	A0A140TAD7	Stable
-0.574555	0.0144125	0.259086	ENSRNOG00000020014	308572	Myh14	F1LNF0	Stable
-0.574345	0.000878614	0.0379689	ENSRNOG00000002821	59265	Phlpp1	Q9WTR8	Stable
-0.573633	0.0032896	0.102072	ENSRNOG00000001065	116693	Cyth3	Q3T1J6	Stable
-0.567542	0.0166858	0.28247	ENSRNOG00000010775	293019	Arrdc4	Q7TP90	Stable
-0.566944	0.037881	0.424417	ENSRNOG00000001347	56777	Adam1a	P70505	Stable
-0.562741	0.0232827	0.338668	ENSRNOG00000002851	619573	Fam104a	G3V6D5	Stable
-0.561716	0.00839859	0.187964	ENSRNOG00000015480	25522	Prkcz	P09217	Stable
-0.560642	0.0309192	0.392568	ENSRNOG00000002969	54260	Itpkb	P42335	Stable
-0.557687	0.00344125	0.105674	ENSRNOG00000005362	29885	Rab3ip	A1L127	Stable
-0.556473	0.0382069	0.426624	ENSRNOG00000019434	690810	Adat1	D4ADL5	Stable
-0.55605	0.00647257	0.161937	ENSRNOG00000003098	60357	Prom1	A0A0G2K044	Stable
-0.555664	0.00193179	0.069992	ENSRNOG00000004602	287212	Rnf145	B5DEF7	Stable
-0.554008	0.0353609	0.413205	ENSRNOG00000000440	406164	Pbx2	Q6MG87	Stable
-0.550034	0.0308361	0.391931	ENSRNOG00000012049	290317	Sox7	D3ZTE1	Stable
-0.549793	0.0330594	0.404196	ENSRNOG00000016109	303248	Neurl4	D4A198	Stable
-0.547979	0.00367364	0.109865	ENSRNOG00000049083	619581	Nicn1	Q3T1K9	Stable
-0.546626	0.0473152	0.476925	ENSRNOG00000012942	316164	Satb1	Q5U2Y2	Stable
-0.543519	0.036989	0.424417	ENSRNOG00000006400	360956	Tbc1d14	A0A0G2K2K3	Stable
-0.539201	0.0115678	0.228739	ENSRNOG00000034078	25701	Mxi1	Q642D1	Stable
-0.538671	0.030242	0.390976	ENSRNOG00000011781	116684	Oplah	P97608	Stable
-0.536649	0.0210919	0.319714	ENSRNOG00000010131	311494	Rin2	D4A6C4	Stable
-0.535315	0.0126087	0.240338	ENSRNOG00000015538	84356	Abcd2	Q9QY44	Stable
-0.532662	0.025239	0.356224	ENSRNOG00000007690	314004	Cmpk2	NA	Stable
-0.530953	0.00685566	0.166611	ENSRNOG00000004834	360661	Llgl2	B2GV09	Stable
-0.527548	0.00241369	0.0831428	ENSRNOG00000019290	364993	Pskh1	D4ABY1	Stable
-0.525217	0.0226762	0.334763	ENSRNOG00000015576	361418	Hsdl1	Q4V8B7	Stable
-0.52502	0.00876624	0.192566	ENSRNOG00000006264	362441	Itfg2	D4A716	Stable
-0.523668	0.00799108	0.184655	ENSRNOG00000018044	114209	Phyh	P57093	Stable
-0.522503	0.0306593	0.390976	ENSRNOG00000004555	64543	Sec14l3	B1WC82	Stable
-0.521495	0.0156054	0.271132	ENSRNOG00000018336	361674	Eps8l2	F7DLY1	Stable
-0.518807	0.032053	0.398867	ENSRNOG00000009722	303241	Chd3	NA	Stable
-0.518364	0.0426175	0.451396	ENSRNOG00000014274	362586	Trit1	D4A175	Stable
-0.516644	0.0285387	0.380217	ENSRNOG00000009575	313706	Ubiad1	D3ZG27	Stable
-0.513445	0.0304937	0.390976	ENSRNOG00000010617	315174	Scube1	F1M987	Stable
-0.513154	0.00666177	0.164591	ENSRNOG00000058739	29140	Snn	P61808	Stable
-0.511863	0.0284651	0.379998	ENSRNOG00000005426	316108	Snupn	Q68FP5	Stable
-0.510954	0.0390962	0.431802	ENSRNOG00000010985	314310	Zfp410	B4F792	Stable
-0.50665	0.0382169	0.426624	ENSRNOG00000010887	363016	RGD1309534	Q5U2Q3	Stable
-0.506201	0.0375478	0.424417	ENSRNOG00000020269	361126	Sugp2	D3ZJH2	Stable
-0.501365	0.0189439	0.298977	ENSRNOG00000017373	306004	Rhobtb2	Q5BJV7	Stable
-0.497827	0.0169094	0.28383	ENSRNOG00000015441	25084	Il4r	Q63257	Stable
-0.497361	0.0339623	0.408258	ENSRNOG00000019403	291565	Afap1l1	D4AB98	Stable
-0.494868	0.045703	0.469434	ENSRNOG00000030126	171305	Clk3	Q63117	Stable
-0.49452	0.0377376	0.424417	ENSRNOG00000050834	687750	Fam102a	M0RAC2	Stable
-0.494448	0.0395648	0.433061	ENSRNOG00000021099	499671	Lysmd1	Q5HZA4	Stable
-0.49401	0.0123272	0.237196	ENSRNOG00000019560	81743	Pde2a	F8WFW5	Stable
-0.490937	0.0454344	0.468873	ENSRNOG00000009351	363707	Srp68	B2RYI2	Stable
-0.48913	0.0478239	0.478876	ENSRNOG00000010257	303419	Cuedc1	Q5PQP8	Stable
-0.488253	0.0148937	0.262606	ENSRNOG00000001706	84009	Kalrn	P97924	Stable
-0.486425	0.0265092	0.366747	ENSRNOG00000010593	298019	Ctnnal1	D4A739	Stable
-0.479798	0.0386627	0.428939	ENSRNOG00000020878	117519	Keap1	G3V8U2	Stable
-0.477846	0.0191784	0.30176	ENSRNOG00000015916	300125	Ttc38	NA	Stable
-0.475035	0.0133566	0.246299	ENSRNOG00000019455	310746	Ap4b1	D4AD35	Stable
-0.474877	0.0449432	0.465654	ENSRNOG00000038365	684785	Plekha2	F1LXA9	Stable
-0.472434	0.0403294	0.437693	ENSRNOG00000027259	691221	Faxdc2	NA	Stable
-0.471742	0.0277193	0.374482	ENSRNOG00000004027	64040	Aldh9a1	A0A0G2JSI1	Stable
-0.470951	0.0292444	0.384874	ENSRNOG00000036918	316976	Etfbkmt	Q6P7Q0	Stable
-0.465212	0.0456513	0.469308	ENSRNOG00000013934	308944	Dennd2b	D4A9H6	Stable
-0.46211	0.0415129	0.445655	ENSRNOG00000026455	363159	Gpd1l	D3ZAP9	Stable
-0.456457	0.00509304	0.137872	ENSRNOG00000015732	60434	Bcl2l2	O88996	Stable
-0.455508	0.0272566	0.372239	ENSRNOG00000020532	84020	Kcnq1	Q9Z0N7	Stable
-0.453127	0.0385028	0.427633	ENSRNOG00000009761	25566	Tmod1	Q6IMZ5	Stable
-0.450277	0.0431379	0.453272	ENSRNOG00000027451	314798	Mettl25	B1WC27	Stable
-0.44687	0.00506411	0.137402	ENSRNOG00000007584	192204	Ehd4	Q8R3Z7	Stable
-0.441433	0.0185796	0.296774	ENSRNOG00000004626	84395	Slc34a2	Q9JJ09	Stable
-0.440123	0.0428406	0.452147	ENSRNOG00000000977	360753	Pnpla6	NA	Stable
-0.437305	0.00959612	0.203484	ENSRNOG00000007102	296259	Acss1	D3ZZN3	Stable
-0.417961	0.0250791	0.355312	ENSRNOG00000048712	688298	Ccdc137	M0RAS3	Stable
-0.41659	0.0427425	0.451914	ENSRNOG00000016800	361295	Ss18	D4ABC5	Stable
-0.414805	0.0201458	0.310926	ENSRNOG00000019834	301252	Hsp90ab1	P34058	Stable
-0.414429	0.0474027	0.476997	ENSRNOG00000011134	309368	Lama2	NA	Stable
-0.414008	0.041899	0.447826	ENSRNOG00000016398	313717	Clstn1	Q6Q0N0	Stable
-0.405438	0.0334475	0.407264	ENSRNOG00000031721	368190	Dnajc30	B2RYV0	Stable
-0.401458	0.0401808	0.43648	ENSRNOG00000020935	29153	Capn1	P97571	Stable
-0.39885	0.0315634	0.395569	ENSRNOG00000046472	503165	Arfgap3	Q4KLN7	Stable
-0.39468	0.015492	0.269951	ENSRNOG00000060550	60443	Epn2	Q505I9	Stable
-0.374633	0.0292937	0.385095	ENSRNOG00000007433	303601	Cyb561	B5DFI2	Stable
-0.364625	0.00831385	0.187462	ENSRNOG00000020056	360632	Retreg3	B2GV94	Stable
-0.360619	0.0413341	0.44494	ENSRNOG00000002516	288762	Mtm1	Q6AXQ4	Stable
-0.329734	0.0490432	0.485691	ENSRNOG00000010103	300253	Eif4b	Q5RKG9	Stable
-0.327416	0.0497056	0.48778	ENSRNOG00000018170	94172	Slc27a1	Q6GMM8	Stable
-0.326456	0.027463	0.373421	ENSRNOG00000003464	287822	Hid1	NA	Stable
-0.313487	0.0342315	0.408258	ENSRNOG00000022727	311405	Tmem127	A2RRU2	Stable
0.328782	0.0496635	0.48778	ENSRNOG00000022323	362479	Tcea1	Q4KLL0	Stable
0.342925	0.0375752	0.424417	ENSRNOG00000031266	363045	Siae	NA	Stable
0.344168	0.0200702	0.310926	ENSRNOG00000012360	361580	Gtf2h1	D3ZYG3	Stable
0.348112	0.0493536	0.486333	ENSRNOG00000002216	305291	Srd5a3	A0A0G2JSH3	Stable
0.357757	0.0378394	0.424417	ENSRNOG00000011158	117104	Ppp2r2a	P36876	Stable
0.380464	0.0409422	0.441923	ENSRNOG00000004364	362704	Babam2	Q6P7Q1	Stable
0.388845	0.0183143	0.294766	ENSRNOG00000010233	25687	Cald1	Q62736	Stable
0.396056	0.00609146	0.155663	ENSRNOG00000019622	84348	Ackr3	O89039	Stable
0.398224	0.0276201	0.374482	ENSRNOG00000015332	291797	Thoc1	Q6TUH4	Stable
0.402437	0.0374105	0.424417	ENSRNOG00000010575	362046	Dapp1	D4ACC1	Stable
0.406363	0.0122256	0.236405	ENSRNOG00000030019	24211	Atp1a1	P06685	Stable
0.416255	0.0213947	0.323069	ENSRNOG00000018081	300803	Lactb	D3ZFJ6	Stable
0.420204	0.0462374	0.471661	ENSRNOG00000017077	310815	Snx7	Q66H41	Stable
0.42207	0.0204697	0.313078	ENSRNOG00000006197	64366	Calu	Q3MID6	Stable
0.423304	0.0362409	0.419534	ENSRNOG00000007492	64701	Rpn2	P25235	Stable
0.43146	0.0324341	0.400461	ENSRNOG00000001852	297728	Ergic2	Q5XIS4	Stable
0.432099	0.0204613	0.313078	ENSRNOG00000009481	305816	Ddhd1	Q3ZAU5	Stable
0.432623	0.0299798	0.390658	ENSRNOG00000018273	25135	Ncl	Q5U328	Stable
0.433776	0.0133678	0.246299	ENSRNOG00000006052	311642	Sulf2	Q3L472	Stable
0.438114	0.0465427	0.47319	ENSRNOG00000017078	362624	Selenon	NA	Stable
0.449004	0.0369543	0.424417	ENSRNOG00000026178	315722	Adpgk	G3V784	Stable
0.449452	0.0177428	0.29046	ENSRNOG00000017090	291925	RGD1308706	B2RZC8	Stable
0.45063	0.0476729	0.478199	ENSRNOG00000003853	364981	Scoc	Q5RJZ6	Stable
0.453063	0.0166755	0.28247	ENSRNOG00000017671	29372	Rasa3	Q9QYJ2	Stable
0.453323	0.0114951	0.22768	ENSRNOG00000014637	170821	Atxn10	Q9ER24	Stable
0.45639	0.0197824	0.309742	ENSRNOG00000043099	317399	Ddx21	Q3B8Q1	Stable
0.458724	0.000824324	0.0364173	ENSRNOG00000009088	58819	Txnrd1	NA	Stable
0.464634	0.0483723	0.481052	ENSRNOG00000012292	293129	Alg8	Q497D1	Stable
0.466695	0.0278978	0.37573	ENSRNOG00000018411	293144	Pold3	Q4V7D0	Stable
0.468817	0.0300505	0.390976	ENSRNOG00000018761	293484	Eif3c	B5DFC8	Stable
0.470919	0.0454879	0.468873	ENSRNOG00000009451	298374	Prpf38a	D3ZGL5	Stable
0.471054	0.0318839	0.397595	ENSRNOG00000006048	312299	Ezh2	B5DFE2	Stable
0.475187	0.0283695	0.379239	ENSRNOG00000004910	498225	Eif2d	Q5PPG7	Stable
0.476546	0.0488268	0.484286	ENSRNOG00000005248	305540	Slc1a4	Q76GL9	Stable
0.47875	0.00917141	0.196495	ENSRNOG00000004359	314442	Wars1	NA	Stable
0.482742	0.0258386	0.361254	ENSRNOG00000014996	292464	Katna1	Q6E0V2	Stable
0.484935	0.0424015	0.450312	ENSRNOG00000026702	315610	Jaml	NA	Stable
0.48741	0.0420961	0.448672	ENSRNOG00000009935	85252	Xpo1	Q80U96	Stable
0.488451	0.0191965	0.30176	ENSRNOG00000012660	361945	Postn	D3ZAF5	Stable
0.488529	0.0369771	0.424417	ENSRNOG00000061415	690450	Taf1b	D3ZYB7	Stable
0.488678	0.0367514	0.424417	ENSRNOG00000017219	307842	Vac14	Q80W92	Stable
0.4897	0.0107379	0.217392	ENSRNOG00000048495	679127	Rrp12	M0R3M8	Stable
0.490493	0.0269285	0.369536	ENSRNOG00000042523	641452	Ube2d2	P62839	Stable
0.490645	0.0208487	0.316813	ENSRNOG00000014584	29479	Odf2	G3V7X0	Stable
0.495207	0.0442116	0.459525	ENSRNOG00000014456	301416	Coq10b	A0A0G2JSW8	Stable
0.503164	0.0483178	0.480911	ENSRNOG00000027332	362688	Gemin6	Q5JCM4	Stable
0.504735	0.0349527	0.411249	ENSRNOG00000011052	297113	Gars	G3V7G8	Stable
0.507582	0.0117571	0.230945	ENSRNOG00000003563	287552	Blmh	A1A5L1	Stable
0.510563	0.00611701	0.155663	ENSRNOG00000000805	24392	Gja1	P08050	Stable
0.513672	0.022276	0.331126	ENSRNOG00000018971	362833	Mob3a	B5DEX8	Stable
0.514115	0.0247094	0.352517	ENSRNOG00000008546	297334	Mrpl35	D3ZE10	Stable
0.516636	0.0128534	0.24289	ENSRNOG00000009149	315509	Jam3	Q68FQ2	Stable
0.518178	0.00543063	0.142782	ENSRNOG00000045892	366624	Cfl2	M0RC65	Stable
0.519432	0.0078493	0.183624	ENSRNOG00000006067	83533	Aifm1	Q9JM53	Stable
0.522322	0.040881	0.441714	ENSRNOG00000011606	680385	LOC680385	NA	Stable
0.5225	0.0203341	0.311882	ENSRNOG00000054331	305552	Wdpcp	B1WC10	Stable
0.526288	0.030829	0.391931	ENSRNOG00000018123	361261	Ccny	F1MA89	Stable
0.529689	0.0465465	0.47319	ENSRNOG00000005917	64513	Pawr	Q62627	Stable
0.534824	0.0179002	0.29159	ENSRNOG00000014338	246771	Slc25a25	Q8K3P6	Stable
0.536147	0.0305609	0.390976	ENSRNOG00000004727	299706	Nup37	G3V6M8	Stable
0.537676	0.0455669	0.469252	ENSRNOG00000005868	295654	Ttc21b	NA	Stable
0.540043	0.00610574	0.155663	ENSRNOG00000012966	25287	Acadl	P15650	Stable
0.541099	0.0340039	0.408258	ENSRNOG00000030622	302817	Enox2	A0A1W2Q6I1	Stable
0.541521	0.0169641	0.284104	ENSRNOG00000026316	362703	Wdr43	G3V920	Stable
0.545825	0.00971926	0.204794	ENSRNOG00000014119	301544	Farsb	Q68FT7	Stable
0.545842	0.0315511	0.395569	ENSRNOG00000031789	362965	Rangap1	F1MAA5	Stable
0.546232	0.042608	0.451396	ENSRNOG00000007753	116645	Plaa	P54319	Stable
0.547536	0.0176375	0.290274	ENSRNOG00000016454	298441	Nasp	Q66HD3	Stable
0.549706	0.047275	0.476924	ENSRNOG00000016112	499342	Cd274	D4AE25	Stable
0.551005	0.003967	0.114705	ENSRNOG00000027622	362883	Slc35e3	B2GUZ8	Stable
0.551366	0.0036534	0.109642	ENSRNOG00000003104	29465	Trpv2	A0A0G2JSH6	Stable
0.551761	0.00806194	0.185257	ENSRNOG00000011745	29668	Psma1	P18420	Stable
0.555089	0.00170868	0.0634562	ENSRNOG00000058805	682999	Aida	B1WBV1	Stable
0.557405	0.0180311	0.292064	ENSRNOG00000014674	294975	Exosc9	Q4QR75	Stable
0.560397	0.0124561	0.23837	ENSRNOG00000050539	29158	Fbln5	Q9WVH8	Stable
0.561146	0.0322657	0.400171	ENSRNOG00000023591	362739	Ppp2r3c	Q6AXZ3	Stable
0.561385	0.0349278	0.411249	ENSRNOG00000007286	314859	Mdm1	Q5PQN4	Stable
0.567605	0.012227	0.236405	ENSRNOG00000019372	25104	Pc	P52873	Stable
0.56774	0.00867213	0.19166	ENSRNOG00000018087	81818	Vim	P31000	Stable
0.572502	0.0146732	0.260653	ENSRNOG00000016849	363193	Ppp2r5d	NA	Stable
0.578617	0.0408725	0.441714	ENSRNOG00000018149	307766	Smarca5	F1LNL2	Stable
0.586535	0.0378001	0.424417	ENSRNOG00000037162	681062	Slbp	B3DM97	Up
0.588941	0.0432981	0.454554	ENSRNOG00000000187	171081	Csf2rb	Q78ZF5	Up
0.589436	0.0238582	0.345349	ENSRNOG00000002101	140946	Paics	P51583	Up
0.590636	0.0379844	0.425053	ENSRNOG00000046428	100365744	Lrrc75b	A0A0G2JUZ2	Up
0.596865	0.00904286	0.195037	ENSRNOG00000012513	296849	Pdk3	B5DFI9	Up
0.599224	0.0315633	0.395569	ENSRNOG00000007062	314397	Rin3	D3ZFZ0	Up
0.599853	0.0264123	0.366531	ENSRNOG00000015420	25558	Stxbp1	P61765	Up
0.600791	0.0343829	0.408258	ENSRNOG00000012486	301323	Prim2	Q4V8C0	Up
0.607535	0.00596533	0.154786	ENSRNOG00000008247	314730	Ikbip	Q5EAJ6	Up
0.609652	0.0272821	0.372239	ENSRNOG00000009310	310512	Nmd3	B1WC44	Up
0.611213	0.0419807	0.447914	ENSRNOG00000004089	84050	Enpp2	Q64610	Up
0.613479	0.0229367	0.336545	ENSRNOG00000049507	309891	Septin10	Q5PQK1	Up
0.613985	0.00747263	0.177924	ENSRNOG00000012574	499339	Pum3	Q562C7	Up
0.614051	0.0344372	0.408258	ENSRNOG00000001265	680006	Mad1l1	D3ZIV3	Up
0.622635	0.0304199	0.390976	ENSRNOG00000000082	295568	Hltf	D3ZMQ9	Up
0.627707	0.0024567	0.0841903	ENSRNOG00000058007	83836	Nde1	Q9ES39	Up
0.627747	0.0201326	0.310926	ENSRNOG00000016575	156767	Tnfrsf1b	Q80WY6	Up
0.633342	0.0173622	0.288174	ENSRNOG00000059276	498265	LOC498265	Q5XI94	Up
0.636472	0.00981257	0.205554	ENSRNOG00000014333	25361	Vcam1	P29534	Up
0.636864	0.0286767	0.38114	ENSRNOG00000015406	679990	Pgm5	NA	Up
0.641931	0.000153936	0.00962831	ENSRNOG00000020918	58919	Ccnd1	P39948	Up
0.644447	0.0181921	0.293743	ENSRNOG00000005177	289138	Tp53i3	B0BNC9	Up
0.645479	0.0351764	0.411859	ENSRNOG00000015445	25263	Mal	Q64349	Up
0.646955	0.00270798	0.0901445	ENSRNOG00000054479	363059	Zw10	Q4V8C2	Up
0.649803	0.00869382	0.191683	ENSRNOG00000002775	304860	Npl	Q66H59	Up
0.650699	0.0306373	0.390976	ENSRNOG00000051461	103690025	Rfwd3	NA	Up
0.654564	0.0103681	0.212439	ENSRNOG00000028774	498038	Vgll3	D3ZZ09	Up
0.655449	0.0089923	0.194957	ENSRNOG00000018689	315702	RGD1305464	NA	Up
0.656509	0.00995633	0.20721	ENSRNOG00000033434	156117	Casp12	Q920D5	Up
0.656885	0.0356072	0.414859	ENSRNOG00000007291	297758	Terf1	Q5EB98	Up
0.657119	0.00439277	0.123705	ENSRNOG00000020737	171102	Cdc25a	P48965	Up
0.658414	0.00823423	0.187104	ENSRNOG00000014277	365252	Zdhhc13	Q2TGJ6	Up
0.658808	0.000280554	0.015653	ENSRNOG00000014365	114711	Gne	O35826	Up
0.660497	0.0419873	0.447914	ENSRNOG00000037839	317219	P2ry10	B5DF87	Up
0.661276	0.0170994	0.285006	ENSRNOG00000039859	84350	Dnmt1	F1LQT9	Up
0.662371	0.00518082	0.138668	ENSRNOG00000025892	296619	Pkn3	NA	Up
0.669007	2.12882e-05	0.00182794	ENSRNOG00000010475	25402	Casp3	P55213	Up
0.669878	0.0137288	0.249852	ENSRNOG00000012899	291787	Rbbp8	B1WC58	Up
0.677028	0.0494245	0.486628	ENSRNOG00000059057	364514	Shld2	Q5FVM8	Up
0.677736	0.00274526	0.0904972	ENSRNOG00000000824	365583	Dse	B5DF19	Up
0.68067	0.0316901	0.395594	ENSRNOG00000029273	291105	E2f3	D4ADR2	Up
0.680924	0.0142261	0.256934	ENSRNOG00000011517	316256	Tnfrsf21	D3ZF92	Up
0.681437	0.020689	0.314812	ENSRNOG00000010891	266808	Lrrcc1	E9PTY0	Up
0.681593	0.0145097	0.25936	ENSRNOG00000050224	687696	Stambpl1	B0BMZ5	Up
0.686492	0.0362556	0.419534	ENSRNOG00000013064	362558	Lrp8	NA	Up
0.687896	0.037755	0.424417	ENSRNOG00000003365	360882	Cadm3	Q1WIM3	Up
0.691632	0.0133385	0.246299	ENSRNOG00000032788	312492	Dysf	D4A6X1	Up
0.697781	0.0458536	0.470574	ENSRNOG00000016308	117539	Il10ra	G3V830	Up
0.699362	0.00582981	0.152267	ENSRNOG00000028185	500420	Tstd3	G3V8W9	Up
0.701115	9.87474e-05	0.00655595	ENSRNOG00000001548	83619	Nfe2l2	O54968	Up
0.703962	0.0373802	0.424417	ENSRNOG00000018520	307148	Nsun6	B1WC69	Up
0.705105	0.00763786	0.180096	ENSRNOG00000006118	81813	Klf10	O08876	Up
0.708642	0.00680257	0.16658	ENSRNOG00000003984	58812	Apln	Q9R0R3	Up
0.709927	0.0188318	0.298397	ENSRNOG00000031993	246327	Prim1	NA	Up
0.711674	0.0117283	0.230945	ENSRNOG00000024210	287070	Nlrc3	NA	Up
0.712344	0.0482128	0.480911	ENSRNOG00000037853	310486	Rarres1	Q58NB7	Up
0.714152	0.0314642	0.395569	ENSRNOG00000019018	25692	Plat	P19637	Up
0.717309	0.0013111	0.0515932	ENSRNOG00000017669	310707	Chd1l	NA	Up
0.721327	0.0104711	0.214181	ENSRNOG00000033809	81685	Mlh1	P97679	Up
0.721361	0.0224923	0.332875	ENSRNOG00000054764	140635	Flt3	NA	Up
0.722333	0.00900635	0.194957	ENSRNOG00000042785	502988	Sesn2	B2GUV6	Up
0.722402	0.0220788	0.32894	ENSRNOG00000004621	83765	Rtn4	Q9JK11	Up
0.722626	0.0112029	0.223756	ENSRNOG00000006810	362375	Lancl2	Q68FQ9	Up
0.725098	0.00171722	0.0635747	ENSRNOG00000024578	287803	Ttyh2	NA	Up
0.725772	0.00794016	0.184508	ENSRNOG00000001607	79252	Adamts1	Q68EJ2	Up
0.729051	6.09756e-05	0.00444561	ENSRNOG00000011913	24268	Cp	A0A0G2K9I6	Up
0.729542	0.015971	0.275471	ENSRNOG00000027016	311088	Cobll1	NA	Up
0.73103	0.0389617	0.431057	ENSRNOG00000016037	54264	Mafb	P54842	Up
0.733053	0.00367959	0.109865	ENSRNOG00000024008	307511	Cdc25c	D4ADT2	Up
0.740024	0.00635661	0.159708	ENSRNOG00000005274	362779	Vrk1	Q6AYA2	Up
0.740823	0.00534487	0.141152	ENSRNOG00000004011	299730	Nedd1	NA	Up
0.745837	2.12591e-06	0.000273246	ENSRNOG00000024661	360492	Jpt2	A0A059NZV6	Up
0.747781	0.0113542	0.226018	ENSRNOG00000005807	246781	Ptpn7	P49445	Up
0.749306	0.00283806	0.0929132	ENSRNOG00000011910	319110	Hnrnpr	Q566E4	Up
0.754968	0.00291465	0.0948979	ENSRNOG00000046252	686610	Tbl2	A0A096MJZ2	Up
0.756102	0.00688413	0.166653	ENSRNOG00000002207	305317	Guf1	D3ZHF8	Up
0.756245	4.2791e-06	0.000498557	ENSRNOG00000008676	25314	Emp1	P54848	Up
0.759728	0.000204259	0.0122597	ENSRNOG00000016294	24932	Cd4	P05540	Up
0.763968	0.0170214	0.284104	ENSRNOG00000059984	84010	Dll1	P97677	Up
0.767982	0.00282941	0.0928859	ENSRNOG00000015939	361059	Ccdc25	D4AAU6	Up
0.771192	0.03885	0.430283	ENSRNOG00000008055	362485	Ccne2	D3ZQ41	Up
0.772421	0.0259924	0.362978	ENSRNOG00000043304	689616	Apcdd1	F1M5Q7	Up
0.779441	0.00127251	0.0505771	ENSRNOG00000022523	361810	Fkbp5	Q5U2T9	Up
0.786042	0.0037257	0.110415	ENSRNOG00000033065	64012	Rad50	Q9JIL8	Up
0.786227	0.0373059	0.424417	ENSRNOG00000038140	680537	Nsd2	D4A9J4	Up
0.787913	0.00021051	0.0125714	ENSRNOG00000018279	364678	Sfxn1	Q6AYS2	Up
0.789653	7.24677e-05	0.00508362	ENSRNOG00000011448	361159	Eri1	Q5FVR4	Up
0.792178	0.0187897	0.298126	ENSRNOG00000012287	498599	Slc35e1	P0C6B1	Up
0.795906	0.0179171	0.29159	ENSRNOG00000022884	501872	Cd84	F1M0B5	Up
0.803491	0.0182826	0.294766	ENSRNOG00000019142	246097	Fas	F1LWQ2	Up
0.804157	0.0144967	0.25936	ENSRNOG00000025332	363104	Cd109	NA	Up
0.806163	0.0499246	0.488316	ENSRNOG00000008479	29715	Slc8a1	Q01728	Up
0.806205	1.51302e-05	0.00140475	ENSRNOG00000004263	289382	Ints7	D4ADS6	Up
0.809964	0.0342465	0.408258	ENSRNOG00000053468	500929	Tuba1b	Q6P9V9	Up
0.815099	0.0483126	0.480911	ENSRNOG00000001816	288003	Rfc4	B4F778	Up
0.816839	0.0298374	0.389656	ENSRNOG00000017707	286928	Abi2	O35823	Up
0.817771	0.000670584	0.0313266	ENSRNOG00000019202	25066	Pvr	Q5U334	Up
0.81819	0.0217562	0.326866	ENSRNOG00000021243	311426	Siglec1	D3ZVM6	Up
0.820568	0.00519315	0.138686	ENSRNOG00000002657	24653	Pla2g4a	Q6IRF5	Up
0.820759	0.000244222	0.014089	ENSRNOG00000023807	316452	Ccnyl1	NA	Up
0.822252	0.0282468	0.378024	ENSRNOG00000038330	361941	RGD1359508	Q5M845	Up
0.825184	0.0286279	0.380979	ENSRNOG00000024986	500152	Mmrn1	D4A3E0	Up
0.830144	0.00488233	0.133999	ENSRNOG00000051977	306288	Mmrn2	NA	Up
0.830469	5.0124e-05	0.0037941	ENSRNOG00000002828	170842	Tob1	M0R3X4	Up
0.830732	0.0120925	0.236068	ENSRNOG00000010185	316406	RGD1306941	G3V7A7	Up
0.835152	0.0129391	0.243304	ENSRNOG00000019141	309527	Ch25h	Q4QQV7	Up
0.83912	0.00253865	0.0864449	ENSRNOG00000039576	302553	Suv39h1l1	G3V6S6	Up
0.849099	1.15681e-06	0.000167652	ENSRNOG00000001733	192361	Ppp1r2	P50411	Up
0.854367	0.0175144	0.288789	ENSRNOG00000008749	85490	Col5a1	Q9JI03	Up
0.855615	0.00272417	0.0904304	ENSRNOG00000002012	288257	Donson	Q5U2V7	Up
0.85956	0.0441521	0.45946	ENSRNOG00000046479	363333	Chaf1a	M0R3S3	Up
0.862256	0.0418649	0.447826	ENSRNOG00000018770	492821	Pmaip1	Q5U777	Up
0.865354	4.84138e-06	0.000534317	ENSRNOG00000008481	362384	Reep1	D4A193	Up
0.86704	0.0450079	0.465918	ENSRNOG00000021179	361718	Naa40	D3ZZQ5	Up
0.871455	0.029375	0.385737	ENSRNOG00000045829	445442	Thbs1	Q71SA3	Up
0.873988	0.00885298	0.192764	ENSRNOG00000004412	500870	Mtbp	D4AB60	Up
0.879539	1.8002e-07	3.29132e-05	ENSRNOG00000014258	365042	Rab32	D4AEG2	Up
0.87972	0.00299563	0.095957	ENSRNOG00000008816	113955	Gpnmb	Q9QZF6	Up
0.880187	3.50589e-05	0.0027776	ENSRNOG00000029784	29431	Pak1	P35465	Up
0.885528	0.00130631	0.0515754	ENSRNOG00000012692	308201	Riok2	Q5I0I1	Up
0.886275	0.00183893	0.0670362	ENSRNOG00000004479	261730	Aurka	Q3MHU2	Up
0.891462	0.0274429	0.373421	ENSRNOG00000030729	406161	C4b	Q6MG90	Up
0.895299	0.0223184	0.331126	ENSRNOG00000024536	361341	Ccbe1	NA	Up
0.895348	0.000116962	0.00759547	ENSRNOG00000061216	29214	Tubb5	P69897	Up
0.904412	0.000845328	0.037207	ENSRNOG00000055300	362438	Ncapd2	NA	Up
0.904911	0.000547585	0.0270021	ENSRNOG00000055650	117058	Pou2f2	A0A0G2K3R5	Up
0.908741	0.0222957	0.331126	ENSRNOG00000060914	287199	Nudcd2	Q5M823	Up
0.908943	0.0401724	0.43648	ENSRNOG00000003559	498858	Ccdc112	D4A095	Up
0.916972	0.000161169	0.00997569	ENSRNOG00000016152	306817	Dek	Q6AXS3	Up
0.917864	0.00146284	0.0567828	ENSRNOG00000059059	294790	Skp2	B2GUZ0	Up
0.922565	0.0340449	0.408258	ENSRNOG00000014193	81513	Lig1	Q566D8	Up
0.934465	0.0461762	0.471442	ENSRNOG00000060262	29562	Prps1	P60892	Up
0.9358	0.0332021	0.405107	ENSRNOG00000016260	685465	Polr3g	D4A1K1	Up
0.936304	0.00813157	0.185838	ENSRNOG00000009348	24600	Nos3	Q62600	Up
0.939324	8.25085e-06	0.000850585	ENSRNOG00000018824	50719	Slc7a5	Q63016	Up
0.941753	0.0147291	0.261088	ENSRNOG00000021259	24686	Prnp	P13852	Up
0.944077	0.00405261	0.116613	ENSRNOG00000009957	362322	Slc25a13	NA	Up
0.947219	0.0392605	0.432411	ENSRNOG00000060356	353302	Kif15	Q7TSP2	Up
0.947256	0.0227403	0.334877	ENSRNOG00000009730	25429	Cyp7b1	Q63688	Up
0.949138	0.000907734	0.0389441	ENSRNOG00000001640	304017	Tomm70	Q75Q39	Up
0.950023	0.0327559	0.402555	ENSRNOG00000028677	361346	LOC361346	Q66H35	Up
0.950121	0.000313093	0.0171184	ENSRNOG00000013391	114901	Sorbs2	O35413	Up
0.950372	0.00917662	0.196495	ENSRNOG00000028196	296200	Mgme1	Q5PPI6	Up
0.952047	0.0161341	0.277478	ENSRNOG00000048577	314600	Zfp955a	B1H2A1	Up
0.954341	0.00240071	0.082936	ENSRNOG00000005810	298784	Nlrc4	F1M649	Up
0.959129	0.0341622	0.408258	ENSRNOG00000005818	502727	Elapor2	NA	Up
0.96035	0.0175208	0.288789	ENSRNOG00000011228	500996	Layn	D3Z895	Up
0.971379	9.27183e-05	0.00624972	ENSRNOG00000012611	293783	Lpxn	Q5M852	Up
0.9718	0.000409894	0.0210011	ENSRNOG00000001645	304020	Filip1l	NA	Up
0.973731	0.000190803	0.0115689	ENSRNOG00000018254	307309	Sncaip	D3ZWQ5	Up
0.975807	0.0151505	0.265559	ENSRNOG00000004063	303021	Sh3pxd2b	NA	Up
0.976585	0.000102987	0.00679945	ENSRNOG00000014125	100910940	Evi2b	D3ZM19	Up
0.979643	0.0469303	0.475059	ENSRNOG00000019243	301525	Glb1l	B1WBS6	Up
0.986915	0.00835482	0.187462	ENSRNOG00000038480	299153	Ppp1r36	Q68FW6	Up
0.992563	0.0212523	0.321326	ENSRNOG00000043151	679640	Cntln	A9ZSY0	Up
0.994937	0.00368867	0.109865	ENSRNOG00000031397	305431	Stk32b	F1M3G9	Up
0.996284	0.000252681	0.0145066	ENSRNOG00000009222	366492	Epha2	D3ZBN3	Up
1.00862	0.022088	0.32894	ENSRNOG00000057058	501736	Cd300a	NA	Up
1.00908	2.54872e-05	0.00211811	ENSRNOG00000007890	313387	Usp1	Q569C3	Up
1.01606	0.00133819	0.0523127	ENSRNOG00000026953	64443	Gpr88	Q9ESP4	Up
1.01652	0.0247048	0.352517	ENSRNOG00000013521	24312	Dhfr	B0BMV8	Up
1.02876	0.0015053	0.0580811	ENSRNOG00000012149	362021	Gpsm2	D3ZCE5	Up
1.03285	2.03785e-07	3.56144e-05	ENSRNOG00000007546	25612	Asns	P49088	Up
1.03457	0.003028	0.0964739	ENSRNOG00000005902	362187	Ccdc34	D4A5Z6	Up
1.03882	0.000180558	0.0110606	ENSRNOG00000042309	292199	Kiaa0408L	D3ZYL2	Up
1.04041	0.00128167	0.0507711	ENSRNOG00000045752	685579	Rrm1	Q5U2Q5	Up
1.0467	1.91298e-06	0.000255437	ENSRNOG00000016541	294674	Enc1	Q6DKY8	Up
1.04757	0.000350908	0.0186169	ENSRNOG00000015075	81801	Stc1	P97574	Up
1.04964	0.000746762	0.0336156	ENSRNOG00000022565	498605	Lrrc25	F1M277	Up
1.04999	0.000453925	0.0228578	ENSRNOG00000049115	117029	Ccr5	O08556	Up
1.05839	0.0185415	0.296668	ENSRNOG00000008834	306096	Dach1	NA	Up
1.05904	0.000612405	0.0291113	ENSRNOG00000015932	293888	Plgrkt	D4ACN8	Up
1.06015	0.0112385	0.224091	ENSRNOG00000010417	362240	Nol4l	NA	Up
1.06749	0.00694229	0.167687	ENSRNOG00000001514	311742	Cdca7	Q4KM91	Up
1.07186	0.010044	0.207422	ENSRNOG00000027811	292594	Lilrb4	Q67EV2	Up
1.07631	0.0165705	0.281722	ENSRNOG00000010265	24165	Ada	Q920P6	Up
1.07715	0.0106125	0.215588	ENSRNOG00000015461	29366	Serpine2	G3V7Z4	Up
1.07941	0.00178925	0.0654259	ENSRNOG00000029078	681284	Hmgn5b	B4F777	Up
1.08241	0.0291195	0.383912	ENSRNOG00000046912	259241	Nr1d2	Q63504	Up
1.08409	7.27209e-05	0.00508362	ENSRNOG00000000341	302248	Nid2	B5DFC9	Up
1.09284	0.00155507	0.0592324	ENSRNOG00000013364	155430	Hey2	G3V7S6	Up
1.09323	1.86749e-05	0.00163186	ENSRNOG00000003703	29685	Mcm6	A9CMB8	Up
1.09725	0.00306015	0.0969782	ENSRNOG00000000598	361856	Tube1	D3ZRL5	Up
1.09834	0.0261986	0.364999	ENSRNOG00000037449	304573	Pole	D3Z8X4	Up
1.09986	0.00124356	0.0495923	ENSRNOG00000016888	301617	Pask	Q5PQT0	Up
1.1006	0.0105539	0.215503	ENSRNOG00000026502	299933	Dscc1	NA	Up
1.10329	5.32216e-05	0.00399062	ENSRNOG00000048660	687827	Haspin	M0RBT0	Up
1.10831	0.00112012	0.0460606	ENSRNOG00000002203	305171	Lin54	Q641Z1	Up
1.11061	2.30972e-12	1.52493e-09	ENSRNOG00000015329	85245	Kpna2	Q6P6T9	Up
1.12227	0.00537231	0.141562	ENSRNOG00000003759	314360	Galc	A0A0G2QC23	Up
1.12662	0.000302953	0.016668	ENSRNOG00000015948	292657	Slc1a5	Q9Z1J7	Up
1.1299	0.0342374	0.408258	ENSRNOG00000023304	689523	Lin9	M0R885	Up
1.13122	1.6835e-06	0.000227349	ENSRNOG00000059714	299331	Hsp90aa1	P82995	Up
1.14529	0.0275476	0.374144	ENSRNOG00000016689	100360594	Fanci	NA	Up
1.14923	8.6573e-07	0.000130232	ENSRNOG00000024428	361308	Kif20a	B1WC01	Up
1.14954	5.33918e-05	0.00399062	ENSRNOG00000020590	57025	Adam15	Q9QYV0	Up
1.15212	3.47703e-05	0.0027776	ENSRNOG00000011416	114111	Vegfc	O35757	Up
1.15462	0.0121926	0.236405	ENSRNOG00000019620	681050	Pmf1	D3ZEH8	Up
1.16117	4.74891e-07	7.64124e-05	ENSRNOG00000053675	84380	Dhh	G3V7Y0	Up
1.16202	0.00684037	0.16658	ENSRNOG00000021412	303378	Slfn13	Q5U311	Up
1.16824	4.06657e-07	6.7121e-05	ENSRNOG00000014288	25661	Fn1	A0A096P6L8	Up
1.17229	0.00513885	0.138168	ENSRNOG00000007202	246262	Sema3d	F1MAG8	Up
1.18117	0.000110059	0.00718649	ENSRNOG00000036703	499271	Itgax	D3ZWZ1	Up
1.18466	0.00460276	0.127802	ENSRNOG00000000479	294286	Kifc1	Q5XI63	Up
1.19281	0.00881529	0.192764	ENSRNOG00000004968	362798	Ncapg2	D4AAL2	Up
1.19661	6.25106e-09	1.61495e-06	ENSRNOG00000015602	83501	Cdh2	Q9Z1Y3	Up
1.20388	8.50534e-05	0.0058766	ENSRNOG00000012543	316273	Mcm3	D3ZFP4	Up
1.21495	0.00205795	0.0732235	ENSRNOG00000038035	84393	Kif4a	E9PSJ3	Up
1.2152	0.00737663	0.176032	ENSRNOG00000000924	25648	Slc7a1	Q3V5G8	Up
1.23212	0.0362964	0.419598	ENSRNOG00000006515	314111	Klhl15	D3ZA50	Up
1.25003	0.00245827	0.0841903	ENSRNOG00000007159	24770	Ccl2	P14844	Up
1.26647	4.30422e-09	1.16253e-06	ENSRNOG00000001833	29728	Mcm4	G3V681	Up
1.26878	0.0166722	0.28247	ENSRNOG00000014786	25729	Ccne1	B1WC54	Up
1.27394	0.0370043	0.424417	ENSRNOG00000046271	24420	Gspt1	Q6AYD5	Up
1.28613	0.00229052	0.0798255	ENSRNOG00000036980	310880	Zgrf1	NA	Up
1.28846	2.1319e-06	0.000273246	ENSRNOG00000011167	305827	Wdhd1	D3ZN63	Up
1.29534	0.0255045	0.357629	ENSRNOG00000002524	117549	Gpr37	Q9QYC6	Up
1.29606	4.85579e-06	0.000534317	ENSRNOG00000014336	291885	Mcm5	E9PTS4	Up
1.29939	0.000674364	0.0313266	ENSRNOG00000061595	26296	Tfec	Q63302	Up
1.31078	0.00656923	0.163123	ENSRNOG00000002839	289175	Slc19a2	Q499Q0	Up
1.3152	8.45872e-05	0.0058766	ENSRNOG00000014080	315740	Kif23	NA	Up
1.31971	0.00230757	0.0801846	ENSRNOG00000015585	364785	Suv39h2	D3ZIH5	Up
1.32299	0.0031032	0.0980808	ENSRNOG00000010833	680308	Mthfd2	D4A1Y5	Up
1.32469	0.00790554	0.184215	ENSRNOG00000024043	291927	Orc6	Q3T1K3	Up
1.32563	6.32256e-08	1.25229e-05	ENSRNOG00000006304	314856	Mdm2	D3ZVH5	Up
1.32812	3.79493e-10	1.5033e-07	ENSRNOG00000004442	362769	Dglucy	D4A9W3	Up
1.33213	8.27331e-06	0.000850585	ENSRNOG00000003486	304988	Mnda	Q5U2R8	Up
1.33468	0.00201993	0.0723037	ENSRNOG00000018371	307351	Tubb6	Q4QQV0	Up
1.33601	0.0326378	0.40152	ENSRNOG00000061085	312641	Fancd2	Q6IV68	Up
1.34941	0.00038493	0.0198892	ENSRNOG00000005814	691543	Katnbl1	B1WBZ9	Up
1.35495	0.00365351	0.109642	ENSRNOG00000032778	296137	Bub1	D4A5D3	Up
1.36184	2.02279e-07	3.56144e-05	ENSRNOG00000015255	680477	Haus3	B1WC65	Up
1.36723	1.70476e-05	0.00152326	ENSRNOG00000007493	499966	Xrcc2	D3ZPC8	Up
1.3676	0.0143803	0.258932	ENSRNOG00000031598	311396	Atp8b4	NA	Up
1.37205	0.000254153	0.0145209	ENSRNOG00000028415	64515	Cdc20	Q62623	Up
1.37848	0.000558933	0.0274478	ENSRNOG00000050819	64041	Birc5	Q9JHY7	Up
1.39271	0.00313865	0.0984161	ENSRNOG00000003806	299242	Gpr65	B0YIR8	Up
1.39305	1.11229e-05	0.00109243	ENSRNOG00000005376	297176	Mad2l1	D4ACM2	Up
1.40257	1.97698e-05	0.00171492	ENSRNOG00000042561	499655	Cks1b	B2RZ99	Up
1.40696	2.77468e-06	0.000333073	ENSRNOG00000017448	686809	Exoc3l2	NA	Up
1.40871	0.00867664	0.19166	ENSRNOG00000003587	360457	Vegfd	O35251	Up
1.41267	0.000267552	0.0150691	ENSRNOG00000022325	362519	Smc2	D4A5Q2	Up
1.42124	0.000718024	0.0326935	ENSRNOG00000033192	310132	Osmr	Q65Z14	Up
1.42209	0.00342952	0.105587	ENSRNOG00000031431	500545	Cdca8	Q6AXW0	Up
1.4302	0.000597554	0.0285194	ENSRNOG00000025742	299625	Lmnb2	D3ZLC1	Up
1.44484	0.000722433	0.0327687	ENSRNOG00000021847	361047	Ska3	B2GUZ2	Up
1.44499	0.0164299	0.280536	ENSRNOG00000025604	314993	Atad2	NA	Up
1.4523	0.0342095	0.408258	ENSRNOG00000026143	680515	Ckap2l	D3Z8Z9	Up
1.45288	0.00153451	0.0589939	ENSRNOG00000003208	317252	Ercc6l	D4A0G9	Up
1.46634	8.30258e-06	0.000850585	ENSRNOG00000015691	310764	Inka2	D4ACF3	Up
1.47151	2.9516e-07	4.96542e-05	ENSRNOG00000053272	89824	Chi3l1	Q9WTV1	Up
1.47433	9.99055e-07	0.000146577	ENSRNOG00000010274	295107	Smc4	F1MAD9	Up
1.47925	0.00156105	0.05927	ENSRNOG00000008012	24646	Abcb1b	Q8R427	Up
1.4811	0.000567542	0.0275312	ENSRNOG00000011777	252918	Spag5	Q1ERY8	Up
1.49026	6.4359e-05	0.00460748	ENSRNOG00000003256	25405	Ccng1	P39950	Up
1.49134	1.57189e-08	3.6628e-06	ENSRNOG00000018782	291137	Gmnn	D3ZWJ0	Up
1.49154	2.44285e-05	0.00204443	ENSRNOG00000027894	310621	Iqgap3	D3ZCS4	Up
1.49661	4.37135e-10	1.62341e-07	ENSRNOG00000032929	293733	Incenp	D3ZXY1	Up
1.51462	6.16708e-06	0.000654372	ENSRNOG00000001414	24617	Serpine1	P20961	Up
1.51688	1.98679e-08	4.4549e-06	ENSRNOG00000048166	679082	Arhgap19	M0R5V4	Up
1.53317	0.000679691	0.0314297	ENSRNOG00000013167	29395	Hmgb2	P52925	Up
1.53654	0.00156933	0.0593946	ENSRNOG00000009783	171140	Camk2g	P11730	Up
1.56421	2.003e-06	0.000264485	ENSRNOG00000003908	500700	Cep128	NA	Up
1.56486	6.72842e-05	0.00478806	ENSRNOG00000024077	292263	Fbxo5	B0BNA4	Up
1.56508	0.00210762	0.0745444	ENSRNOG00000009303	691493	Zwilch	NA	Up
1.56515	5.77476e-07	9.0299e-05	ENSRNOG00000007319	246273	Trib3	Q9WTQ6	Up
1.58338	0.0279173	0.37573	ENSRNOG00000021903	303348	Atad5	D4A058	Up
1.59464	6.99629e-05	0.00494904	ENSRNOG00000007830	444983	Apold1	Q6B959	Up
1.60055	0.00726885	0.174159	ENSRNOG00000019848	362251	Rbm39	Q5BJP4	Up
1.60418	0.0003505	0.0186169	ENSRNOG00000048426	100909911	LOC100909911	NA	Up
1.60527	1.85428e-05	0.00163186	ENSRNOG00000012442	308797	Cemip	NA	Up
1.60555	1.02416e-08	2.48389e-06	ENSRNOG00000013970	292071	Cdt1	D3ZKD4	Up
1.60665	0.00178855	0.0654259	ENSRNOG00000012318	289054	Aspm	D3ZZQ1	Up
1.61181	1.37482e-07	2.55288e-05	ENSRNOG00000010119	64394	Zmat3	O08781	Up
1.61193	0.0400194	0.436137	ENSRNOG00000001955	81712	Retnla	Q99P85	Up
1.6426	8.97434e-07	0.000133314	ENSRNOG00000003512	29705	Gabra1	P62813	Up
1.65443	0.000704133	0.0321843	ENSRNOG00000002471	288079	Polq	D4A628	Up
1.65516	2.18559e-05	0.00185525	ENSRNOG00000006236	499933	Dsn1	Q4V7C0	Up
1.66743	0.002694	0.0899311	ENSRNOG00000017156	361122	Ankle1	NA	Up
1.67351	0.00106011	0.0446748	ENSRNOG00000019582	361472	Mthfd1l	B2GUZ3	Up
1.67475	9.12509e-06	0.000919005	ENSRNOG00000005936	58921	Foxm1	D3ZLE1	Up
1.67597	0.00221258	0.0775644	ENSRNOG00000008450	100359539	LOC100359539	NA	Up
1.67818	1.81002e-14	2.68878e-11	ENSRNOG00000005302	501925	Slc2a9	D4A237	Up
1.68073	2.72352e-06	0.000330268	ENSRNOG00000047314	24834	Tk1	M0RCX2	Up
1.6827	5.70756e-06	0.000611069	ENSRNOG00000024365	361921	Ect2	NA	Up
1.68359	9.18622e-09	2.27436e-06	ENSRNOG00000008932	315508	Ncapd3	Q3T1H0	Up
1.69435	1.10096e-09	3.35482e-07	ENSRNOG00000005907	362412	Rad18	A0JPN0	Up
1.69714	0.0147903	0.261172	ENSRNOG00000046990	362249	Cpne1	D4A1R8	Up
1.70506	0.000141885	0.00896892	ENSRNOG00000003959	289076	Rgs18	Q4L0E8	Up
1.73172	0.00907174	0.195305	ENSRNOG00000015465	308064	Cep72	D3ZVQ1	Up
1.7321	0.00994851	0.20721	ENSRNOG00000048597	29432	Pak2	Q64303	Up
1.73263	0.000452766	0.0228578	ENSRNOG00000019174	287146	Chtf18	D4AC99	Up
1.76192	1.13519e-08	2.69811e-06	ENSRNOG00000008115	296060	Arhgap11a	D3Z951	Up
1.77248	4.3914e-05	0.00341094	ENSRNOG00000013148	298429	Rad54l	B5DFE8	Up
1.77305	0.00293277	0.0950212	ENSRNOG00000060100	311327	Knl1	D3ZNX2	Up
1.78031	0.000154983	0.00964302	ENSRNOG00000016377	294074	Cep55	Q4V7C8	Up
1.78836	1.14704e-07	2.16371e-05	ENSRNOG00000010701	310074	Depdc1b	D4AA32	Up
1.80203	0.00197951	0.071183	ENSRNOG00000038572	305392	Ncapg	D3ZD72	Up
1.80743	4.75809e-07	7.64124e-05	ENSRNOG00000017625	29581	Htr2b	P30994	Up
1.82146	2.31221e-06	0.000288812	ENSRNOG00000010721	289997	Dlgap5	B1WC75	Up
1.82544	1.18135e-22	7.01961e-19	ENSRNOG00000013057	308761	Prc1	D3ZES9	Up
1.83415	0.000409984	0.0210011	ENSRNOG00000049033	315298	Racgap1	B2GV02	Up
1.84182	0.00782731	0.183471	ENSRNOG00000018384	679837	Adam12	NA	Up
1.86133	1.99832e-10	9.13387e-08	ENSRNOG00000013774	116685	Lmnb1	P70615	Up
1.86405	5.10324e-08	1.04564e-05	ENSRNOG00000042286	498310	Nsl1	F1M3N2	Up
1.86918	3.90428e-09	1.07903e-06	ENSRNOG00000005115	304648	Asf1b	B0BN69	Up
1.87581	0.00709149	0.170253	ENSRNOG00000024115	24237	C6	Q811M5	Up
1.87878	4.38238e-05	0.00341094	ENSRNOG00000006996	313108	Mms22l	D3ZS39	Up
1.90907	4.06873e-15	9.67056e-12	ENSRNOG00000020281	293502	Kif22	Q5I0E8	Up
1.91112	3.78506e-06	0.000447429	ENSRNOG00000011654	310344	Plk4	A0A0G2JZ86	Up
1.91159	0.00383919	0.112513	ENSRNOG00000043451	25353	Spp1	P08721	Up
1.92234	4.47766e-06	0.000506786	ENSRNOG00000053047	360243	Top2a	P41516	Up
1.93887	6.34223e-05	0.00456794	ENSRNOG00000022261	306464	Cenpu	Q4V8G7	Up
1.94938	7.92625e-10	2.61209e-07	ENSRNOG00000027234	306695	Zfp367	Q5U2Z0	Up
1.96432	6.2299e-05	0.0045144	ENSRNOG00000028137	291234	Mki67	D4A0Y6	Up
1.97367	5.27997e-08	1.06351e-05	ENSRNOG00000008165	311546	Tpx2	D3ZA78	Up
1.97699	1.8136e-05	0.00160842	ENSRNOG00000009339	362044	Cenpe	D3ZV60	Up
1.98677	5.96549e-05	0.00440334	ENSRNOG00000050071	287961	Cdc45	B1WBZ4	Up
1.99031	3.24835e-10	1.36274e-07	ENSRNOG00000017259	360962	Tacc3	NA	Up
2.00094	1.65323e-05	0.00149977	ENSRNOG00000057760	313506	Stil	NA	Up
2.03446	1.063e-05	0.00105272	ENSRNOG00000020701	497672	Brca1	O54952	Up
2.04285	0.00120276	0.0486176	ENSRNOG00000054286	362720	Rrm2	Q4KLN6	Up
2.0563	7.82358e-17	2.32439e-13	ENSRNOG00000018421	361594	Aen	B2GUW6	Up
2.06379	4.20088e-14	4.54335e-11	ENSRNOG00000009334	311325	Knstrn	Q6AXN6	Up
2.08393	3.07286e-08	6.63962e-06	ENSRNOG00000013598	362510	Melk	D4A6T6	Up
2.08722	1.46192e-10	6.94938e-08	ENSRNOG00000006731	295661	Spc25	Q5M856	Up
2.08755	7.03421e-12	3.98069e-09	ENSRNOG00000012835	315330	Espl1	D3ZDT7	Up
2.08934	3.76136e-08	7.98215e-06	ENSRNOG00000033658	304477	Kntc1	D3ZVJ3	Up
2.09712	1.33106e-06	0.000186097	ENSRNOG00000000632	54237	Cdk1	P39951	Up
2.09798	3.02147e-08	6.63962e-06	ENSRNOG00000025198	680280	Gas2l3	D4AB19	Up
2.11311	1.64123e-08	3.75083e-06	ENSRNOG00000012051	680089	Ncaph	NA	Up
2.13602	3.93535e-12	2.46146e-09	ENSRNOG00000058539	25203	Ccnb1	P30277	Up
2.19344	3.93383e-08	8.20169e-06	ENSRNOG00000056069	171304	Kif11	F1MAB8	Up
2.19849	4.20539e-14	4.54335e-11	ENSRNOG00000033335	25448	Cenpi	Q63517	Up
2.19859	1.60526e-05	0.00146745	ENSRNOG00000027035	316425	Sgo2	D3ZWI4	Up
2.23149	8.88686e-10	2.77925e-07	ENSRNOG00000048411	316129	Uhrf1	A0A0G2JT07	Up
2.23387	0.000335882	0.0181056	ENSRNOG00000015921	691979	Esco2	A0A096MJS9	Up
2.2397	5.21789e-10	1.82381e-07	ENSRNOG00000019100	171529	Kif2c	D3ZQG8	Up
2.24432	3.22684e-11	1.59782e-08	ENSRNOG00000017981	307126	Mcm10	D3Z8C4	Up
2.25921	0.0178358	0.291155	ENSRNOG00000045663	293935	Prrg3	M0R4Y6	Up
2.27894	7.87137e-08	1.5335e-05	ENSRNOG00000003726	367793	Scml2	NA	Up
2.2987	1.39991e-05	0.00130996	ENSRNOG00000022499	363174	Sgo1	NA	Up
2.32033	1.94633e-07	3.50457e-05	ENSRNOG00000029055	315852	Ttk	D4A4S7	Up
2.40852	0.000461001	0.0231162	ENSRNOG00000059776	309512	Tnks2	D3ZRP5	Up
2.43744	0.00609383	0.155663	ENSRNOG00000051002	294273	RT1-DMb	Q6MGA7	Up
2.45296	1.03194e-07	1.97799e-05	ENSRNOG00000053026	364648	Shcbp1	NA	Up
2.48855	2.26639e-31	2.69338e-27	ENSRNOG00000015423	114494	Ccna2	G3V802	Up
2.48915	2.13833e-06	0.000273246	ENSRNOG00000008986	290396	Diaph3	NA	Up
2.50473	1.66831e-18	6.60871e-15	ENSRNOG00000009503	295538	Depdc1	D3ZGJ9	Up
2.51229	2.57955e-13	2.04369e-10	ENSRNOG00000000521	114851	Cdkn1a	Q64315	Up
2.51847	1.70408e-14	2.68878e-11	ENSRNOG00000015308	290326	Pbk	A1L1J7	Up
2.54575	5.36716e-09	1.41741e-06	ENSRNOG00000013727	301701	Ndc80	F7F189	Up
2.54742	1.83047e-13	1.67333e-10	ENSRNOG00000002711	304951	Nuf2	Q6AYL9	Up
2.55348	7.75547e-09	1.96098e-06	ENSRNOG00000016561	300795	Pclaf	Q6RIA2	Up
2.6511	1.37085e-05	0.00129295	ENSRNOG00000018113	307056	Anlnl1	NA	Up
2.68686	5.04381e-15	9.99012e-12	ENSRNOG00000016148	300126	Gtse1	D3ZPA8	Up
2.69745	4.10856e-10	1.57503e-07	ENSRNOG00000059894	25460	Hmmr	Q9WUF7	Up
2.79205	0.000698183	0.0320356	ENSRNOG00000004921	311336	Nusap1	D4AAK2	Up
2.93484	6.30202e-13	4.68082e-10	ENSRNOG00000014343	363031	Anln	NA	Up
3.01939	1.30468e-06	0.000184581	ENSRNOG00000021669	297783	Mybl1	D3ZF01	Up
3.05218	1.85538e-09	5.37789e-07	ENSRNOG00000058692	29440	Slc26a4	Q9R154	Up

## Sheet: Week 2
log2Fold Change	p value	p adj	ENSEMBL	ENTREZ ID	SYMBOL	UNIPROT	Change
-3.83151	5.10939e-09	1.16728e-07	ENSRNOG00000005247	64463	Surf1	Q9QXU2	Down
-2.93089	2.8129e-140	3.3738e-136	ENSRNOG00000018952	290562	Sema3g	F1LNH0	Down
-2.89281	1.85209e-05	0.000201213	ENSRNOG00000027061	304353	Nxpe5l1	NA	Down
-2.85405	0.00417474	0.0200608	ENSRNOG00000049598	NA	NA	NA	Down
-2.78298	1.02705e-105	2.05307e-102	ENSRNOG00000014011	311332	Dll4	D3ZHH1	Down
-2.66485	7.8598e-136	4.71352e-132	ENSRNOG00000047457	NA	NA	NA	Down
-2.62129	6.64529e-09	1.48148e-07	ENSRNOG00000006802	500280	Lrrn1	Q32Q07	Down
-2.55745	6.21739e-15	3.1598e-13	ENSRNOG00000026061	296149	Sirpb3	D4A789	Down
-2.4626	1.25112e-16	8.47794e-15	ENSRNOG00000053301	685767	LOC685767	A0A0G2JVP3	Down
-2.35704	0.00210365	0.0113859	ENSRNOG00000048597	29432	Pak2	Q64303	Down
-2.34345	8.8749e-26	1.56537e-23	ENSRNOG00000010610	79242	Hpgd	O08699	Down
-2.30003	6.98632e-15	3.50602e-13	ENSRNOG00000007637	313339	Acer2	D3ZNW4	Down
-2.28808	5.07402e-23	6.83795e-21	ENSRNOG00000032247	365948	Bank1	M0RAD7	Down
-2.21215	1.59974e-05	0.000176516	ENSRNOG00000032669	24648	Serpina1	A0A0G2JY31	Down
-2.20794	0.0118467	0.0463435	ENSRNOG00000005826	314532	RGD1562420	NA	Down
-2.1927	2.38655e-08	4.89409e-07	ENSRNOG00000010270	56227	Espn	F1LQ34	Down
-2.18548	9.92036e-20	9.59555e-18	ENSRNOG00000002653	170899	Kcnk2	Q920B6	Down
-2.14477	0.0108291	0.0432082	ENSRNOG00000019500	24296	Cyp1a1	P00185	Down
-2.11321	0.0456352	0.131723	ENSRNOG00000046379	NA	NA	NA	Down
-2.08286	0.00520838	0.0239884	ENSRNOG00000061941	NA	NA	NA	Down
-2.04267	6.71769e-31	1.79049e-28	ENSRNOG00000013269	246775	Tnfsf10	E9PU84	Down
-2.00104	2.32267e-38	1.03178e-35	ENSRNOG00000048874	25658	Gckr	Q07071	Down
-1.96255	1.35671e-20	1.46598e-18	ENSRNOG00000011478	685243	Ackr4	G3V9V6	Down
-1.88091	8.5624e-06	0.00010118	ENSRNOG00000013605	NA	NA	NA	Down
-1.8713	3.67973e-106	8.82694e-103	ENSRNOG00000014648	306636	Efnb2	B2B9A9	Down
-1.85015	1.60174e-114	4.80283e-111	ENSRNOG00000002434	497979	Tmem100	Q569C0	Down
-1.84545	1.28427e-128	5.13449e-125	ENSRNOG00000008587	89804	Tek	D3ZCD0	Down
-1.81148	1.65264e-11	5.56793e-10	ENSRNOG00000004473	83516	Ppargc1a	Q9QYK2	Down
-1.81053	9.0298e-78	1.54719e-74	ENSRNOG00000031671	312664	Rasgef1a	D3ZZV7	Down
-1.77248	3.64712e-32	1.09359e-29	ENSRNOG00000000033	305095	Tmcc2	D3ZE26	Down
-1.77053	1.56806e-05	0.000173307	ENSRNOG00000005268	286924	Gnat3	P29348	Down
-1.73784	4.10254e-18	3.30241e-16	ENSRNOG00000010797	64536	Esm1	P97682	Down
-1.73527	8.84668e-07	1.30835e-05	ENSRNOG00000020484	365391	Trpm5	F1LMD7	Down
-1.72435	2.40597e-09	5.82893e-08	ENSRNOG00000023870	300718	Sh2d7	D3ZQ16	Down
-1.72356	2.82907e-19	2.61014e-17	ENSRNOG00000021984	54296	Rgs7	P49803	Down
-1.71905	2.19047e-48	1.64203e-45	ENSRNOG00000022697	314148	Clec14a	Q642B4	Down
-1.68281	0.000979123	0.00607532	ENSRNOG00000002417	266775	Serpinb10	Q8K3K4	Down
-1.67514	6.55494e-11	2.03758e-09	ENSRNOG00000010603	266708	Gzma	Q8CJF4	Down
-1.65334	0.046964	0.134757	ENSRNOG00000019199	309112	Cracr2b	B0BNK9	Down
-1.65164	0.000193319	0.00153351	ENSRNOG00000019183	81639	Alox15	Q02759	Down
-1.63056	4.85716e-20	4.85473e-18	ENSRNOG00000008146	311615	Tox2	F1M8E3	Down
-1.60582	1.04946e-08	2.25983e-07	ENSRNOG00000054013	689004	Clec4g	NA	Down
-1.59884	1.5098e-16	1.01733e-14	ENSRNOG00000054709	NA	NA	NA	Down
-1.58332	1.92588e-16	1.26224e-14	ENSRNOG00000034191	25256	Fmo1	P36365	Down
-1.56774	1.43824e-17	1.09179e-15	ENSRNOG00000028404	360616	Ppp1r1b	Q6J4I0	Down
-1.55943	4.2424e-12	1.5901e-10	ENSRNOG00000013684	290757	F11	Q6TUF8	Down
-1.55741	7.58182e-05	0.000682945	ENSRNOG00000009118	116544	Pou2f3	G3V754	Down
-1.53731	0.00268395	0.0138935	ENSRNOG00000054582	NA	NA	NA	Down
-1.51328	8.41842e-14	3.83919e-12	ENSRNOG00000011593	155437	Hey1	NA	Down
-1.50806	0.000987585	0.00611518	ENSRNOG00000017917	291002	Cdhr2	D3ZAN2	Down
-1.5025	0.00211874	0.0114522	ENSRNOG00000015290	24849	Tpi1	P48500	Down
-1.49889	0.00146137	0.00845929	ENSRNOG00000040109	501096	Treml1	NA	Down
-1.49421	1.38893e-41	7.57222e-39	ENSRNOG00000004311	29307	Gpr182	A1L1I2	Down
-1.49411	0.000483013	0.00337013	ENSRNOG00000020775	361523	Cyp2b2	P04167	Down
-1.48952	0.00161911	0.00921271	ENSRNOG00000060629	NA	NA	NA	Down
-1.48667	1.42143e-34	5.01429e-32	ENSRNOG00000011696	81680	Lifr	O70535	Down
-1.48555	0.0356817	0.109594	ENSRNOG00000061152	NA	NA	NA	Down
-1.48158	3.14479e-07	5.27533e-06	ENSRNOG00000009711	296846	Hepacam2	B5DEN8	Down
-1.48132	2.10465e-10	6.03904e-09	ENSRNOG00000050419	79253	Avil	M0RCA6	Down
-1.47969	0.00154783	0.00886565	ENSRNOG00000058105	24440	Hbb	P02091	Down
-1.47183	0.0314721	0.0993474	ENSRNOG00000047396	497900	Rmnd5b	Q566Q9	Down
-1.47101	0.0493093	0.139157	ENSRNOG00000057060	310341	Fat4	D3ZEH1	Down
-1.46953	0.000160609	0.0012972	ENSRNOG00000023427	367318	Ano7	Q6IFT6	Down
-1.46262	0.0483463	0.137312	ENSRNOG00000046424	64476	Mfn2	Q6IRL2	Down
-1.4615	2.53774e-13	1.10682e-11	ENSRNOG00000022893	266780	Rimbp2	D4A2L1	Down
-1.45731	3.55928e-14	1.68071e-12	ENSRNOG00000017933	498795	Ccdc3	D3ZAR0	Down
-1.42995	0.000444309	0.00313289	ENSRNOG00000028108	498392	Cytl1	B5DFG7	Down
-1.41119	3.60471e-05	0.000359392	ENSRNOG00000002607	140586	Sox9	F1LYL9	Down
-1.40438	8.82031e-15	4.38966e-13	ENSRNOG00000003510	246245	Fmo2	G3V6F6	Down
-1.40213	1.42544e-20	1.52649e-18	ENSRNOG00000012347	25159	Gata2	B2DBE1	Down
-1.39051	2.33232e-11	7.66408e-10	ENSRNOG00000010094	294961	Kcnmb2	Q811Q0	Down
-1.36292	1.11093e-09	2.86548e-08	ENSRNOG00000025612	304554	Sez6l	D4AD89	Down
-1.35471	3.63472e-12	1.37523e-10	ENSRNOG00000000562	50669	Prf1	Q5FVS5	Down
-1.35213	0.00843647	0.0352322	ENSRNOG00000019920	65031	Doc2a	P70611	Down
-1.34969	4.73453e-32	1.38502e-29	ENSRNOG00000017912	25391	Atp2a3	P18596	Down
-1.34021	6.4421e-11	2.0174e-09	ENSRNOG00000031785	407757	Krt76	Q6IFZ5	Down
-1.33681	1.55262e-31	4.33071e-29	ENSRNOG00000009173	367100	Smad6	NA	Down
-1.33507	0.000212736	0.00166225	ENSRNOG00000019163	60565	Syt6	Q62746	Down
-1.32491	0.0299714	0.0955692	ENSRNOG00000056778	NA	NA	NA	Down
-1.3237	2.02476e-09	4.96625e-08	ENSRNOG00000011250	368066	Inmt	D3ZNJ5	Down
-1.31369	3.94132e-28	8.29336e-26	ENSRNOG00000055293	314843	Ptprb	NA	Down
-1.30993	2.54753e-05	0.000265466	ENSRNOG00000016684	306811	Wnk2	D3ZMJ7	Down
-1.30831	1.98136e-24	2.97055e-22	ENSRNOG00000019752	63997	Slc29a1	O54698	Down
-1.30691	0.0166718	0.0607973	ENSRNOG00000012557	25475	Lgals5	P47967	Down
-1.30559	3.12726e-33	1.01374e-30	ENSRNOG00000054695	25029	Calcrl	Q63118	Down
-1.3031	1.05274e-40	5.26107e-38	ENSRNOG00000062101	24310	Ace	P47820	Down
-1.30042	0.00854539	0.0356251	ENSRNOG00000061299	100134871	LOC100134871	A0A1K0FUA6	Down
-1.28874	0.000489468	0.00340724	ENSRNOG00000004177	299509	Myo1a	F1LV10	Down
-1.28008	1.56605e-36	6.47697e-34	ENSRNOG00000023485	290629	Ushbp1	Q3T1I3	Down
-1.2764	2.99822e-13	1.29355e-11	ENSRNOG00000009787	685202	Efcc1	D3ZRE8	Down
-1.27476	0.0049665	0.0231423	ENSRNOG00000033261	361018	Fam107a	Q566E1	Down
-1.27034	0.00117987	0.00707921	ENSRNOG00000015076	312495	Cyp26b1	G3V7X8	Down
-1.26701	0.00105027	0.00645234	ENSRNOG00000017539	81687	Mmp9	P50282	Down
-1.26252	1.15e-09	2.95355e-08	ENSRNOG00000003374	289855	Ccdc85a	D3ZMD4	Down
-1.25284	0.0168884	0.0614374	ENSRNOG00000047321	360504	Hba-a2	A0A0G2JSV6	Down
-1.24905	0.0101024	0.0409214	ENSRNOG00000029886	25632	Hba-a1	B1H216	Down
-1.23826	5.48417e-18	4.3561e-16	ENSRNOG00000004641	25555	Sstr4	P30937	Down
-1.23498	9.91203e-12	3.48636e-10	ENSRNOG00000032261	171522	Cyp2d4	Q64680	Down
-1.23158	1.70364e-05	0.000186777	ENSRNOG00000030151	500032	Thsd7a	NA	Down
-1.22946	0.000231063	0.00178223	ENSRNOG00000001198	498193	Fam222a	D3ZY38	Down
-1.21077	3.66596e-06	4.73809e-05	ENSRNOG00000020817	24299	Cyp2a3	P20812	Down
-1.20728	7.32423e-20	7.20056e-18	ENSRNOG00000051160	NA	NA	NA	Down
-1.20472	2.07324e-12	8.12627e-11	ENSRNOG00000018853	140944	Slc28a3	Q8VIH3	Down
-1.20405	7.47839e-25	1.22871e-22	ENSRNOG00000022288	313611	Pafah2	P83006	Down
-1.2033	0.0125007	0.0482258	ENSRNOG00000014918	58975	Klrg1	Q64335	Down
-1.19186	3.74411e-17	2.65721e-15	ENSRNOG00000001376	315306	Mettl7a	Q3KRE2	Down
-1.18103	0.0191557	0.0677738	ENSRNOG00000000167	25748	Alas2	Q63147	Down
-1.17982	1.17481e-30	3.0632e-28	ENSRNOG00000004489	361383	Adgre5	Q5XI36	Down
-1.16597	1.64824e-47	1.16288e-44	ENSRNOG00000011154	245977	Adgrf5	Q9WVT0	Down
-1.16474	6.47321e-11	2.02187e-09	ENSRNOG00000010906	81780	Ccl5	Q6PED1	Down
-1.16234	1.14987e-52	9.85113e-50	ENSRNOG00000055583	304315	Ttyh3	D4A383	Down
-1.15203	0.0271651	0.0886338	ENSRNOG00000057214	NA	NA	NA	Down
-1.14864	8.09082e-24	1.14166e-21	ENSRNOG00000017079	685076	Pgm2l1	D3Z955	Down
-1.14618	9.71628e-07	1.42815e-05	ENSRNOG00000001796	25666	Dgkg	P49620	Down
-1.13954	9.20006e-18	7.1653e-16	ENSRNOG00000008674	690358	Prdm11	D4A985	Down
-1.13768	2.32818e-09	5.66413e-08	ENSRNOG00000016362	308408	Gpr4	Q4KLH9	Down
-1.13746	2.10328e-12	8.21716e-11	ENSRNOG00000038740	500113	Gimap7	Q5BK45	Down
-1.13328	8.68458e-08	1.58302e-06	ENSRNOG00000052080	24245	Camk2b	F1LNI8	Down
-1.10475	0.0130578	0.0499093	ENSRNOG00000001217	246773	Lrrc3	P59035	Down
-1.09464	7.65219e-20	7.46182e-18	ENSRNOG00000027357	312936	Sox17	G3V923	Down
-1.09391	7.8467e-19	6.92009e-17	ENSRNOG00000002227	64030	Kit	Q63116	Down
-1.08619	2.12968e-13	9.46053e-12	ENSRNOG00000028072	289032	Chit1	A0S5V8	Down
-1.08578	3.3725e-16	2.15158e-14	ENSRNOG00000060123	300053	Kifc2	A0A0G2K857	Down
-1.08186	4.11551e-06	5.25122e-05	ENSRNOG00000019336	85471	Gata3	Q99NH5	Down
-1.07928	0.000112183	0.000948449	ENSRNOG00000016863	308393	Pnma8b	D3ZQN3	Down
-1.07879	3.13711e-18	2.55962e-16	ENSRNOG00000016875	362962	Cbx7	P60889	Down
-1.07427	1.84881e-15	1.03138e-13	ENSRNOG00000028426	117020	Mcf2l	D4A7F3	Down
-1.07222	3.25278e-19	2.95559e-17	ENSRNOG00000017676	56765	Plvap	Q9WV78	Down
-1.07158	2.39853e-05	0.000251689	ENSRNOG00000060054	81820	Doc2b	P70610	Down
-1.06793	8.74597e-06	0.000102842	ENSRNOG00000019718	100360475	Galnt15	NA	Down
-1.0649	1.09269e-05	0.000125294	ENSRNOG00000016949	691431	Slc25a33	B2RZ89	Down
-1.06087	2.48389e-26	4.65496e-24	ENSRNOG00000008738	311209	Tp53i11	B3DMA0	Down
-1.05582	1.59729e-41	8.32953e-39	ENSRNOG00000013717	25644	Bmp6	Q04906	Down
-1.05281	9.35275e-16	5.49887e-14	ENSRNOG00000002599	363616	Grap	Q4KM68	Down
-1.04982	4.81057e-15	2.50861e-13	ENSRNOG00000016456	361749	Il33	Q66H70	Down
-1.04692	5.89139e-18	4.64877e-16	ENSRNOG00000033338	297076	Gimap6	Q5FVN6	Down
-1.04445	0.00207448	0.0112636	ENSRNOG00000050805	684980	Tsc22d4	Q3B8N7	Down
-1.04088	6.25903e-17	4.36956e-15	ENSRNOG00000029134	65096	Adgrl1	O88917	Down
-1.03331	0.0409845	0.121645	ENSRNOG00000050210	414792	RT1-CE10	Q6MG34	Down
-1.02926	1.41582e-53	1.30625e-50	ENSRNOG00000021318	29452	Epas1	Q9JHS1	Down
-1.02826	7.62567e-06	9.11887e-05	ENSRNOG00000049063	NA	NA	NA	Down
-1.02239	4.66344e-27	9.48022e-25	ENSRNOG00000028713	25237	Acvrl1	P80203	Down
-1.0215	4.95603e-08	9.49453e-07	ENSRNOG00000007034	362342	Hipk2	D3ZN85	Down
-1.01984	7.79105e-17	5.40149e-15	ENSRNOG00000005133	29477	Mapt	A0JN25	Down
-1.01623	9.39544e-05	0.000815995	ENSRNOG00000015596	501181	Efhd1	D4A9T5	Down
-1.01106	0.00960822	0.0391843	ENSRNOG00000016558	64364	Pllp	P47987	Down
-1.01059	1.23511e-14	6.07129e-13	ENSRNOG00000005370	314649	S1pr4	D4AEH8	Down
-1.00579	4.00865e-16	2.50416e-14	ENSRNOG00000020797	685088	She	NA	Down
-1.00503	0.000102675	0.000880263	ENSRNOG00000050978	360704	Hmgn1	Q5U1W8	Down
-1.00495	0.0102306	0.041364	ENSRNOG00000007668	366949	Mafa	D3ZNT6	Down
-0.994995	4.83086e-14	2.25453e-12	ENSRNOG00000001152	25051	Glp1r	P32301	Down
-0.988955	6.76608e-07	1.03511e-05	ENSRNOG00000005872	363595	Tcf7	NA	Down
-0.986903	4.28852e-06	5.43727e-05	ENSRNOG00000007290	24212	Atp1a2	P06686	Down
-0.985421	0.00576521	0.0259954	ENSRNOG00000028356	361824	Chchd10	Q63ZY8	Down
-0.98422	5.80947e-08	1.10426e-06	ENSRNOG00000045924	414788	RT1-T24-3	NA	Down
-0.98398	3.65064e-06	4.72339e-05	ENSRNOG00000010661	29165	Gzmk	P49864	Down
-0.983248	1.52101e-08	3.16718e-07	ENSRNOG00000022772	315259	Prickle1	G3V8Z4	Down
-0.978398	7.24125e-06	8.69385e-05	ENSRNOG00000015903	24171	Add2	F8WFS9	Down
-0.977979	0.0438184	0.127953	ENSRNOG00000046159	NA	NA	NA	Down
-0.977081	1.26835e-15	7.27875e-14	ENSRNOG00000009191	311550	Ccm2l	NA	Down
-0.97277	0.00790403	0.0333946	ENSRNOG00000001128	288689	Tesc	D3ZTN1	Down
-0.971538	2.47562e-09	5.97436e-08	ENSRNOG00000014819	29430	Hap1	P54256	Down
-0.970996	3.15277e-07	5.28133e-06	ENSRNOG00000013123	499241	Scube2	D4AC02	Down
-0.969686	1.52709e-11	5.18865e-10	ENSRNOG00000024501	54293	Rgs3	P49797	Down
-0.963733	1.32722e-19	1.25344e-17	ENSRNOG00000016488	296371	Pltp	E9PSP1	Down
-0.963411	1.26949e-21	1.48478e-19	ENSRNOG00000020546	25330	Lipe	P15304	Down
-0.962094	0.000130822	0.00108437	ENSRNOG00000009427	303496	Tbx21	D3ZCM2	Down
-0.961213	2.23485e-06	3.03222e-05	ENSRNOG00000007477	366270	Edn3	P13207	Down
-0.955636	5.85659e-07	9.12259e-06	ENSRNOG00000007178	24930	Cd8a	P07725	Down
-0.953267	1.82034e-08	3.77084e-07	ENSRNOG00000000275	NA	NA	NA	Down
-0.952	8.83685e-14	3.99959e-12	ENSRNOG00000018991	296654	Gsn	Q68FP1	Down
-0.948878	1.759e-09	4.38616e-08	ENSRNOG00000015503	309252	Otud7a	NA	Down
-0.946748	3.24728e-13	1.39598e-11	ENSRNOG00000005882	362533	Tle1	D3ZCM7	Down
-0.944634	1.52795e-06	2.16623e-05	ENSRNOG00000021966	498576	Il17rd	D3ZGQ0	Down
-0.939108	6.00482e-09	1.35505e-07	ENSRNOG00000003476	25553	Slc6a4	P31652	Down
-0.939096	1.83937e-05	0.000200341	ENSRNOG00000017899	26760	Akr7a3	P38918	Down
-0.936791	0.00989121	0.0401609	ENSRNOG00000024149	361481	Prr18	D3ZDS0	Down
-0.932586	5.04477e-08	9.61955e-07	ENSRNOG00000061230	50687	L1cam	Q05695	Down
-0.932084	2.05509e-07	3.54148e-06	ENSRNOG00000025476	361744	Tmem252	Q6AXS2	Down
-0.928666	5.90864e-15	3.02856e-13	ENSRNOG00000007426	689176	Tmem64	D3ZV19	Down
-0.928289	3.33871e-09	7.97699e-08	ENSRNOG00000033234	316019	Ccrl2	D3ZVM9	Down
-0.925589	3.68876e-19	3.32654e-17	ENSRNOG00000018960	499010	Syne1	NA	Down
-0.924537	0.0271134	0.0885134	ENSRNOG00000021507	100910839	Luzp2	NA	Down
-0.923664	1.83214e-17	1.38206e-15	ENSRNOG00000016848	64558	Fzd4	Q9QZH0	Down
-0.923646	1.9053e-15	1.05309e-13	ENSRNOG00000013474	313713	Casz1	NA	Down
-0.919336	7.85451e-15	3.92529e-13	ENSRNOG00000055078	24307	Cyp4b1	P15129	Down
-0.919306	0.000128089	0.00106401	ENSRNOG00000016311	83511	Slc6a2	Q9WTR4	Down
-0.915697	5.46668e-09	1.24416e-07	ENSRNOG00000024601	309638	Taf11	Q5U1X0	Down
-0.912514	7.79039e-08	1.4353e-06	ENSRNOG00000012049	290317	Sox7	D3ZTE1	Down
-0.910734	0.000122141	0.00102302	ENSRNOG00000004392	690853	Aatk	D4ABZ3	Down
-0.908397	7.23719e-05	0.000657099	ENSRNOG00000007520	690005	Zcchc3	D3ZZ10	Down
-0.907226	1.50619e-07	2.66449e-06	ENSRNOG00000027245	498662	Tdrp	B5DEK3	Down
-0.90704	5.22281e-05	0.000494415	ENSRNOG00000028743	499302	Gal3st3	Q505J7	Down
-0.90534	8.18329e-19	7.16426e-17	ENSRNOG00000001065	116693	Cyth3	Q3T1J6	Down
-0.904008	7.93398e-11	2.44e-09	ENSRNOG00000013825	313644	Rap1gap	F1LV89	Down
-0.903592	3.77754e-09	8.88388e-08	ENSRNOG00000008401	315120	Card10	D4A425	Down
-0.903424	2.32547e-11	7.66255e-10	ENSRNOG00000025042	50678	Pde3a	Q62865	Down
-0.902759	7.99059e-24	1.14094e-21	ENSRNOG00000005323	NA	NA	NA	Down
-0.902564	4.16726e-11	1.33642e-09	ENSRNOG00000017002	24925	Adrb1	P18090	Down
-0.901735	2.65629e-05	0.000274888	ENSRNOG00000010938	114518	Slc7a10	Q75T81	Down
-0.899655	1.76744e-16	1.1712e-14	ENSRNOG00000004033	361324	Sema6a	NA	Down
-0.899646	4.42758e-13	1.87648e-11	ENSRNOG00000033915	81670	Gpt	P25409	Down
-0.896949	3.25681e-08	6.52124e-07	ENSRNOG00000000442	406162	Notch4	Q6MG89	Down
-0.894251	2.93593e-06	3.88241e-05	ENSRNOG00000010688	64356	Nrgn	Q04940	Down
-0.894018	0.000427843	0.00303283	ENSRNOG00000008759	298518	Csf3r	D4A3R0	Down
-0.892907	5.71794e-10	1.53769e-08	ENSRNOG00000019484	116509	Slc6a9	P28572	Down
-0.891043	3.97828e-13	1.69806e-11	ENSRNOG00000015603	29340	Prkce	P09216	Down
-0.888404	3.73186e-06	4.81808e-05	ENSRNOG00000012562	170796	Grin3b	Q8VHN2	Down
-0.88741	1.80393e-21	2.08042e-19	ENSRNOG00000014205	306330	Klf2	Q9ET58	Down
-0.886439	0.00974097	0.0396582	ENSRNOG00000008855	394266	Gjb2	P21994	Down
-0.886288	1.12772e-11	3.92056e-10	ENSRNOG00000001544	304138	Cyyr1	Q5PQS5	Down
-0.884201	2.88091e-07	4.85987e-06	ENSRNOG00000000547	309828	Tspyl4	Q66H46	Down
-0.8842	0.000143875	0.00117952	ENSRNOG00000010205	297109	Mturn	Q5XI20	Down
-0.879749	1.68878e-10	4.95239e-09	ENSRNOG00000016890	291966	Tppp3	Q5PPN5	Down
-0.879024	4.62752e-15	2.42369e-13	ENSRNOG00000002969	54260	Itpkb	P42335	Down
-0.877696	0.00359532	0.017797	ENSRNOG00000056017	690085	Bcl7a	A0A0G2K1R2	Down
-0.877222	0.03275	0.102533	ENSRNOG00000051938	NA	NA	NA	Down
-0.874346	1.80381e-11	6.06019e-10	ENSRNOG00000003229	363447	Tspan7	NA	Down
-0.874259	2.04297e-07	3.52567e-06	ENSRNOG00000013515	116680	Ptpru	F1MAG7	Down
-0.873832	0.000121786	0.00102179	ENSRNOG00000024221	499465	Mettl24	Q5BK01	Down
-0.872427	0.0161939	0.0593431	ENSRNOG00000010658	24962	Cth	P18757	Down
-0.870482	1.0203e-19	9.78997e-18	ENSRNOG00000042848	619374	Jam2	Q3MHC0	Down
-0.868019	1.51549e-14	7.38894e-13	ENSRNOG00000020573	94268	Efna1	P97553	Down
-0.866794	0.000804405	0.0051627	ENSRNOG00000013291	83790	Cyp2c23	Q68G40	Down
-0.866578	5.11777e-05	0.000485622	ENSRNOG00000014152	65199	Kcnip3	Q9JM47	Down
-0.865896	0.0491886	0.138977	ENSRNOG00000004438	117258	Cntn1	Q63198	Down
-0.863681	8.68259e-12	3.10863e-10	ENSRNOG00000053285	303504	Mllt6	NA	Down
-0.861843	1.62947e-07	2.85729e-06	ENSRNOG00000017249	100360041	Zfp366	NA	Down
-0.861393	4.18154e-05	0.000410085	ENSRNOG00000054047	NA	NA	NA	Down
-0.860519	0.00155379	0.00889552	ENSRNOG00000009342	114091	Fcnb	P57756	Down
-0.86032	1.13657e-32	3.58738e-30	ENSRNOG00000014034	296708	Olfml2a	D3ZMR0	Down
-0.860001	0.000395501	0.00284051	ENSRNOG00000019842	362572	Artn	Q6AYE8	Down
-0.859002	0.0232536	0.0785864	ENSRNOG00000007057	313040	Csmd2	NA	Down
-0.858203	1.55945e-13	6.95318e-12	ENSRNOG00000052296	59312	Shank3	Q9JLU4	Down
-0.856788	0.00147936	0.00852228	ENSRNOG00000018694	291437	Lipg	Q8VBX1	Down
-0.854087	0.0302784	0.0963799	ENSRNOG00000031249	80900	Slco1a5	O88397	Down
-0.850955	1.20103e-17	9.23408e-16	ENSRNOG00000059900	378947	Bst2	Q811A2	Down
-0.847709	2.79107e-22	3.48709e-20	ENSRNOG00000029308	500361	Irag2	NA	Down
-0.846975	4.33586e-09	1.00589e-07	ENSRNOG00000002322	360894	RGD1310587	Q3ZCQ0	Down
-0.846964	3.32439e-07	5.52184e-06	ENSRNOG00000012108	364630	Thsd1	D3ZW62	Down
-0.845351	1.19967e-13	5.38908e-12	ENSRNOG00000004566	287418	Arhgef15	D3ZPJ8	Down
-0.844794	9.01555e-09	1.96248e-07	ENSRNOG00000015445	25263	Mal	Q64349	Down
-0.84425	1.32094e-18	1.13167e-16	ENSRNOG00000021735	361267	Akr1c15	D3ZF77	Down
-0.84402	0.0319179	0.100452	ENSRNOG00000045816	50592	Gria1	P19490	Down
-0.841843	8.98829e-05	0.000788052	ENSRNOG00000023657	502784	Gprin3	D3ZF21	Down
-0.840347	0.000215229	0.00167699	ENSRNOG00000024569	493865	Gimap9	Q3ZAV4	Down
-0.839354	0.000259108	0.00197243	ENSRNOG00000019361	171088	Inpp5j	Q9JMC1	Down
-0.835905	0.00795095	0.0335551	ENSRNOG00000033348	266807	Duox1	Q8CIY2	Down
-0.835199	0.00849038	0.0354451	ENSRNOG00000025925	305311	Txk	Q501W1	Down
-0.834196	2.15476e-10	6.16807e-09	ENSRNOG00000001684	288239	Ripply3	D4AA46	Down
-0.833959	1.66251e-18	1.4142e-16	ENSRNOG00000009005	24546	Slco2a1	A0A0G2JV79	Down
-0.831844	0.000525029	0.003617	ENSRNOG00000042445	NA	NA	NA	Down
-0.828726	6.84887e-14	3.14733e-12	ENSRNOG00000027938	498764	Jcad	F1M6T3	Down
-0.828636	1.49105e-09	3.77292e-08	ENSRNOG00000043390	362910	Samd12	NA	Down
-0.82765	3.66657e-09	8.63985e-08	ENSRNOG00000026941	362364	Tril	Q496Z2	Down
-0.821473	9.41667e-06	0.000109867	ENSRNOG00000032805	54246	Cyp2f4	O35293	Down
-0.821455	3.0739e-05	0.000312709	ENSRNOG00000033528	678743	Tll1	NA	Down
-0.820548	6.89711e-11	2.13757e-09	ENSRNOG00000012363	305835	Peli2	D3ZSK3	Down
-0.820288	4.44991e-24	6.50881e-22	ENSRNOG00000055527	361314	Arap3	NA	Down
-0.818854	0.0115969	0.0456194	ENSRNOG00000016110	64119	Kcnk12	Q9ERS1	Down
-0.815038	1.56122e-09	3.94215e-08	ENSRNOG00000007032	300186	Amigo2	Q7TNJ4	Down
-0.814462	0.000765097	0.00494547	ENSRNOG00000037087	108351584	LOC108351584	NA	Down
-0.814178	1.59428e-25	2.73169e-23	ENSRNOG00000013324	307618	Cdh5	NA	Down
-0.813366	0.000115196	0.000970945	ENSRNOG00000028649	291908	Tox3	NA	Down
-0.813251	4.96025e-07	7.94302e-06	ENSRNOG00000007869	287466	Wscd1	Q505J3	Down
-0.812834	0.000433811	0.00306788	ENSRNOG00000020217	293500	Pagr1	Q5M865	Down
-0.810611	9.85169e-12	3.47533e-10	ENSRNOG00000007779	313385	Kank4	D4A6X3	Down
-0.810148	1.56316e-05	0.000172957	ENSRNOG00000014007	306842	Gfod1	D3ZR63	Down
-0.809807	6.14954e-09	1.38123e-07	ENSRNOG00000016248	311723	Sox18	Q4V7E4	Down
-0.80852	4.40435e-18	3.52172e-16	ENSRNOG00000048848	684934	Ccdc9	NA	Down
-0.807991	1.90156e-15	1.05309e-13	ENSRNOG00000056826	305367	Arap2	NA	Down
-0.807609	0.00132372	0.00779033	ENSRNOG00000020409	NA	NA	NA	Down
-0.80758	9.76684e-15	4.82072e-13	ENSRNOG00000038365	684785	Plekha2	F1LXA9	Down
-0.806161	4.67088e-08	9.07984e-07	ENSRNOG00000031233	60352	Mapk12	Q63538	Down
-0.805759	0.0239839	0.080623	ENSRNOG00000001435	304401	Ssc4d	D3ZQH3	Down
-0.805203	4.48174e-05	0.000434903	ENSRNOG00000016021	361303	Lims2	Q5PQM7	Down
-0.804825	1.64658e-12	6.58304e-11	ENSRNOG00000001288	498153	Gpr146	D3ZIS6	Down
-0.804587	1.74143e-09	4.35141e-08	ENSRNOG00000051986	29337	Plcg2	P24135	Down
-0.804311	1.04789e-06	1.52901e-05	ENSRNOG00000019609	313536	B4galt2	D4A2A5	Down
-0.804227	0.0104372	0.0419772	ENSRNOG00000000787	NA	NA	NA	Down
-0.803415	0.00293775	0.0150002	ENSRNOG00000009907	63849	Mmp8	O88766	Down
-0.80178	0.00013835	0.0011389	ENSRNOG00000023459	500527	Lurap1	D4A8G3	Down
-0.80154	0.00672995	0.0294703	ENSRNOG00000005776	314423	Bcl11b	H9N1L4	Down
-0.800768	1.18224e-08	2.50435e-07	ENSRNOG00000010050	691920	Stard9	NA	Down
-0.798743	1.60563e-07	2.81962e-06	ENSRNOG00000001072	304208	Cers4	D3ZU86	Down
-0.798662	1.20306e-12	4.87484e-11	ENSRNOG00000007230	366848	Kank3	B2RYN8	Down
-0.797014	2.95055e-20	2.99906e-18	ENSRNOG00000028353	289026	Sox13	D4A8S0	Down
-0.796545	2.35968e-09	5.72914e-08	ENSRNOG00000000552	499431	Col13a1	A0A0G2K2Q8	Down
-0.795984	1.4847e-09	3.7648e-08	ENSRNOG00000015736	313689	Dhrs3	Q3B7V0	Down
-0.789946	1.27853e-10	3.86264e-09	ENSRNOG00000022704	363120	Esyt3	D3ZC04	Down
-0.787768	1.16792e-07	2.10015e-06	ENSRNOG00000021174	246233	Macrod1	G3V8V6	Down
-0.787373	5.20245e-12	1.93783e-10	ENSRNOG00000008323	287467	Pitpnm3	NA	Down
-0.786188	0.000677214	0.00446537	ENSRNOG00000008062	680434	Dqx1	D4A474	Down
-0.786067	1.01008e-08	2.18286e-07	ENSRNOG00000008416	246774	Gimap5	Q8K3L6	Down
-0.783137	2.43671e-13	1.07055e-11	ENSRNOG00000025051	313507	Tal1	D3Z921	Down
-0.778414	2.7062e-10	7.5837e-09	ENSRNOG00000012658	114108	Pdlim3	Q66HS7	Down
-0.774971	2.49103e-19	2.31608e-17	ENSRNOG00000000940	54251	Flt1	G3V633	Down
-0.772526	1.58263e-20	1.67983e-18	ENSRNOG00000049906	687536	Foxf1	M0R8R8	Down
-0.771658	3.65759e-09	8.63985e-08	ENSRNOG00000006877	25186	Efnb1	Q6P7B6	Down
-0.771167	0.0190716	0.0675522	ENSRNOG00000036880	497990	Arl5c	D3ZES1	Down
-0.767938	8.72741e-06	0.000102725	ENSRNOG00000006990	84427	Grb7	Q9QZC5	Down
-0.76742	0.0238588	0.0803574	ENSRNOG00000001212	309680	Dnmt3l	Q1LZ50	Down
-0.764443	1.90372e-07	3.30437e-06	ENSRNOG00000027193	NA	NA	NA	Down
-0.76337	4.84529e-09	1.1133e-07	ENSRNOG00000020169	500112	Gimap8	Q4KLG2	Down
-0.761174	1.64766e-10	4.84365e-09	ENSRNOG00000022196	140590	Bmpr2	F1LQC5	Down
-0.760762	0.00040251	0.00287877	ENSRNOG00000026040	499270	Prss53	D4AAD2	Down
-0.758628	6.27643e-26	1.12358e-23	ENSRNOG00000009066	81812	Thra	P63059	Down
-0.757947	0.00106716	0.00653039	ENSRNOG00000015321	294119	Moxd1	G3V9S5	Down
-0.754914	6.82071e-05	0.000625919	ENSRNOG00000046560	309161	Ccdc85b	NA	Down
-0.75248	7.907e-05	0.000707735	ENSRNOG00000013847	292681	Nova2	NA	Down
-0.751197	7.57832e-11	2.33661e-09	ENSRNOG00000014191	305972	Zfp395	D3ZPR2	Down
-0.750972	4.39025e-06	5.55451e-05	ENSRNOG00000017109	293623	Rassf7	B0BNA2	Down
-0.750812	5.39634e-06	6.67749e-05	ENSRNOG00000021209	690254	Polr3gl	B4F7D3	Down
-0.750592	0.000201872	0.00159293	ENSRNOG00000009572	58947	Hgfac	Q5EBA7	Down
-0.748	0.000119728	0.00100561	ENSRNOG00000006761	116743	Sh3gl2	O35179	Down
-0.745007	0.000906864	0.00570368	ENSRNOG00000008225	NA	NA	NA	Down
-0.744593	0.00177652	0.00994286	ENSRNOG00000017399	500316	Acrbp	Q6AY33	Down
-0.743922	0.000869586	0.00550968	ENSRNOG00000013419	300723	Hykk	D3ZUX1	Down
-0.742603	4.81121e-09	1.10759e-07	ENSRNOG00000060460	500337	Clec1a	D3ZGU3	Down
-0.741875	5.42207e-05	0.000510858	ENSRNOG00000039197	298069	Col15a1	A0A0G2JV12	Down
-0.741522	0.0415218	0.122694	ENSRNOG00000060602	NA	NA	NA	Down
-0.741149	3.88723e-14	1.82123e-12	ENSRNOG00000019322	25496	Notch1	Q07008	Down
-0.738653	1.53619e-16	1.02933e-14	ENSRNOG00000021004	292912	Rasip1	B5DF05	Down
-0.735858	0.00197545	0.0108487	ENSRNOG00000005540	299117	Nin	D4A1J7	Down
-0.734589	0.000149441	0.00121932	ENSRNOG00000019009	306344	Arrdc2	D3ZPW1	Down
-0.732827	0.0392986	0.117982	ENSRNOG00000004341	498222	LOC498222	Q499V8	Down
-0.732459	5.58556e-09	1.26641e-07	ENSRNOG00000006622	299691	Cry1	Q32Q86	Down
-0.731031	7.67859e-07	1.15845e-05	ENSRNOG00000013661	314473	Kif26a	D3ZUT0	Down
-0.729976	1.70716e-05	0.000186993	ENSRNOG00000015365	363265	Col4a3	NA	Down
-0.728554	1.05723e-09	2.73875e-08	ENSRNOG00000002832	259248	Slc16a2	Q8K1P8	Down
-0.727228	4.33541e-13	1.84393e-11	ENSRNOG00000022694	310999	Plekhg5	Q6RFZ7	Down
-0.725539	0.00214332	0.0115641	ENSRNOG00000031782	315981	Col6a4	NA	Down
-0.72514	9.29837e-15	4.60845e-13	ENSRNOG00000004050	170837	Snrk	Q63553	Down
-0.725108	0.0002109	0.00164898	ENSRNOG00000025596	298533	Ago4	F1LUQ5	Down
-0.723752	3.63068e-09	8.60601e-08	ENSRNOG00000000480	294287	Phf1	Q6MGC9	Down
-0.723299	3.3355e-14	1.59386e-12	ENSRNOG00000014021	296358	Matn4	D3ZMS3	Down
-0.721402	0.00032226	0.00238298	ENSRNOG00000011937	294708	Sgtb	Q80W98	Down
-0.720318	1.50341e-15	8.46569e-14	ENSRNOG00000045843	684259	Rusc2	NA	Down
-0.720034	1.87467e-09	4.65523e-08	ENSRNOG00000030568	54292	Rgs12	O08774	Down
-0.718925	1.58075e-07	2.78407e-06	ENSRNOG00000015641	291961	Exoc3l1	D4AC37	Down
-0.71873	0.00018701	0.0014877	ENSRNOG00000016306	100362255	Adgrv1	NA	Down
-0.716916	2.21531e-08	4.57323e-07	ENSRNOG00000000498	309639	Anks1a	D4AC12	Down
-0.716789	7.92601e-07	1.18979e-05	ENSRNOG00000028946	303653	Cdc42ep4	B1WC33	Down
-0.71502	6.11895e-11	1.92122e-09	ENSRNOG00000000658	116719	Acacb	O70151	Down
-0.714708	0.0126679	0.0487764	ENSRNOG00000042165	315652	Colca2	NA	Down
-0.713798	2.77111e-06	3.68478e-05	ENSRNOG00000056894	29758	St6galnac3	Q64686	Down
-0.712936	2.20557e-05	0.00023431	ENSRNOG00000036711	24796	Spn	R9PXZ7	Down
-0.710792	0.0109171	0.0434729	ENSRNOG00000051672	NA	NA	NA	Down
-0.710675	6.46725e-05	0.000598058	ENSRNOG00000036603	294090	Ifit1bl	A0A096MJ38	Down
-0.709129	1.51625e-05	0.000168232	ENSRNOG00000013166	84426	Wnt4	Q9QXQ5	Down
-0.708744	1.10522e-06	1.60679e-05	ENSRNOG00000015904	171112	Wfdc1	O70280	Down
-0.708722	4.16547e-10	1.13806e-08	ENSRNOG00000012499	685072	Rarg	D3ZF61	Down
-0.707896	4.55056e-16	2.80482e-14	ENSRNOG00000004687	83580	Thbd	O35370	Down
-0.7071	8.16061e-06	9.66222e-05	ENSRNOG00000014361	24323	Edn1	P22388	Down
-0.705092	6.38242e-08	1.20027e-06	ENSRNOG00000007636	312166	Cadps2	NA	Down
-0.7033	2.83376e-10	7.88588e-09	ENSRNOG00000019305	307393	Sh3tc2	F1M9P6	Down
-0.703262	4.79042e-10	1.29406e-08	ENSRNOG00000004208	298744	Crim1	D4AEK3	Down
-0.702999	1.11445e-20	1.22631e-18	ENSRNOG00000032058	304941	Pogk	D3ZV46	Down
-0.702726	0.000328262	0.00241598	ENSRNOG00000010841	313592	Col8a2	D4ADG9	Down
-0.699376	0.00127447	0.00756357	ENSRNOG00000016987	307248	Pstpip2	D3ZA66	Down
-0.699041	5.29741e-07	8.42668e-06	ENSRNOG00000003088	288093	Arhgap31	D4A987	Down
-0.698963	1.15534e-06	1.67356e-05	ENSRNOG00000010037	313052	Epb41	D3ZIP3	Down
-0.698411	0.0162555	0.0595142	ENSRNOG00000005726	56768	Pclo	Q9JKS6	Down
-0.697764	1.20916e-10	3.66228e-09	ENSRNOG00000008678	362393	Antxr1	A0A0G2JSJ5	Down
-0.697389	3.93653e-20	3.96762e-18	ENSRNOG00000008517	315121	Cdc42ep1	A1A5P0	Down
-0.695727	9.53371e-05	0.000825053	ENSRNOG00000004317	29555	Vipr2	P35000	Down
-0.69566	1.16747e-10	3.55259e-09	ENSRNOG00000018359	81516	Smad7	A0A0G2JSQ5	Down
-0.694734	1.03719e-09	2.69264e-08	ENSRNOG00000016763	25114	Fgfr4	Q498D6	Down
-0.694397	0.0450315	0.130821	ENSRNOG00000056135	83514	Tsc22d3	Q9EQZ1	Down
-0.692092	2.15783e-16	1.39898e-14	ENSRNOG00000010161	310178	Myo10	F1M9V6	Down
-0.691552	5.28319e-14	2.45607e-12	ENSRNOG00000014030	308709	Synm	G3V9G5	Down
-0.689961	0.0193343	0.0681245	ENSRNOG00000049238	NA	NA	NA	Down
-0.689841	0.00719062	0.0310231	ENSRNOG00000009054	315670	Elmod1	D3ZDJ3	Down
-0.689584	2.31852e-06	3.13864e-05	ENSRNOG00000005132	311536	Slc52a3	Q4FZU9	Down
-0.688865	1.98243e-09	4.89245e-08	ENSRNOG00000057040	100270678	Spns2	NA	Down
-0.687327	1.13062e-05	0.000129027	ENSRNOG00000015310	293135	Lrrc32	D3ZVD5	Down
-0.686986	4.49326e-22	5.4992e-20	ENSRNOG00000055597	84582	Hdac7	A0A0G2K6B1	Down
-0.686076	0.0281685	0.0911391	ENSRNOG00000011475	56029	Srcin1	Q9QXY2	Down
-0.685794	2.4105e-09	5.82893e-08	ENSRNOG00000005608	683522	Tead4	NA	Down
-0.684759	0.00245967	0.0129847	ENSRNOG00000057645	365212	Micb	Q60I19	Down
-0.683341	0.042475	0.124861	ENSRNOG00000038505	498102	Gmnc	NA	Down
-0.682777	0.0308477	0.0976737	ENSRNOG00000017136	192189	Syt17	Q62807	Down
-0.682133	0.006816	0.0297186	ENSRNOG00000036598	685933	LOC685933	M0R9H1	Down
-0.681804	3.42794e-05	0.000343195	ENSRNOG00000014751	24716	Ret	G3V9H8	Down
-0.680778	0.00020561	0.00161711	ENSRNOG00000015822	499171	Klf13	D3ZVI8	Down
-0.680264	1.19318e-06	1.72007e-05	ENSRNOG00000017093	361238	Pxdc1	Q4KLK8	Down
-0.680245	0.00198733	0.010894	ENSRNOG00000028781	81642	Abcc6	O88269	Down
-0.680042	0.000341009	0.00249698	ENSRNOG00000003969	303635	Fam20a	I7LRF5	Down
-0.679513	4.32984e-09	1.00589e-07	ENSRNOG00000005569	287644	Phospho1	G3V6P4	Down
-0.677628	8.66077e-09	1.89212e-07	ENSRNOG00000051854	64017	Enpep	P50123	Down
-0.676501	0.000233018	0.001795	ENSRNOG00000008837	25698	Ass1	P09034	Down
-0.675846	0.0141527	0.05322	ENSRNOG00000007811	683758	Klrb1c	Q63378	Down
-0.674917	0.000321735	0.00238056	ENSRNOG00000037871	261737	Sfxn5	Q8CFD0	Down
-0.674745	1.06102e-15	6.14774e-14	ENSRNOG00000004602	287212	Rnf145	B5DEF7	Down
-0.673384	4.91599e-15	2.55249e-13	ENSRNOG00000019968	688785	Trim8	D3ZQE3	Down
-0.672796	3.34634e-05	0.000335866	ENSRNOG00000005190	362899	Nipal2	D3ZKE2	Down
-0.671696	7.4536e-08	1.38602e-06	ENSRNOG00000002821	59265	Phlpp1	Q9WTR8	Down
-0.67134	0.00320148	0.0161068	ENSRNOG00000058289	NA	NA	NA	Down
-0.670581	4.82107e-08	9.28153e-07	ENSRNOG00000004476	114557	Wif1	Q6IN38	Down
-0.670106	0.0285092	0.0919933	ENSRNOG00000011208	362161	Rapsn	D3ZPG2	Down
-0.669682	1.16998e-10	3.55259e-09	ENSRNOG00000007587	314683	Tcp11l2	Q568Z0	Down
-0.669651	4.47408e-05	0.000434761	ENSRNOG00000002944	303180	RGD1304587	B1WC47	Down
-0.669429	1.07047e-10	3.26699e-09	ENSRNOG00000028910	311323	Ccdc9b	NA	Down
-0.665801	1.54237e-13	6.90268e-12	ENSRNOG00000016534	NA	NA	NA	Down
-0.664863	7.51721e-10	1.98157e-08	ENSRNOG00000007433	303601	Cyb561	B5DFI2	Down
-0.664561	1.32732e-10	3.97997e-09	ENSRNOG00000018366	301351	Cracdl	NA	Down
-0.663651	9.4493e-06	0.000110141	ENSRNOG00000008921	140734	Dynll2	Q78P75	Down
-0.662688	0.000167716	0.00135006	ENSRNOG00000015670	60466	Stx7	O70257	Down
-0.660834	0.000100325	0.000863198	ENSRNOG00000059765	79123	Asic1	P55926	Down
-0.659488	0.00258045	0.0134858	ENSRNOG00000020669	309164	Ovol1	D4A445	Down
-0.65887	0.024958	0.0831057	ENSRNOG00000023664	24536	Lepr	Q62959	Down
-0.658563	3.32857e-07	5.52184e-06	ENSRNOG00000001410	304378	Gigyf1	D3ZQJ3	Down
-0.657767	1.12484e-08	2.41347e-07	ENSRNOG00000010131	311494	Rin2	D4A6C4	Down
-0.655591	0.000927524	0.00581533	ENSRNOG00000043387	25669	Cpe	P15087	Down
-0.655365	0.0300416	0.0957233	ENSRNOG00000007097	362615	Gpatch3	D4A385	Down
-0.65512	0.00629531	0.0279032	ENSRNOG00000006911	314251	Sptb	Q6XDA0	Down
-0.653446	5.73347e-12	2.11591e-10	ENSRNOG00000012653	314465	Ppp1r13b	D4A6A8	Down
-0.652717	0.000692091	0.00454597	ENSRNOG00000025423	303823	Map3k13	F7FMK8	Down
-0.651665	0.00213054	0.0115055	ENSRNOG00000007947	362378	Fam13a	D3ZA02	Down
-0.651328	1.17522e-08	2.49896e-07	ENSRNOG00000018336	361674	Eps8l2	F7DLY1	Down
-0.651152	0.0475712	0.135929	ENSRNOG00000037230	501204	Ppidl1	NA	Down
-0.651042	1.30066e-07	2.31113e-06	ENSRNOG00000002730	54294	Rgs5	A5YN34	Down
-0.649744	5.69278e-11	1.79682e-09	ENSRNOG00000017188	301517	Cyp27a1	P17178	Down
-0.64957	0.0123965	0.0479779	ENSRNOG00000036837	366998	Nfe2	Q6AYT2	Down
-0.64913	0.0001331	0.00110021	ENSRNOG00000004730	311311	Meis2	D4A2T5	Down
-0.647944	9.20125e-07	1.35577e-05	ENSRNOG00000013439	365466	Cpn1	Q9EQV8	Down
-0.646286	0.0285529	0.0921037	ENSRNOG00000023431	NA	NA	NA	Down
-0.645675	0.00330543	0.0165534	ENSRNOG00000021381	291530	Ccdc68	A0JPN5	Down
-0.645414	4.00891e-15	2.11819e-13	ENSRNOG00000052424	288744	RGD1306556	A0A0G2JZ88	Down
-0.644952	3.74717e-08	7.44099e-07	ENSRNOG00000031643	308912	Dchs1	D4ACX8	Down
-0.644102	5.36623e-06	6.64902e-05	ENSRNOG00000012722	296470	Ppdpf	Q5PR01	Down
-0.641833	7.54836e-08	1.39931e-06	ENSRNOG00000045553	683460	Proser2	M0RAK0	Down
-0.641769	2.15532e-18	1.80776e-16	ENSRNOG00000016398	313717	Clstn1	Q6Q0N0	Down
-0.64155	5.41217e-07	8.54126e-06	ENSRNOG00000015297	301232	RGD1561662	NA	Down
-0.641122	1.42088e-15	8.03868e-14	ENSRNOG00000019403	291565	Afap1l1	D4AB98	Down
-0.63983	2.62406e-05	0.000272022	ENSRNOG00000029698	64534	Pim3	O70444	Down
-0.639184	3.93358e-11	1.26486e-09	ENSRNOG00000033883	312113	Stard8	D4A5B9	Down
-0.638773	3.694e-12	1.39327e-10	ENSRNOG00000002722	360668	Sec14l1	D3ZKG3	Down
-0.638041	0.0386326	0.116422	ENSRNOG00000021463	25747	Ppara	P37230	Down
-0.637704	6.70765e-08	1.25314e-06	ENSRNOG00000030763	25253	Dpp4	P14740	Down
-0.637664	6.38464e-08	1.20027e-06	ENSRNOG00000042978	553106	Ncald	Q5PQN0	Down
-0.636882	0.000577858	0.00392237	ENSRNOG00000061845	282587	Cttnbp2	Q2IBD4	Down
-0.635467	0.00863355	0.0359552	ENSRNOG00000046667	100360880	Fosb	D3ZLB7	Down
-0.635463	4.9135e-07	7.87868e-06	ENSRNOG00000005417	314988	Zhx2	G3V6P3	Down
-0.634523	2.76288e-16	1.77397e-14	ENSRNOG00000010174	301261	Enpp4	F1LTZ5	Down
-0.634006	3.58693e-15	1.91207e-13	ENSRNOG00000022066	363236	Fam117b	F1M8D5	Down
-0.63391	3.409e-10	9.42109e-09	ENSRNOG00000037613	363630	Kdm6b	NA	Down
-0.633901	6.97808e-06	8.42002e-05	ENSRNOG00000057832	361296	Rnf125	B1WCA3	Down
-0.63357	4.66925e-08	9.07984e-07	ENSRNOG00000014723	361431	Cbfa2t3	D4A303	Down
-0.632263	2.72897e-11	8.91861e-10	ENSRNOG00000020714	171143	Trpm4	Q9ESQ5	Down
-0.631996	3.07021e-06	4.05106e-05	ENSRNOG00000007370	500636	Rnf144a	D3ZYY5	Down
-0.631935	2.96248e-05	0.000302916	ENSRNOG00000009227	83518	Aplnr	Q9JHG3	Down
-0.631055	7.32736e-05	0.000663779	ENSRNOG00000013140	65034	Pdzd2	Q9QZR8	Down
-0.630951	0.000210178	0.00164548	ENSRNOG00000031090	368153	RT1-CE7	Q861P9	Down
-0.630567	0.000520852	0.00359029	ENSRNOG00000006674	287534	Rflnb	Q6AXS9	Down
-0.629139	0.00813234	0.0341883	ENSRNOG00000007514	689988	Sox12	D3ZZ13	Down
-0.629044	6.25611e-07	9.65712e-06	ENSRNOG00000000439	81722	Ager	Q6MG86	Down
-0.628826	5.63388e-15	2.90012e-13	ENSRNOG00000011969	259237	Dock9	F1LSM8	Down
-0.628376	0.000156868	0.00127041	ENSRNOG00000042905	414784	RT1-T24-4	Q4G002	Down
-0.625099	0.000238478	0.00183001	ENSRNOG00000006420	366262	Rbm38	D3ZGE9	Down
-0.622277	1.1281e-12	4.58659e-11	ENSRNOG00000001976	156435	Tmprss2	Q6P7D7	Down
-0.61908	0.00353143	0.0175242	ENSRNOG00000018867	298590	Klhdc7a	M0R439	Down
-0.618168	0.00057312	0.00389786	ENSRNOG00000017489	307913	Gse1	NA	Down
-0.617908	2.38706e-08	4.89409e-07	ENSRNOG00000016728	100362710	Tiam2	D3ZMS5	Down
-0.617392	0.0152233	0.0563876	ENSRNOG00000007069	362474	Adhfe1	Q4QQW3	Down
-0.617368	7.09105e-06	8.5306e-05	ENSRNOG00000004889	289229	Vangl2	P84889	Down
-0.617173	0.000104853	0.000896367	ENSRNOG00000007606	303412	Rnf43	D3ZP81	Down
-0.617126	0.00048937	0.00340724	ENSRNOG00000008025	362564	Bend5	D3ZQP2	Down
-0.616472	9.31969e-05	0.000811179	ENSRNOG00000014252	308404	Irf2bp1	D4AAZ8	Down
-0.616385	3.0122e-05	0.000307213	ENSRNOG00000024036	292764	Fam98c	F1LQ27	Down
-0.614062	1.94554e-10	5.62285e-09	ENSRNOG00000019598	83785	Vegfa	B5DEK7	Down
-0.613618	0.00597533	0.0267618	ENSRNOG00000061910	24484	Igfbp3	A1A5Q9	Down
-0.613365	8.99214e-13	3.69355e-11	ENSRNOG00000016818	84489	Fgfr3	Q9JHX9	Down
-0.612427	2.61984e-05	0.00027182	ENSRNOG00000026124	25585	Id3	P41138	Down
-0.6101	0.00158404	0.00904714	ENSRNOG00000028814	304549	Oasl2	Q5MYT9	Down
-0.609952	3.11025e-05	0.000315336	ENSRNOG00000001785	303828	Etv5	D4AC56	Down
-0.609611	4.95894e-08	9.49453e-07	ENSRNOG00000002093	29610	Tgfbr3	P26342	Down
-0.609607	0.00705977	0.0305591	ENSRNOG00000028261	361466	Tppp	D3ZQL7	Down
-0.609534	0.0125147	0.0482639	ENSRNOG00000055598	100314178	Mir568	NA	Down
-0.609068	7.07066e-12	2.58553e-10	ENSRNOG00000054468	363070	Fam219b	A0A0G2K359	Down
-0.607959	7.52044e-05	0.000679218	ENSRNOG00000016119	100360552	Fzd7	D4ACM8	Down
-0.607644	4.85807e-05	0.000464654	ENSRNOG00000016551	64547	Bcl2l11	O88498	Down
-0.607562	0.000653214	0.00433812	ENSRNOG00000025448	360646	Limd2	Q4KM31	Down
-0.60711	5.93152e-07	9.21537e-06	ENSRNOG00000049221	301128	Kdm4b	M0RB75	Down
-0.606497	1.99254e-07	3.44956e-06	ENSRNOG00000004094	25637	Ptger1	P70597	Down
-0.606312	0.00266691	0.0138172	ENSRNOG00000010128	65192	Slc27a2	P97524	Down
-0.605996	7.43076e-05	0.000671625	ENSRNOG00000006827	500762	Tmem198b	D3ZAM6	Down
-0.60564	2.70208e-06	3.60498e-05	ENSRNOG00000043295	498014	RGD1565033	D3ZWY4	Down
-0.605122	2.57274e-08	5.23895e-07	ENSRNOG00000057569	191572	Ahnak	A0A0G2JUA5	Down
-0.605026	1.76332e-10	5.1458e-09	ENSRNOG00000008706	353305	Tbx3	Q7TST9	Down
-0.604349	7.2871e-07	1.10775e-05	ENSRNOG00000030149	170641	Adgrl3	Q9Z173	Down
-0.604202	0.00176453	0.00988963	ENSRNOG00000006611	311111	Nostrin	Q5I0D6	Down
-0.6037	1.04575e-17	8.09209e-16	ENSRNOG00000014684	24603	Npr1	P18910	Down
-0.603437	2.25143e-06	3.05126e-05	ENSRNOG00000011201	301045	Cmtm8	Q71B06	Down
-0.603167	2.72585e-17	1.96975e-15	ENSRNOG00000008237	64830	Unc13b	Q62769	Down
-0.601197	0.000111045	0.000941252	ENSRNOG00000016550	310698	Dclk2	Q5MPA9	Down
-0.600998	0.00211877	0.0114522	ENSRNOG00000027936	494320	Ccdc8	P62521	Down
-0.600647	5.36458e-05	0.000506636	ENSRNOG00000000986	689074	Camsap3	D3ZXQ2	Down
-0.599586	4.90503e-16	3.00158e-14	ENSRNOG00000020130	60323	Arhgef1	Q5BK37	Down
-0.599403	1.09983e-05	0.000125872	ENSRNOG00000027456	293693	Cdc42bpg	D3Z837	Down
-0.599084	0.0197993	0.0694974	ENSRNOG00000032596	361787	RT1-T24-1	Q6MG05	Down
-0.598651	0.0107228	0.0428584	ENSRNOG00000048193	361838	Hnrnph3	D4ABK7	Down
-0.596722	7.0421e-06	8.48874e-05	ENSRNOG00000005076	302810	Bcorl1	F1LYC7	Down
-0.595384	0.00395556	0.0192155	ENSRNOG00000011483	94195	S100a9	P50116	Down
-0.591615	0.00231976	0.0124045	ENSRNOG00000008915	690195	Prima1	D3ZZP4	Down
-0.591511	0.000508517	0.00352348	ENSRNOG00000015999	81825	Cirbp	Q6NT88	Down
-0.591253	0.00114567	0.00692153	ENSRNOG00000048636	25746	Il2rb	P26896	Down
-0.59087	3.76494e-06	4.84514e-05	ENSRNOG00000010214	360612	Scrn2	Q6AYR8	Down
-0.590854	0.00146787	0.00848467	ENSRNOG00000000777	294228	RT1-S3	F1LQF2	Down
-0.59056	0.00244	0.0128922	ENSRNOG00000054086	296510	Sp5	A0A0G2JUC1	Down
-0.590128	1.91439e-06	2.66063e-05	ENSRNOG00000019383	29362	Tef	P41224	Down
-0.589977	0.00486979	0.0227979	ENSRNOG00000013820	366518	Tnfrsf14	Q5BK53	Down
-0.589507	0.00211873	0.0114522	ENSRNOG00000028651	304336	RGD1566386	B3DM98	Down
-0.589342	0.00017857	0.0014288	ENSRNOG00000021750	25261	Id1	A0JPJ2	Down
-0.588784	0.000911179	0.00572482	ENSRNOG00000006033	171569	Spon2	Q9WV75	Down
-0.588764	5.01261e-05	0.000476774	ENSRNOG00000017672	191574	Akr1c14	P23457	Down
-0.588682	0.000933971	0.00584658	ENSRNOG00000006670	501555	Rai2	D3ZGZ4	Down
-0.58705	0.00134158	0.00788769	ENSRNOG00000029597	NA	NA	NA	Down
-0.586491	0.000201421	0.00159042	ENSRNOG00000020475	29678	Sart1	Q5XIW8	Down
-0.585179	0.0495816	0.139794	ENSRNOG00000050040	361266	Akr1c13	D3ZPY8	Down
0.584991	0.00942065	0.0386031	ENSRNOG00000052376	363212	Bend6	NA	Up
0.585669	0.00247366	0.0130471	ENSRNOG00000048990	685025	LOC685025	NA	Up
0.585827	3.39619e-05	0.0003403	ENSRNOG00000061316	102547056	Ulbp1	NA	Up
0.586065	1.62795e-05	0.000179134	ENSRNOG00000028746	114846	Gsto1	Q6AXR6	Up
0.586267	2.71081e-06	3.6126e-05	ENSRNOG00000014365	114711	Gne	O35826	Up
0.586551	0.000108592	0.000922899	ENSRNOG00000050534	64043	Gcnt1	Q64165	Up
0.587157	0.00600671	0.0268622	ENSRNOG00000015932	293888	Plgrkt	D4ACN8	Up
0.588411	2.99031e-18	2.45656e-16	ENSRNOG00000006197	64366	Calu	Q3MID6	Up
0.588777	3.94789e-08	7.80082e-07	ENSRNOG00000010105	445415	S100a11	Q6B345	Up
0.589277	0.0077101	0.0327577	ENSRNOG00000005037	362186	Kif18a	D3ZIA5	Up
0.5907	0.00747237	0.0319286	ENSRNOG00000014197	500578	Tmem51	D4AE69	Up
0.591983	1.93086e-06	2.68041e-05	ENSRNOG00000006304	314856	Mdm2	D3ZVH5	Up
0.592085	0.000942278	0.00588017	ENSRNOG00000007541	313582	Fhl3	D3ZPF0	Up
0.592181	9.07188e-05	0.00079422	ENSRNOG00000020843	29292	Ftl1	P02793	Up
0.592551	0.000101943	0.000875235	ENSRNOG00000003134	84484	Slc4a4	Q9JI66	Up
0.592728	0.0222141	0.0757565	ENSRNOG00000057058	501736	Cd300a	NA	Up
0.594279	2.03215e-14	9.78859e-13	ENSRNOG00000007415	24693	Ptgs1	Q66HK3	Up
0.594654	0.000325194	0.00239875	ENSRNOG00000010663	501047	Col6a5	NA	Up
0.595818	0.00544712	0.0248887	ENSRNOG00000050669	100911515	LOC100911515	NA	Up
0.596784	0.000360715	0.00262366	ENSRNOG00000028774	498038	Vgll3	D3ZZ09	Up
0.598101	1.22486e-06	1.76362e-05	ENSRNOG00000011416	114111	Vegfc	O35757	Up
0.59843	0.0044057	0.0209857	ENSRNOG00000018674	29613	Ntrk3	Q03351	Up
0.598514	1.02377e-07	1.85485e-06	ENSRNOG00000003840	360272	Slit2	F1MA79	Up
0.599321	9.30419e-05	0.000810417	ENSRNOG00000060179	25236	Gpc3	P13265	Up
0.600514	0.000204894	0.00161359	ENSRNOG00000021125	113898	Prdx5	Q9R063	Up
0.60142	0.00766193	0.0325992	ENSRNOG00000003170	287362	Nlrp3	D4A523	Up
0.601881	2.66765e-11	8.74202e-10	ENSRNOG00000019202	25066	Pvr	Q5U334	Up
0.60207	0.00879041	0.0364944	ENSRNOG00000048660	687827	Haspin	M0RBT0	Up
0.602142	0.00017937	0.00143424	ENSRNOG00000008890	25549	Slc18a2	A0A0G2JSJ6	Up
0.603027	9.29921e-05	0.000810417	ENSRNOG00000009068	363989	Phlda3	Q5PQT7	Up
0.603186	3.35637e-13	1.43773e-11	ENSRNOG00000023778	306860	Gcnt2	Q6T5D9	Up
0.603309	4.57672e-06	5.754e-05	ENSRNOG00000001300	29659	P2rx4	P51577	Up
0.604468	0.000310187	0.00230222	ENSRNOG00000037627	287427	Trappc1	Q2KMM2	Up
0.605245	0.0181714	0.0651321	ENSRNOG00000018382	116699	Inpp4b	Q9QWG5	Up
0.605469	0.000887439	0.00560356	ENSRNOG00000016866	63839	Fhl2	O35115	Up
0.605547	1.35872e-05	0.000152876	ENSRNOG00000009515	363109	Pgm3	D3ZFX4	Up
0.605616	5.59255e-07	8.77972e-06	ENSRNOG00000022792	303801	Lamp3	Q5XI99	Up
0.605829	8.44347e-13	3.4921e-11	ENSRNOG00000008673	288669	Arpc3	B2GV73	Up
0.606353	0.00564454	0.0255588	ENSRNOG00000017869	292060	Irf8	Q5NUI4	Up
0.609141	0.00914472	0.0377043	ENSRNOG00000023412	680558	Tmem241	D4A9Q0	Up
0.609239	1.1741e-05	0.000133607	ENSRNOG00000011817	361923	Rpl22l1	B2RZD5	Up
0.609636	0.000536374	0.00367825	ENSRNOG00000014956	316519	Slc11a1	P70553	Up
0.610242	0.000588848	0.00397671	ENSRNOG00000012356	155205	Slc36a1	Q924A5	Up
0.61046	0.000224371	0.00173844	ENSRNOG00000005621	688618	Gxylt2	D4A275	Up
0.610611	0.00607406	0.0271129	ENSRNOG00000003172	287526	Serpinf1	Q80ZA3	Up
0.610984	0.00413576	0.0199058	ENSRNOG00000024043	291927	Orc6	Q3T1K3	Up
0.611338	6.81819e-09	1.51721e-07	ENSRNOG00000020918	58919	Ccnd1	P39948	Up
0.612455	0.000568905	0.00387256	ENSRNOG00000052444	500011	Samd9	A0A0G2JVW6	Up
0.61249	3.95137e-06	5.05253e-05	ENSRNOG00000013631	298091	Slc31a2	D4AAE7	Up
0.613457	0.00188277	0.0104401	ENSRNOG00000027736	65204	Cnn1	Q08290	Up
0.613625	1.09415e-06	1.59263e-05	ENSRNOG00000032917	360772	Zfand2a	Q5U2P3	Up
0.613666	0.00328135	0.0164647	ENSRNOG00000001082	63886	Abcb9	Q9QYJ4	Up
0.613915	1.10445e-09	2.85491e-08	ENSRNOG00000014064	25425	Ctsh	P00786	Up
0.614817	5.17374e-07	8.26283e-06	ENSRNOG00000047213	683570	Gnpda1	B5DFC6	Up
0.614929	2.01722e-05	0.000216603	ENSRNOG00000019142	246097	Fas	F1LWQ2	Up
0.615091	0.0249855	0.083174	ENSRNOG00000052061	305246	Ppef2	D3ZN69	Up
0.615772	1.21879e-05	0.000138555	ENSRNOG00000016794	296621	Phyhd1	Q5BJP9	Up
0.617484	0.00629946	0.027911	ENSRNOG00000028545	NA	NA	NA	Up
0.618313	5.69222e-07	8.90123e-06	ENSRNOG00000017416	291463	Ppic	Q6AYQ9	Up
0.618595	2.21645e-06	3.02093e-05	ENSRNOG00000020315	310784	Taf13	B2RYQ7	Up
0.619299	0.000624554	0.0041732	ENSRNOG00000047656	367562	Gaa	Q6P7A9	Up
0.619779	9.10977e-09	1.97939e-07	ENSRNOG00000006623	295629	Cd302	Q5FVR3	Up
0.619825	5.08218e-05	0.000482626	ENSRNOG00000033064	688400	Edil3	F1M6P8	Up
0.620452	6.63733e-07	1.01671e-05	ENSRNOG00000011796	312705	C1r	B5DEH7	Up
0.620984	0.00130687	0.00771006	ENSRNOG00000039861	690617	LOC690617	D4A8Z4	Up
0.622005	8.6495e-06	0.000102008	ENSRNOG00000014202	307742	Snx20	Q5BK61	Up
0.622664	8.35648e-05	0.00074408	ENSRNOG00000004249	317468	Tlr7	A5H2Z9	Up
0.623723	1.03737e-08	2.23781e-07	ENSRNOG00000014080	315740	Kif23	NA	Up
0.624262	0.0122251	0.0475137	ENSRNOG00000048186	116498	F2rl3	Q920E0	Up
0.624404	0.0183614	0.0656722	ENSRNOG00000020923	365864	Tuft1	A0A0G2JZ65	Up
0.625674	6.01041e-09	1.35505e-07	ENSRNOG00000015511	81643	Atic	O35567	Up
0.626189	1.12331e-08	2.41347e-07	ENSRNOG00000018454	25728	Apoe	P02650	Up
0.626391	0.000773742	0.00499476	ENSRNOG00000058271	362866	Chpt1	Q66H21	Up
0.627756	0.000527203	0.00362781	ENSRNOG00000013636	301432	Ppil3	Q812D3	Up
0.628555	1.3164e-05	0.000148392	ENSRNOG00000049361	85246	Gas7	A0A0G2JT50	Up
0.628911	0.00147258	0.00850368	ENSRNOG00000018770	492821	Pmaip1	Q5U777	Up
0.629164	3.62348e-08	7.21926e-07	ENSRNOG00000002180	360937	Tbc1d1	D4AC16	Up
0.630333	1.19155e-06	1.72007e-05	ENSRNOG00000015075	81801	Stc1	P97574	Up
0.630563	0.000293503	0.00219332	ENSRNOG00000006324	89823	Trpc6	Q99N78	Up
0.630612	0.0259941	0.0857933	ENSRNOG00000052157	314814	Nav3	NA	Up
0.6315	0.000108649	0.000922899	ENSRNOG00000019810	64362	Des	P48675	Up
0.631572	0.000437079	0.00308917	ENSRNOG00000046452	289211	Fcgr2b	Q5BKD6	Up
0.631843	0.000358066	0.00260914	ENSRNOG00000027831	317614	Map7d3	M0RCJ5	Up
0.634631	0.00491234	0.0229613	ENSRNOG00000052407	367901	Btk	Q5S255	Up
0.63515	4.42184e-06	5.58857e-05	ENSRNOG00000017250	117533	Gmpr	Q9Z244	Up
0.636394	5.07409e-06	6.3197e-05	ENSRNOG00000002385	289104	Prg4	NA	Up
0.637023	9.09846e-07	1.34227e-05	ENSRNOG00000003622	66021	Cybb	Q9ER28	Up
0.637182	0.000538419	0.00368806	ENSRNOG00000005053	54702	Egln3	Q62630	Up
0.637289	2.12835e-06	2.91409e-05	ENSRNOG00000038480	299153	Ppp1r36	Q68FW6	Up
0.63761	7.52978e-06	9.01319e-05	ENSRNOG00000030715	155012	Cfh	G3V9R2	Up
0.638554	0.00026335	0.0020004	ENSRNOG00000014371	192248	Cdh13	Q8R490	Up
0.638928	0.00190248	0.0105348	ENSRNOG00000012367	360942	Pcdh7	Q68HB5	Up
0.63897	0.0395529	0.118333	ENSRNOG00000005888	296074	Fsip1	Q66H16	Up
0.639087	0.00455787	0.0216332	ENSRNOG00000033564	54249	Cfd	P32038	Up
0.640487	0.00925918	0.0380715	ENSRNOG00000021323	499566	Ca13	B5DFG6	Up
0.640947	0.00466485	0.0220276	ENSRNOG00000000588	170566	Slc16a10	Q91Y77	Up
0.642165	2.1023e-06	2.88502e-05	ENSRNOG00000019372	25104	Pc	P52873	Up
0.642248	9.82729e-16	5.74969e-14	ENSRNOG00000010986	501065	Cmtm7	D4A768	Up
0.64231	4.46264e-05	0.000434456	ENSRNOG00000009481	305816	Ddhd1	Q3ZAU5	Up
0.642498	1.44257e-05	0.00016125	ENSRNOG00000000913	24434	Gusb	P06760	Up
0.642615	3.05737e-10	8.48845e-09	ENSRNOG00000017194	117254	Prdx1	Q63716	Up
0.64325	7.19341e-05	0.000654115	ENSRNOG00000000924	25648	Slc7a1	Q3V5G8	Up
0.643599	4.3797e-10	1.18846e-08	ENSRNOG00000010630	293118	Prcp	D4AA31	Up
0.644128	0.0102874	0.0415304	ENSRNOG00000031598	311396	Atp8b4	NA	Up
0.644933	0.00208368	0.0112961	ENSRNOG00000052064	689069	Parvg	D3ZWK2	Up
0.645587	2.2991e-10	6.54998e-09	ENSRNOG00000011622	361465	Echdc1	Q6AYG5	Up
0.645605	4.96031e-06	6.19729e-05	ENSRNOG00000003217	245955	Lgals3bp	O70513	Up
0.646697	0.000375683	0.00271761	ENSRNOG00000058337	85240	Plcb2	O89040	Up
0.648327	0.000328335	0.00241598	ENSRNOG00000004398	314917	Pkhd1l1	Q3KRE5	Up
0.648656	0.0150189	0.0558044	ENSRNOG00000014461	292073	Galns	Q32KJ6	Up
0.650451	2.28672e-05	0.000241222	ENSRNOG00000016587	25338	Ninj1	P70617	Up
0.650565	0.00167005	0.00945287	ENSRNOG00000026163	308579	Cpt1c	F1LN46	Up
0.65136	7.10023e-06	8.53309e-05	ENSRNOG00000015036	64032	Ccn2	Q9R1E9	Up
0.652091	2.03648e-12	8.03381e-11	ENSRNOG00000007546	25612	Asns	P49088	Up
0.652457	3.82085e-10	1.04868e-08	ENSRNOG00000010475	25402	Casp3	P55213	Up
0.65349	1.04912e-05	0.000120991	ENSRNOG00000056585	NA	NA	NA	Up
0.654061	4.84181e-08	9.30652e-07	ENSRNOG00000009822	310553	Tlr2	Q6YGU2	Up
0.654372	1.08006e-05	0.000124083	ENSRNOG00000042499	50665	Tmsb10	P63312	Up
0.65568	3.87572e-05	0.000384495	ENSRNOG00000018659	78965	Csf1	Q6GMN4	Up
0.657153	0.00281681	0.0144441	ENSRNOG00000047928	NA	NA	NA	Up
0.657497	3.04425e-07	5.121e-06	ENSRNOG00000000565	286896	Sgpl1	Q8CHN6	Up
0.657541	0.000283247	0.00212728	ENSRNOG00000016351	310810	Frrs1	NA	Up
0.658098	0.001316	0.00775633	ENSRNOG00000009116	362548	Itgb3bp	Q5U1Z7	Up
0.659698	3.46456e-07	5.71581e-06	ENSRNOG00000012094	59106	Ltbp2	O35806	Up
0.659862	1.44294e-10	4.28732e-09	ENSRNOG00000028703	291733	Slc39a6	Q4V887	Up
0.661079	0.00935803	0.0384011	ENSRNOG00000017850	192252	Dctpp1	Q91VC0	Up
0.662713	4.93633e-22	5.98044e-20	ENSRNOG00000018087	81818	Vim	P31000	Up
0.663403	0.00194499	0.0107404	ENSRNOG00000015411	25383	Apobec1	P38483	Up
0.663742	3.25121e-07	5.41718e-06	ENSRNOG00000012278	25443	Fgf10	P70492	Up
0.664195	3.15452e-09	7.56705e-08	ENSRNOG00000007060	298199	Plin2	Q5U2U5	Up
0.66504	2.26664e-05	0.000239525	ENSRNOG00000021442	361462	Hddc2	D3ZKT8	Up
0.66543	0.000332764	0.00244707	ENSRNOG00000015602	83501	Cdh2	Q9Z1Y3	Up
0.666391	6.80896e-05	0.000625319	ENSRNOG00000013939	64389	Defb4	O88514	Up
0.667556	1.00815e-07	1.82931e-06	ENSRNOG00000007302	83727	Fbn1	Q9WUH8	Up
0.667834	5.50749e-05	0.000517282	ENSRNOG00000000528	309653	Fgd2	D3Z9I3	Up
0.668214	9.34184e-05	0.000811928	ENSRNOG00000014259	298506	Mycl	G3V7T4	Up
0.669982	3.74637e-06	4.82642e-05	ENSRNOG00000011071	58813	Nt5e	Q66HL0	Up
0.670403	0.00303297	0.0153816	ENSRNOG00000046254	316137	Adgre1	Q5Y4N8	Up
0.670838	8.11081e-12	2.92135e-10	ENSRNOG00000007884	298943	Bcap29	Q5XIU4	Up
0.671026	0.0107711	0.0430199	ENSRNOG00000045999	301131	Tnfaip8l1	M0R7K3	Up
0.67127	1.26449e-05	0.000143349	ENSRNOG00000007679	500906	Cyth4	D3ZHR6	Up
0.67354	0.0010743	0.006564	ENSRNOG00000018865	294809	Adamts12	D3ZTJ3	Up
0.674378	0.00046798	0.00327668	ENSRNOG00000027030	25026	Adm	P43145	Up
0.675115	0.00380274	0.0186316	ENSRNOG00000059810	297437	Txnrd3	NA	Up
0.676967	0.0104321	0.0419772	ENSRNOG00000033776	100359668	LOC100359668	NA	Up
0.677779	1.35653e-14	6.64089e-13	ENSRNOG00000050630	NA	NA	NA	Up
0.678664	1.81326e-07	3.16109e-06	ENSRNOG00000002511	114110	Flt4	Q91ZT1	Up
0.678698	2.11231e-11	6.99865e-10	ENSRNOG00000019243	301525	Glb1l	B1WBS6	Up
0.67928	0.000796711	0.00512842	ENSRNOG00000046479	363333	Chaf1a	M0R3S3	Up
0.680108	0.00176204	0.00988029	ENSRNOG00000042326	362619	Smpdl3b	Q4V7D9	Up
0.682266	0.01763	0.0637487	ENSRNOG00000017625	29581	Htr2b	P30994	Up
0.683824	7.05041e-08	1.31513e-06	ENSRNOG00000012508	295455	Slc39a8	Q5FVQ0	Up
0.68552	0.00680052	0.0296869	ENSRNOG00000003365	360882	Cadm3	Q1WIM3	Up
0.68608	1.64992e-06	2.31452e-05	ENSRNOG00000013791	54410	Enpp3	P97675	Up
0.686333	3.95554e-12	1.48723e-10	ENSRNOG00000016695	81686	Mmp2	P33436	Up
0.686893	3.82273e-06	4.90372e-05	ENSRNOG00000017819	60350	Cd14	Q63691	Up
0.686995	2.9129e-05	0.000298388	ENSRNOG00000012149	362021	Gpsm2	D3ZCE5	Up
0.690114	0.00013936	0.00114563	ENSRNOG00000029401	25365	Actg2	P63269	Up
0.690854	0.00183098	0.0102048	ENSRNOG00000001103	304297	Sdk1	NA	Up
0.690991	7.33813e-10	1.9429e-08	ENSRNOG00000021031	29143	Grn	F1LMP7	Up
0.692998	3.91342e-05	0.000387914	ENSRNOG00000016468	690050	Tpmt	Q7TP19	Up
0.693867	8.70617e-05	0.000770073	ENSRNOG00000050347	103693432	Ptges3l	M0R7Z4	Up
0.694215	0.0019093	0.0105628	ENSRNOG00000014603	305941	Sgcg	Q5XID6	Up
0.694983	0.00725938	0.0312299	ENSRNOG00000003305	84475	Cxcr3	Q9JII9	Up
0.695463	0.0374222	0.114006	ENSRNOG00000048922	NA	NA	NA	Up
0.695641	0.0152092	0.0563716	ENSRNOG00000017716	25708	Ucp3	P56499	Up
0.695832	0.0109814	0.0436458	ENSRNOG00000032970	302373	Gpr174	D3ZWS1	Up
0.695878	0.000389124	0.00280141	ENSRNOG00000045961	686506	Lyrm7	B4F7A1	Up
0.698161	1.41206e-06	2.01383e-05	ENSRNOG00000054860	680338	Clec12a	B4F798	Up
0.698209	4.19367e-10	1.14056e-08	ENSRNOG00000018092	361226	Cd83	B2GV95	Up
0.698298	8.58968e-16	5.0753e-14	ENSRNOG00000000938	84509	Ran	P62828	Up
0.698329	4.67719e-05	0.000450227	ENSRNOG00000005302	501925	Slc2a9	D4A237	Up
0.698716	0.00179311	0.010031	ENSRNOG00000027742	311827	Adamtsl2	D4A4X6	Up
0.698719	2.64698e-13	1.15029e-11	ENSRNOG00000010274	295107	Smc4	F1MAD9	Up
0.699555	1.34754e-10	4.03052e-09	ENSRNOG00000013653	286908	Pdlim7	Q9Z1Z9	Up
0.700058	3.81646e-06	4.90092e-05	ENSRNOG00000013774	116685	Lmnb1	P70615	Up
0.700408	1.64091e-11	5.54396e-10	ENSRNOG00000014997	25151	Igf2r	G3V824	Up
0.700975	1.63846e-05	0.000180125	ENSRNOG00000010515	365813	Trim59	B5DF13	Up
0.701268	0.000685128	0.00450516	ENSRNOG00000013064	362558	Lrp8	NA	Up
0.70312	7.87171e-05	0.000705103	ENSRNOG00000039284	305882	Haus4	Q6AYC0	Up
0.703602	5.23813e-15	2.70802e-13	ENSRNOG00000009080	299159	Atp6v1d	Q6P503	Up
0.705257	0.000210712	0.00164858	ENSRNOG00000005465	29747	Kcnmb1	P97678	Up
0.706304	5.74245e-07	8.9681e-06	ENSRNOG00000016257	361422	Cotl1	B0BNA5	Up
0.70673	3.1304e-05	0.000316844	ENSRNOG00000011800	25584	F3	Q66HI4	Up
0.707735	5.34852e-07	8.47425e-06	ENSRNOG00000005620	155918	Lcp2	Q920L0	Up
0.707944	0.0006761	0.00446048	ENSRNOG00000049269	500303	RGD1563294	NA	Up
0.707975	0.00725741	0.0312299	ENSRNOG00000024210	287070	Nlrc3	NA	Up
0.708602	3.95339e-05	0.000391008	ENSRNOG00000005347	366140	Fjx1	D4AB25	Up
0.709146	1.59529e-09	4.01974e-08	ENSRNOG00000014170	81653	Dbn1	Q07266	Up
0.709205	1.14842e-06	1.66556e-05	ENSRNOG00000014798	295930	RGD1309540	Q5M9F0	Up
0.710683	0.000627919	0.00419335	ENSRNOG00000039858	362824	Mfsd12	NA	Up
0.715205	2.49942e-12	9.71569e-11	ENSRNOG00000011146	81675	Gyg1	O08730	Up
0.716106	0.0020725	0.0112579	ENSRNOG00000021903	303348	Atad5	D4A058	Up
0.716271	0.000466481	0.00326809	ENSRNOG00000029662	498582	Wdfy4	D4A748	Up
0.717126	0.000103025	0.000882631	ENSRNOG00000002480	289287	Gpr137b	D3ZK26	Up
0.717572	3.60051e-08	7.18544e-07	ENSRNOG00000042592	54290	Rgs10	NA	Up
0.718381	2.6642e-07	4.51971e-06	ENSRNOG00000053200	301556	Dock10	NA	Up
0.719058	0.00017017	0.00136614	ENSRNOG00000011150	25227	Arsb	B4F7E2	Up
0.719693	1.2741e-05	0.000144166	ENSRNOG00000003291	289185	Creg1	B2GUX7	Up
0.720199	2.03141e-10	5.85691e-09	ENSRNOG00000024428	361308	Kif20a	B1WC01	Up
0.7219	1.39151e-09	3.54348e-08	ENSRNOG00000009910	293410	Swap70	D3ZRE7	Up
0.72215	3.97958e-06	5.08318e-05	ENSRNOG00000015416	363227	Nabp1	Q5FVP2	Up
0.722246	5.40034e-06	6.67749e-05	ENSRNOG00000002273	497009	Naaa	Q5KTC7	Up
0.724042	0.00222773	0.0119604	ENSRNOG00000057278	NA	NA	NA	Up
0.724134	0.000718457	0.00468834	ENSRNOG00000031641	100359498	Rpl35a	NA	Up
0.724567	1.22326e-08	2.57399e-07	ENSRNOG00000018279	364678	Sfxn1	Q6AYS2	Up
0.72482	7.48172e-07	1.13318e-05	ENSRNOG00000001645	304020	Filip1l	NA	Up
0.724858	4.03728e-08	7.96433e-07	ENSRNOG00000050539	29158	Fbln5	Q9WVH8	Up
0.726453	1.96149e-15	1.07918e-13	ENSRNOG00000007457	295703	Serping1	Q6P734	Up
0.728805	0.000139147	0.00114467	ENSRNOG00000025587	25157	Plagl1	P70616	Up
0.730717	0.00633548	0.0280294	ENSRNOG00000057009	NA	NA	NA	Up
0.731106	0.000935298	0.00585056	ENSRNOG00000058446	294797	Il7r	D4A3X8	Up
0.732263	0.00424924	0.0203617	ENSRNOG00000050000	NA	NA	NA	Up
0.733011	8.429e-08	1.54336e-06	ENSRNOG00000012486	301323	Prim2	Q4V8C0	Up
0.733479	8.39054e-07	1.249e-05	ENSRNOG00000001088	288414	Rfc3	Q5M830	Up
0.734487	8.95898e-05	0.000787209	ENSRNOG00000021199	295279	Fcgr1a	A0A0B4J2J0	Up
0.734908	0.000154468	0.00125266	ENSRNOG00000014653	364396	Arl11	Q5BK71	Up
0.735074	2.47602e-13	1.08385e-11	ENSRNOG00000023807	316452	Ccnyl1	NA	Up
0.735558	5.14638e-05	0.00048795	ENSRNOG00000023269	NA	NA	NA	Up
0.735811	1.48162e-08	3.10133e-07	ENSRNOG00000021412	303378	Slfn13	Q5U311	Up
0.735961	6.4441e-09	1.43942e-07	ENSRNOG00000012183	64045	Glrx	Q9ESH6	Up
0.73645	0.0478216	0.136476	ENSRNOG00000002372	497892	Sgcd	NA	Up
0.737169	0.00312109	0.0157552	ENSRNOG00000046031	NA	NA	NA	Up
0.737762	1.98839e-09	4.89707e-08	ENSRNOG00000018630	24383	Gapdh	P04797	Up
0.738377	1.29001e-07	2.2956e-06	ENSRNOG00000007964	297822	Tp53inp1	Q80YE2	Up
0.740121	1.13266e-08	2.41728e-07	ENSRNOG00000013190	292306	Rnaset2	D3ZCH6	Up
0.740188	5.77999e-05	0.000539496	ENSRNOG00000004152	314941	Lrp12	D3ZCF7	Up
0.740316	4.15085e-06	5.27946e-05	ENSRNOG00000036726	690076	Cd300e	D0V9T4	Up
0.74093	4.79285e-06	6.00684e-05	ENSRNOG00000002012	288257	Donson	Q5U2V7	Up
0.741007	1.99689e-09	4.90792e-08	ENSRNOG00000019180	113976	Acsl4	O35547	Up
0.741249	1.0666e-05	0.000122771	ENSRNOG00000021847	361047	Ska3	B2GUZ2	Up
0.742053	1.13237e-05	0.000129103	ENSRNOG00000006076	312052	Steap2	D4A6H3	Up
0.742431	0.0403063	0.120103	ENSRNOG00000011907	287678	Krt23	Q6IFW4	Up
0.744022	3.41936e-17	2.4558e-15	ENSRNOG00000000585	81640	Amd1	P17708	Up
0.744099	1.53222e-05	0.000169847	ENSRNOG00000021726	364594	Tlr3	Q7TNI8	Up
0.74566	1.49177e-08	3.11713e-07	ENSRNOG00000015857	296370	Ctsa	NA	Up
0.745817	0.000966915	0.00600579	ENSRNOG00000005902	362187	Ccdc34	D4A5Z6	Up
0.747119	2.55841e-06	3.43624e-05	ENSRNOG00000021182	117559	Sv2a	Q02563	Up
0.74788	3.43179e-05	0.000343293	ENSRNOG00000001859	680945	Sdf2l1	D4A9Y0	Up
0.74804	6.33046e-07	9.75932e-06	ENSRNOG00000004307	304884	Tor3a	Q5M936	Up
0.748616	0.00085588	0.00543144	ENSRNOG00000012709	690038	Bag2	B0BN74	Up
0.74934	3.4041e-15	1.83089e-13	ENSRNOG00000007650	29186	Cd63	P28648	Up
0.749729	0.0118797	0.0464423	ENSRNOG00000016706	361435	Fanca	D3ZQL0	Up
0.750119	7.40713e-05	0.000669994	ENSRNOG00000050224	687696	Stambpl1	B0BMZ5	Up
0.750283	0.0319964	0.100605	ENSRNOG00000009613	NA	NA	NA	Up
0.750503	2.58623e-06	3.46972e-05	ENSRNOG00000003687	84583	Rgs2	Q9JHX0	Up
0.750633	2.20565e-13	9.76183e-12	ENSRNOG00000005126	298906	Slc66a3	G3V6N5	Up
0.750779	3.84158e-09	8.9992e-08	ENSRNOG00000014426	24914	Lox	P16636	Up
0.754423	1.47458e-11	5.02445e-10	ENSRNOG00000000571	25524	Psap	P10960	Up
0.756536	0.0453111	0.131207	ENSRNOG00000003709	59113	Kmo	O88867	Up
0.75724	5.45138e-07	8.58426e-06	ENSRNOG00000015691	310764	Inka2	D4ACF3	Up
0.757285	0.00258635	0.013499	ENSRNOG00000028015	360918	Pf4	P06765	Up
0.75918	6.17879e-08	1.1689e-06	ENSRNOG00000012640	83799	Dpp7	Q9EPB1	Up
0.759233	0.000190321	0.00151173	ENSRNOG00000010999	363018	Cep295	NA	Up
0.763745	0.000176385	0.00141415	ENSRNOG00000019174	287146	Chtf18	D4AC99	Up
0.764283	3.18502e-06	4.19332e-05	ENSRNOG00000011039	29244	Gch1	P22288	Up
0.764365	4.43612e-05	0.000432575	ENSRNOG00000037509	114212	Chek2	Q9R019	Up
0.764375	2.65927e-07	4.51774e-06	ENSRNOG00000016686	100359823	Tmem167a	NA	Up
0.764582	0.016745	0.0610083	ENSRNOG00000019328	58835	Phgdh	O08651	Up
0.766582	0.00012293	0.00102747	ENSRNOG00000014513	309036	Rexo5	A1A5R7	Up
0.768972	4.34003e-05	0.000423895	ENSRNOG00000046639	83577	Itgae	M0R6T8	Up
0.769274	2.01003e-06	2.77425e-05	ENSRNOG00000039969	291760	Dsc2	Q3T1K6	Up
0.769761	1.56921e-05	0.000173307	ENSRNOG00000002659	85483	Ciita	A0A0G2K9Q5	Up
0.770812	9.32924e-09	2.02342e-07	ENSRNOG00000008932	315508	Ncapd3	Q3T1H0	Up
0.771571	1.52202e-10	4.50742e-09	ENSRNOG00000016316	312538	Mcm2	D3ZP96	Up
0.772966	9.59789e-12	3.41408e-10	ENSRNOG00000029784	29431	Pak1	P35465	Up
0.773268	0.00106959	0.00654193	ENSRNOG00000029273	291105	E2f3	D4ADR2	Up
0.773524	8.80861e-13	3.6306e-11	ENSRNOG00000000824	365583	Dse	B5DF19	Up
0.774921	7.95301e-07	1.19236e-05	ENSRNOG00000009848	29197	Il18	P97636	Up
0.776721	0.00011221	0.000948449	ENSRNOG00000013231	58949	Ptafr	P46002	Up
0.778351	1.01928e-09	2.65191e-08	ENSRNOG00000016689	100360594	Fanci	NA	Up
0.780235	0.0475764	0.135929	ENSRNOG00000018598	27064	Ankrd1	Q8R560	Up
0.780349	0.0014648	0.00847099	ENSRNOG00000028543	688509	Eno1-ps1	NA	Up
0.780447	4.44274e-15	2.33711e-13	ENSRNOG00000021259	24686	Prnp	P13852	Up
0.780472	2.81559e-10	7.87183e-09	ENSRNOG00000004442	362769	Dglucy	D4A9W3	Up
0.781192	3.17695e-09	7.60565e-08	ENSRNOG00000014277	365252	Zdhhc13	Q2TGJ6	Up
0.781213	4.92758e-05	0.000470178	ENSRNOG00000000963	363915	Tmem132c	NA	Up
0.781553	0.0473216	0.135545	ENSRNOG00000049970	361819	RGD1566085	NA	Up
0.781781	0.0013776	0.00805999	ENSRNOG00000013148	298429	Rad54l	B5DFE8	Up
0.783564	0.000928803	0.00581926	ENSRNOG00000018782	291137	Gmnn	D3ZWJ0	Up
0.785561	1.84859e-05	0.000201015	ENSRNOG00000028185	500420	Tstd3	G3V8W9	Up
0.786321	0.0143415	0.0536867	ENSRNOG00000021484	100911716	LOC100911716	NA	Up
0.786609	5.57292e-05	0.0005222	ENSRNOG00000018267	316583	B3gnt7	Q66H69	Up
0.786811	0.0132597	0.0504399	ENSRNOG00000003776	689404	Amtn	Q3HS82	Up
0.787261	0.0306779	0.0973167	ENSRNOG00000031045	100911252	LOC100911252	NA	Up
0.787819	1.64328e-08	3.40994e-07	ENSRNOG00000007036	29591	Tgfbr1	Q5M9H3	Up
0.787931	5.63924e-16	3.43335e-14	ENSRNOG00000002520	65161	Litaf	B2RYP2	Up
0.788259	1.85556e-05	0.000201408	ENSRNOG00000028566	362792	Pld4	G3V904	Up
0.7885	0.000398338	0.00285575	ENSRNOG00000015867	291770	Chst9	F1M862	Up
0.789426	0.000478589	0.00334121	ENSRNOG00000010224	308821	Rab30	Q5BK72	Up
0.79029	4.55068e-06	5.72727e-05	ENSRNOG00000023013	364878	Marchf3	Q5XIE5	Up
0.792436	1.274e-17	9.73269e-16	ENSRNOG00000004273	293618	Ifitm1	F1M3Q1	Up
0.794187	8.93115e-05	0.000785407	ENSRNOG00000038746	315644	Bco2	A3KN98	Up
0.795282	8.24034e-12	2.95912e-10	ENSRNOG00000025604	314993	Atad2	NA	Up
0.795385	3.84475e-06	4.9267e-05	ENSRNOG00000022565	498605	Lrrc25	F1M277	Up
0.797307	0.000619634	0.00414307	ENSRNOG00000022136	685680	LOC685680	F1LVG2	Up
0.798645	4.89448e-13	2.06705e-11	ENSRNOG00000004754	500707	Tc2n	Q5M7U8	Up
0.79869	0.00135494	0.00794288	ENSRNOG00000007493	499966	Xrcc2	D3ZPC8	Up
0.8004	2.37911e-13	1.04908e-11	ENSRNOG00000003897	29393	Col1a1	P02454	Up
0.800699	5.35241e-06	6.63876e-05	ENSRNOG00000023007	315979	Col6a6	NA	Up
0.801689	9.4442e-05	0.000819044	ENSRNOG00000025074	24367	Fgg	P02680	Up
0.803143	1.04965e-11	3.6704e-10	ENSRNOG00000001806	83928	Fetub	Q6IRS6	Up
0.803585	0.00130168	0.00768704	ENSRNOG00000020369	24483	Igf2	M9NW49	Up
0.804861	9.4952e-09	2.05569e-07	ENSRNOG00000004699	499856	Fibin	Q5U2T4	Up
0.804962	0.0298992	0.0954402	ENSRNOG00000048823	NA	NA	NA	Up
0.806541	0.0265217	0.087175	ENSRNOG00000040213	NA	NA	NA	Up
0.80656	7.97123e-06	9.46603e-05	ENSRNOG00000030210	308099	Fndc1	A0A128E118	Up
0.806879	8.85011e-09	1.92997e-07	ENSRNOG00000012543	316273	Mcm3	D3ZFP4	Up
0.807777	6.29695e-05	0.000583689	ENSRNOG00000018338	298683	Vwa1	Q642A6	Up
0.808488	4.21323e-16	2.61831e-14	ENSRNOG00000028043	171551	Cxcl3	Q10746	Up
0.809995	1.68654e-07	2.94874e-06	ENSRNOG00000002657	24653	Pla2g4a	Q6IRF5	Up
0.810612	0.0134182	0.0509457	ENSRNOG00000058011	NA	NA	NA	Up
0.814212	5.29626e-07	8.42668e-06	ENSRNOG00000012062	286898	Npc2	F7FJQ3	Up
0.814352	2.17024e-07	3.71148e-06	ENSRNOG00000019048	24787	Sod2	P07895	Up
0.816066	0.0168541	0.0613315	ENSRNOG00000014771	685170	Wfdc8	F1LW49	Up
0.816428	6.38247e-08	1.20027e-06	ENSRNOG00000016758	290350	Loxl2	B5DF27	Up
0.817518	5.22343e-10	1.40786e-08	ENSRNOG00000010331	64529	Ctsb	Q6IN22	Up
0.817597	1.52376e-06	2.16283e-05	ENSRNOG00000005807	246781	Ptpn7	P49445	Up
0.819877	9.59739e-24	1.3385e-21	ENSRNOG00000001979	266766	Rcan1	Q6IN33	Up
0.824814	5.33672e-07	8.46675e-06	ENSRNOG00000013970	292071	Cdt1	D3ZKD4	Up
0.827182	7.26526e-20	7.20056e-18	ENSRNOG00000019147	296655	Stom	Q5XI04	Up
0.828519	3.02252e-22	3.73733e-20	ENSRNOG00000055962	25181	Bgn	P47853	Up
0.828527	4.74712e-08	9.19821e-07	ENSRNOG00000013917	310448	Igsf10	Q6WRH9	Up
0.828868	8.44125e-08	1.54336e-06	ENSRNOG00000005519	24416	Grm3	P31422	Up
0.829526	7.32939e-12	2.64785e-10	ENSRNOG00000012109	310190	Otulinl	Q3B7D8	Up
0.830337	1.53268e-27	3.16948e-25	ENSRNOG00000045752	685579	Rrm1	Q5U2Q5	Up
0.832832	2.00849e-17	1.49626e-15	ENSRNOG00000055300	362438	Ncapd2	NA	Up
0.833362	1.93358e-09	4.78172e-08	ENSRNOG00000008481	362384	Reep1	D4A193	Up
0.834107	0.00174407	0.00979785	ENSRNOG00000026502	299933	Dscc1	NA	Up
0.835771	2.22892e-06	3.03102e-05	ENSRNOG00000010947	81707	Mmp14	Q10739	Up
0.837028	4.90313e-12	1.83203e-10	ENSRNOG00000028156	25096	Pld1	P70496	Up
0.837626	2.85819e-09	6.86997e-08	ENSRNOG00000005936	58921	Foxm1	D3ZLE1	Up
0.840151	1.59963e-09	4.02222e-08	ENSRNOG00000049873	367304	Ap1s3	NA	Up
0.841619	8.06606e-25	1.30736e-22	ENSRNOG00000011815	29517	Sgk1	D4A128	Up
0.841908	1.69911e-05	0.000186452	ENSRNOG00000010081	361968	Tmem144	D3ZTK4	Up
0.842297	7.60245e-07	1.14841e-05	ENSRNOG00000011167	305827	Wdhd1	D3ZN63	Up
0.844791	3.0504e-05	0.000310581	ENSRNOG00000006661	497976	Rad51c	NA	Up
0.845099	0.000156758	0.00127037	ENSRNOG00000050071	287961	Cdc45	B1WBZ4	Up
0.845262	1.56485e-10	4.62287e-09	ENSRNOG00000051196	NA	NA	NA	Up
0.846279	0.000636161	0.00424131	ENSRNOG00000022094	313790	Lacc1	D3ZCD2	Up
0.847218	0.040464	0.120398	ENSRNOG00000047966	24963	Hspa1l	P55063	Up
0.847404	0.000779557	0.00502959	ENSRNOG00000013719	295394	Dph5	Q569A7	Up
0.848732	0.021565	0.0741757	ENSRNOG00000014837	316736	Emilin2	NA	Up
0.848959	8.50083e-07	1.26031e-05	ENSRNOG00000004610	81682	Lum	P51886	Up
0.849567	2.24069e-21	2.55951e-19	ENSRNOG00000003967	192129	Vmp1	Q91ZQ0	Up
0.850611	0.00507499	0.0235745	ENSRNOG00000037295	501048	Poc1a	NA	Up
0.850648	0.00159731	0.00911426	ENSRNOG00000030387	24903	Kng2	Q5PQU1	Up
0.851286	0.000254316	0.00193791	ENSRNOG00000024536	361341	Ccbe1	NA	Up
0.851387	2.4018e-05	0.000251716	ENSRNOG00000014311	84551	Slc7a8	Q9WVR6	Up
0.853178	2.51901e-08	5.13827e-07	ENSRNOG00000001111	360254	Brca2	Q66MH4	Up
0.854916	8.64045e-10	2.2529e-08	ENSRNOG00000000805	24392	Gja1	P08050	Up
0.855936	3.10136e-19	2.83952e-17	ENSRNOG00000022325	362519	Smc2	D4A5Q2	Up
0.858379	0.000678572	0.00446975	ENSRNOG00000002862	25749	Clcn5	P51796	Up
0.862965	0.000233808	0.00179877	ENSRNOG00000010071	310537	RGD1560010	B1WC95	Up
0.863463	6.00588e-06	7.36539e-05	ENSRNOG00000005907	362412	Rad18	A0JPN0	Up
0.864442	2.74138e-12	1.05724e-10	ENSRNOG00000043304	689616	Apcdd1	F1M5Q7	Up
0.865186	3.47603e-09	8.27212e-08	ENSRNOG00000006108	690825	Gngt2	D3ZLD6	Up
0.86588	6.06425e-12	2.2243e-10	ENSRNOG00000010635	360622	Igfbp4	P21744	Up
0.866364	5.56963e-07	8.75519e-06	ENSRNOG00000056219	140914	Olr1	A0A0G2K1K0	Up
0.867315	1.04212e-16	7.14238e-15	ENSRNOG00000002579	286894	Parm1	Q6P9X9	Up
0.868291	0.00839453	0.0350937	ENSRNOG00000008885	314694	Chst11	P69478	Up
0.868382	0.00252048	0.0132358	ENSRNOG00000000443	NA	NA	NA	Up
0.868541	1.17543e-15	6.77795e-14	ENSRNOG00000004968	362798	Ncapg2	D4AAL2	Up
0.869388	0.000432134	0.00305783	ENSRNOG00000047647	25704	Il2ra	P26897	Up
0.870348	0.0197375	0.0693007	ENSRNOG00000008536	29275	Actc1	P68035	Up
0.871763	1.34223e-11	4.61282e-10	ENSRNOG00000034116	79223	Gk	D3ZCI0	Up
0.872199	1.42828e-09	3.6294e-08	ENSRNOG00000008713	362861	Slc41a2	D4A7D4	Up
0.874484	1.01088e-06	1.4804e-05	ENSRNOG00000001229	85251	Col18a1	F1LR02	Up
0.875516	1.39412e-15	7.92467e-14	ENSRNOG00000032844	294269	RT1-Da	Q6MG98	Up
0.877476	0.000323402	0.00238815	ENSRNOG00000006921	680111	Rbl1	NA	Up
0.879245	1.19502e-07	2.14246e-06	ENSRNOG00000038035	84393	Kif4a	E9PSJ3	Up
0.879818	0.00143904	0.00834712	ENSRNOG00000018509	171056	Cx3cr1	P35411	Up
0.880808	0.000290953	0.00217833	ENSRNOG00000004067	497815	Nrcam	Q6PW34	Up
0.88215	0.0180188	0.0648029	ENSRNOG00000030058	100359600	LOC100359600	NA	Up
0.887109	0.0170375	0.0618486	ENSRNOG00000004682	100310874	Parpbp	Q9EQ10	Up
0.89227	8.34337e-06	9.86887e-05	ENSRNOG00000009487	499588	Gpr160	Q66H29	Up
0.895144	1.86747e-16	1.23068e-14	ENSRNOG00000014333	25361	Vcam1	P29534	Up
0.896614	2.14604e-09	5.25297e-08	ENSRNOG00000004575	24493	Il1a	P16598	Up
0.898281	3.23348e-10	8.95668e-09	ENSRNOG00000002775	304860	Npl	Q66H59	Up
0.899514	1.34989e-09	3.44479e-08	ENSRNOG00000046261	25732	Acp5	P29288	Up
0.899547	8.34476e-07	1.24641e-05	ENSRNOG00000016888	301617	Pask	Q5PQT0	Up
0.899749	0.00413584	0.0199058	ENSRNOG00000050111	684439	Cenpo	M0R9I1	Up
0.900096	0.000162989	0.00131377	ENSRNOG00000000245	303772	Slc16a6	Q7TMR7	Up
0.901426	2.75739e-05	0.000284369	ENSRNOG00000003749	497078	Xk	Q5GH61	Up
0.904011	6.29203e-16	3.79229e-14	ENSRNOG00000020587	293677	Efemp2	Q5XI84	Up
0.907212	1.18467e-18	1.02223e-16	ENSRNOG00000001833	29728	Mcm4	G3V681	Up
0.907466	1.38605e-06	1.97908e-05	ENSRNOG00000048166	679082	Arhgap19	M0R5V4	Up
0.909773	3.58709e-06	4.65623e-05	ENSRNOG00000046196	64545	Icos	Q9R1T7	Up
0.911318	3.24466e-06	4.26716e-05	ENSRNOG00000001431	288589	Rasa4	D3ZQH9	Up
0.913336	0.00620353	0.0275983	ENSRNOG00000051372	298894	Mycn	Q63379	Up
0.914089	0.0221953	0.075714	ENSRNOG00000009772	315546	Kirrel3	Q09GS6	Up
0.916053	5.33302e-11	1.69218e-09	ENSRNOG00000003512	29705	Gabra1	P62813	Up
0.916066	1.88324e-10	5.45592e-09	ENSRNOG00000000811	24678	Pkib	Q6AYW3	Up
0.917364	5.13955e-07	8.21916e-06	ENSRNOG00000004932	360945	Sel1l3	NA	Up
0.918158	1.50613e-08	3.14166e-07	ENSRNOG00000024757	NA	NA	NA	Up
0.921082	2.19868e-18	1.83132e-16	ENSRNOG00000019387	290644	Ifi30	Q499T2	Up
0.92156	8.13039e-11	2.49401e-09	ENSRNOG00000049075	140868	Fabp5	P55053	Up
0.922246	6.1557e-10	1.6407e-08	ENSRNOG00000047800	113959	C5ar1	P97520	Up
0.923724	3.54888e-15	1.90023e-13	ENSRNOG00000000815	294422	Smpdl3a	Q641Z7	Up
0.924614	9.30361e-05	0.000810417	ENSRNOG00000013290	361625	Nrip3	D4A2K5	Up
0.925849	1.09582e-11	3.82072e-10	ENSRNOG00000027234	306695	Zfp367	Q5U2Z0	Up
0.925925	9.57202e-05	0.000827735	ENSRNOG00000022320	361147	Primpol	D4A8C0	Up
0.928185	2.21606e-17	1.64071e-15	ENSRNOG00000021062	60338	Fxyd5	P59647	Up
0.933928	2.15347e-07	3.68981e-06	ENSRNOG00000010018	362431	Clec4a3	Q5YIS0	Up
0.934846	1.13228e-08	2.41728e-07	ENSRNOG00000050697	252929	Ctsz	Q9R1T3	Up
0.935679	0.00044011	0.00310715	ENSRNOG00000054212	81529	Pde1a	Q9EPR9	Up
0.936383	2.98003e-06	3.9364e-05	ENSRNOG00000009957	362322	Slc25a13	NA	Up
0.936602	6.0941e-10	1.6279e-08	ENSRNOG00000003018	304960	Olfml2b	D4A0J7	Up
0.93686	8.19438e-05	0.000731275	ENSRNOG00000003346	501552	Fancb	D4A5I2	Up
0.94027	3.15919e-07	5.2847e-06	ENSRNOG00000059059	294790	Skp2	B2GUZ0	Up
0.941385	5.37235e-05	0.000506971	ENSRNOG00000022067	289337	Tlr5	G3V6F8	Up
0.949021	1.38295e-05	0.00015531	ENSRNOG00000058057	361091	Uggt2	NA	Up
0.952276	0.00953417	0.0389831	ENSRNOG00000036703	499271	Itgax	D3ZWZ1	Up
0.95474	0.000136362	0.00112484	ENSRNOG00000006956	NA	NA	NA	Up
0.955478	1.41079e-05	0.00015814	ENSRNOG00000024578	287803	Ttyh2	NA	Up
0.956457	2.42332e-10	6.85501e-09	ENSRNOG00000001514	311742	Cdca7	Q4KM91	Up
0.959601	2.18693e-06	2.98408e-05	ENSRNOG00000013215	290741	Dctd	A0A0A0MXX3	Up
0.961207	1.64384e-06	2.30869e-05	ENSRNOG00000012436	24172	Adh1	P06757	Up
0.962028	3.44097e-10	9.48759e-09	ENSRNOG00000042825	360655	Cd300le	E9MW47	Up
0.962935	7.91277e-09	1.7478e-07	ENSRNOG00000037225	29261	Tyms	P45352	Up
0.965059	3.92951e-29	9.24129e-27	ENSRNOG00000015329	85245	Kpna2	Q6P6T9	Up
0.965289	0.00167904	0.00949475	ENSRNOG00000010626	170897	Sphk1	A0A0G2JWE5	Up
0.966159	1.84072e-05	0.000200341	ENSRNOG00000004578	282836	Cthrc1	Q8CG08	Up
0.966829	1.5929e-15	8.92767e-14	ENSRNOG00000010897	360161	Nek6	B1H218	Up
0.967949	2.79187e-09	6.72404e-08	ENSRNOG00000015615	498206	Tnfrsf11a	F1M8Z6	Up
0.968053	9.28466e-05	0.000810417	ENSRNOG00000033693	NA	NA	NA	Up
0.971791	2.77925e-22	3.48709e-20	ENSRNOG00000011774	362650	Fblim1	Q5U1Y3	Up
0.972535	0.000495313	0.00344394	ENSRNOG00000021272	296178	Mcm8	D3ZVK1	Up
0.972976	1.11243e-12	4.53828e-11	ENSRNOG00000003649	84491	Qsox1	Q6IUU3	Up
0.97754	8.47873e-10	2.22039e-08	ENSRNOG00000058645	116640	Tnc	B2LYI9	Up
0.977808	0.0396458	0.118522	ENSRNOG00000000001	NA	NA	NA	Up
0.978235	3.37565e-06	4.42004e-05	ENSRNOG00000060356	353302	Kif15	Q7TSP2	Up
0.981378	6.99086e-23	9.21411e-21	ENSRNOG00000018371	307351	Tubb6	Q4QQV0	Up
0.985018	3.41412e-16	2.16661e-14	ENSRNOG00000007089	63865	Lgmn	Q9R0J8	Up
0.985565	2.2858e-09	5.57233e-08	ENSRNOG00000023093	689296	Mis18bp1	D3ZKM9	Up
0.987312	0.00473464	0.0222695	ENSRNOG00000055076	NA	NA	NA	Up
0.987718	0.000169591	0.00136241	ENSRNOG00000016945	29692	Pla2g2a	P14423	Up
0.989239	3.05916e-08	6.15631e-07	ENSRNOG00000012428	54267	Maf	P54844	Up
0.989392	4.19273e-07	6.81403e-06	ENSRNOG00000024008	307511	Cdc25c	D4ADT2	Up
0.989714	6.09043e-15	3.10845e-13	ENSRNOG00000012611	293783	Lpxn	Q5M852	Up
0.992681	3.11433e-15	1.68258e-13	ENSRNOG00000008465	171411	Tmem176b	Q925D4	Up
0.994706	1.21908e-08	2.56971e-07	ENSRNOG00000006778	304608	Mmp19	C0M4B0	Up
0.995232	0.0239573	0.0805789	ENSRNOG00000004662	500804	RGD1560687	NA	Up
0.997046	4.13316e-09	9.64456e-08	ENSRNOG00000024077	292263	Fbxo5	B0BNA4	Up
0.998543	4.17944e-10	1.13928e-08	ENSRNOG00000012835	315330	Espl1	D3ZDT7	Up
1.00249	3.2872e-06	4.31364e-05	ENSRNOG00000006996	313108	Mms22l	D3ZS39	Up
1.00587	6.10482e-11	1.92122e-09	ENSRNOG00000032929	293733	Incenp	D3ZXY1	Up
1.01249	4.55257e-11	1.45609e-09	ENSRNOG00000030183	300901	Plod2	G3V9I0	Up
1.01351	0.000264048	0.00200442	ENSRNOG00000002092	288275	Hunk	D4A7Q7	Up
1.01575	0.00113218	0.00685829	ENSRNOG00000005660	500638	Fam110c	Q5RKJ0	Up
1.01753	2.58979e-15	1.40552e-13	ENSRNOG00000031993	246327	Prim1	NA	Up
1.02182	6.55799e-05	0.000604121	ENSRNOG00000054764	140635	Flt3	NA	Up
1.02546	6.53655e-06	7.9432e-05	ENSRNOG00000058193	291582	Slc27a6	D4A2B8	Up
1.0268	1.35562e-05	0.00015267	ENSRNOG00000022859	301229	Trem1	NA	Up
1.02711	7.8721e-06	9.37616e-05	ENSRNOG00000046028	366403	Fam29a	NA	Up
1.02712	5.84688e-27	1.16879e-24	ENSRNOG00000005424	24609	Odc1	P09057	Up
1.03065	1.18359e-07	2.12514e-06	ENSRNOG00000022946	29504	Slc22a3	O88446	Up
1.03362	0.000812301	0.00520446	ENSRNOG00000038722	NA	NA	NA	Up
1.0345	1.04235e-11	3.65554e-10	ENSRNOG00000015812	295061	Tm4sf1	D4ACP4	Up
1.03789	5.14702e-13	2.16608e-11	ENSRNOG00000003104	29465	Trpv2	A0A0G2JSH6	Up
1.03837	2.49515e-08	5.09827e-07	ENSRNOG00000014398	305974	Scara5	D4A213	Up
1.0384	8.21689e-27	1.61563e-24	ENSRNOG00000009980	64369	Plpp1	Q6P766	Up
1.04045	7.77879e-08	1.4353e-06	ENSRNOG00000016038	25332	Mgmt	P24528	Up
1.04533	7.38383e-16	4.42808e-14	ENSRNOG00000000341	302248	Nid2	B5DFC9	Up
1.05148	2.00949e-18	1.69731e-16	ENSRNOG00000005376	297176	Mad2l1	D4ACM2	Up
1.05356	5.27782e-07	8.41784e-06	ENSRNOG00000000479	294286	Kifc1	Q5XI63	Up
1.05807	5.76189e-09	1.30393e-07	ENSRNOG00000018824	50719	Slc7a5	Q63016	Up
1.06074	2.53688e-12	9.81527e-11	ENSRNOG00000002839	289175	Slc19a2	Q499Q0	Up
1.06239	4.78375e-08	9.23717e-07	ENSRNOG00000038835	56822	Cd86	O35531	Up
1.06371	2.17941e-10	6.22378e-09	ENSRNOG00000029212	114122	Vcan	Q9ERB4	Up
1.07399	8.78154e-05	0.000775025	ENSRNOG00000005371	298867	Klhl29	D4AEF4	Up
1.07772	1.97705e-11	6.58688e-10	ENSRNOG00000037853	310486	Rarres1	Q58NB7	Up
1.07909	0.000947686	0.0059047	ENSRNOG00000004063	303021	Sh3pxd2b	NA	Up
1.0794	4.56011e-16	2.80482e-14	ENSRNOG00000003703	29685	Mcm6	A9CMB8	Up
1.08192	1.04596e-05	0.00012086	ENSRNOG00000048239	54258	Cxcr1	P70612	Up
1.08385	4.96337e-08	9.49453e-07	ENSRNOG00000021084	64552	Mpeg1	NA	Up
1.08443	2.6238e-06	3.51226e-05	ENSRNOG00000042286	498310	Nsl1	F1M3N2	Up
1.08558	6.34047e-13	2.64974e-11	ENSRNOG00000018434	100363145	Stab1	NA	Up
1.08562	2.00455e-17	1.49626e-15	ENSRNOG00000010645	83781	Lgals3	P08699	Up
1.08885	0.00116545	0.00701726	ENSRNOG00000045771	NA	NA	NA	Up
1.09061	4.67133e-09	1.07954e-07	ENSRNOG00000058866	25017	Myo5a	Q9QYF3	Up
1.09085	2.49811e-05	0.000260542	ENSRNOG00000022635	64053	Dlg2	Q63622	Up
1.09804	0.00722082	0.0311198	ENSRNOG00000050792	84397	Tnfaip6	B0BN34	Up
1.10362	0.000300456	0.0022383	ENSRNOG00000005592	286895	Brinp2	Q8K1M8	Up
1.10566	4.43054e-08	8.66883e-07	ENSRNOG00000048771	287813	Igsf7	NA	Up
1.1062	2.12041e-28	4.62403e-26	ENSRNOG00000014258	365042	Rab32	D4AEG2	Up
1.11154	2.4063e-17	1.77063e-15	ENSRNOG00000014336	291885	Mcm5	E9PTS4	Up
1.11502	8.65614e-14	3.93264e-12	ENSRNOG00000031431	500545	Cdca8	Q6AXW0	Up
1.11972	3.90693e-18	3.1662e-16	ENSRNOG00000010265	24165	Ada	Q920P6	Up
1.12224	0.000137715	0.00113445	ENSRNOG00000033527	313262	Pappa1	D3ZNQ7	Up
1.12387	1.68936e-12	6.73163e-11	ENSRNOG00000039048	64357	Cd200r1	Q9ES58	Up
1.12409	1.30259e-10	3.92544e-09	ENSRNOG00000010833	680308	Mthfd2	D4A1Y5	Up
1.13429	6.39784e-08	1.20087e-06	ENSRNOG00000021220	296156	Cpxm1	D3ZW78	Up
1.1403	1.983e-05	0.000213886	ENSRNOG00000011947	364674	Tifab	Q5BK67	Up
1.14114	2.26509e-15	1.24053e-13	ENSRNOG00000007300	315114	C1qtnf6	Q3T1I2	Up
1.14386	0.00142617	0.00829154	ENSRNOG00000014008	298504	Mfsd2a	B1WBW6	Up
1.14517	0.00588875	0.0264333	ENSRNOG00000039865	498992	Vnn3	D4A183	Up
1.14518	0.000161026	0.00129969	ENSRNOG00000061595	26296	Tfec	Q63302	Up
1.14954	2.63952e-10	7.43155e-09	ENSRNOG00000047606	170929	Bcl2a1	Q925A9	Up
1.15401	4.314e-08	8.48232e-07	ENSRNOG00000013967	499356	Blnk	Q4KM52	Up
1.15596	0.000140657	0.00115551	ENSRNOG00000032417	81658	Gabrp	O09028	Up
1.15647	2.02419e-28	4.49595e-26	ENSRNOG00000010208	116510	Timp1	P30120	Up
1.15991	2.71734e-20	2.78562e-18	ENSRNOG00000021157	50654	Ctss	Q02765	Up
1.16162	7.50852e-10	1.98157e-08	ENSRNOG00000007137	246138	Ly6i	Q63317	Up
1.16173	9.11232e-36	3.52559e-33	ENSRNOG00000011913	24268	Cp	A0A0G2K9I6	Up
1.1659	1.36372e-11	4.67329e-10	ENSRNOG00000016541	294674	Enc1	Q6DKY8	Up
1.16801	9.55945e-07	1.40682e-05	ENSRNOG00000005930	300691	Nnmt	D4A605	Up
1.17217	4.34244e-07	7.03828e-06	ENSRNOG00000015089	292168	Mcoln2	Q499S1	Up
1.17681	3.84096e-07	6.29351e-06	ENSRNOG00000025297	688737	Gpr171	D4A4Q2	Up
1.1798	8.18495e-08	1.50108e-06	ENSRNOG00000005960	300608	RGD1311744	NA	Up
1.18021	6.94285e-13	2.89141e-11	ENSRNOG00000009303	691493	Zwilch	NA	Up
1.18512	7.78695e-07	1.17185e-05	ENSRNOG00000003759	314360	Galc	A0A0G2QC23	Up
1.18758	2.04295e-12	8.03381e-11	ENSRNOG00000010119	64394	Zmat3	O08781	Up
1.18908	7.9713e-09	1.7575e-07	ENSRNOG00000026702	315610	Jaml	NA	Up
1.19159	3.39038e-09	8.08434e-08	ENSRNOG00000060773	360899	Sertad4	NA	Up
1.19456	1.85073e-09	4.60533e-08	ENSRNOG00000045829	445442	Thbs1	Q71SA3	Up
1.19622	5.1028e-26	9.27317e-24	ENSRNOG00000013391	114901	Sorbs2	O35413	Up
1.20245	1.28508e-12	5.17223e-11	ENSRNOG00000048411	316129	Uhrf1	A0A0G2JT07	Up
1.20297	1.32455e-08	2.78225e-07	ENSRNOG00000008947	83575	Cpz	O54858	Up
1.20314	5.19789e-25	8.78077e-23	ENSRNOG00000050473	681429	Rps27l	P24051	Up
1.20419	7.83428e-05	0.000702275	ENSRNOG00000018321	499017	Sytl3	B2RYA4	Up
1.20425	8.2803e-14	3.79061e-12	ENSRNOG00000021276	29373	Bmp2	P49001	Up
1.20684	8.61011e-05	0.000762701	ENSRNOG00000010701	310074	Depdc1b	D4AA32	Up
1.2096	5.89713e-10	1.5788e-08	ENSRNOG00000011777	252918	Spag5	Q1ERY8	Up
1.21149	1.59353e-23	2.19687e-21	ENSRNOG00000017259	360962	Tacc3	NA	Up
1.21603	3.0297e-12	1.16097e-10	ENSRNOG00000003486	304988	Mnda	Q5U2R8	Up
1.21689	7.81829e-18	6.12893e-16	ENSRNOG00000023708	297077	Tmem176a	Q4G068	Up
1.21948	2.81204e-06	3.73506e-05	ENSRNOG00000005215	317196	Klhl4	D3ZHI3	Up
1.21986	4.84976e-07	7.79732e-06	ENSRNOG00000008736	289237	Slamf8	D3ZS24	Up
1.22038	7.98395e-07	1.1955e-05	ENSRNOG00000006731	295661	Spc25	Q5M856	Up
1.22234	1.27508e-21	1.48478e-19	ENSRNOG00000004517	24482	Igf1	A0A0G2JX40	Up
1.22328	1.00353e-29	2.50758e-27	ENSRNOG00000008115	296060	Arhgap11a	D3Z951	Up
1.2262	6.5052e-05	0.000600642	ENSRNOG00000029756	310444	P2ry13	Q6GUG4	Up
1.22815	8.30289e-19	7.21629e-17	ENSRNOG00000061379	117517	C7	NA	Up
1.23163	9.21197e-06	0.000107689	ENSRNOG00000015465	308064	Cep72	D3ZVQ1	Up
1.23222	1.92085e-05	0.000208118	ENSRNOG00000049033	315298	Racgap1	B2GV02	Up
1.23249	1.1839e-08	2.50435e-07	ENSRNOG00000054008	65171	Scamp5	Q9JKE3	Up
1.23574	2.39153e-10	6.78108e-09	ENSRNOG00000031515	494194	Klra2	Q5MPW8	Up
1.2404	0.000215252	0.00167699	ENSRNOG00000002771	59325	Ereg	Q9Z0L5	Up
1.24159	4.77197e-09	1.10067e-07	ENSRNOG00000016037	54264	Mafb	P54842	Up
1.24214	1.65671e-14	8.04479e-13	ENSRNOG00000011971	192262	C1s	Q6P6T1	Up
1.24255	2.67556e-10	7.51537e-09	ENSRNOG00000037449	304573	Pole	D3Z8X4	Up
1.24527	0.00143748	0.00834648	ENSRNOG00000026704	66027	Drp2	Q9EPA0	Up
1.25054	2.89961e-13	1.25552e-11	ENSRNOG00000010332	313211	Nipsnap3b	Q5M949	Up
1.25345	1.82516e-12	7.24865e-11	ENSRNOG00000020701	497672	Brca1	O54952	Up
1.25745	2.37295e-06	3.20596e-05	ENSRNOG00000022884	501872	Cd84	F1M0B5	Up
1.25878	8.59064e-42	4.90648e-39	ENSRNOG00000030021	287910	Ccl6	Q68FP3	Up
1.26038	0.000871124	0.0055165	ENSRNOG00000042524	59105	Milr1	Q62875	Up
1.26045	2.74616e-18	2.27154e-16	ENSRNOG00000011654	310344	Plk4	A0A0G2JZ86	Up
1.26456	3.54397e-12	1.34514e-10	ENSRNOG00000002802	81503	Cxcl1	P14095	Up
1.2653	6.63627e-15	3.35846e-13	ENSRNOG00000011946	24924	Ptn	P63090	Up
1.27494	2.41538e-33	8.04725e-31	ENSRNOG00000003256	25405	Ccng1	P39950	Up
1.27501	1.21185e-21	1.4391e-19	ENSRNOG00000026953	64443	Gpr88	Q9ESP4	Up
1.28092	0.047185	0.135294	ENSRNOG00000059981	NA	NA	NA	Up
1.28441	1.66972e-38	7.70253e-36	ENSRNOG00000013057	308761	Prc1	D3ZES9	Up
1.28622	0.0044391	0.021128	ENSRNOG00000030880	302489	Hs6st2	D3ZEK5	Up
1.28723	0.000502495	0.00348377	ENSRNOG00000002046	501779	Cd200r1l	D3ZJX0	Up
1.28756	8.36684e-10	2.19588e-08	ENSRNOG00000000187	171081	Csf2rb	Q78ZF5	Up
1.29176	2.45828e-06	3.31288e-05	ENSRNOG00000017686	301489	Pi15	F1M2W7	Up
1.2961	1.31449e-10	3.95137e-09	ENSRNOG00000003732	299236	Flrt2	D3ZTV3	Up
1.29616	3.58099e-16	2.26055e-14	ENSRNOG00000028415	64515	Cdc20	Q62623	Up
1.304	2.1723e-07	3.71148e-06	ENSRNOG00000010262	24443	Hdc	A1A5M4	Up
1.31171	5.30878e-12	1.97132e-10	ENSRNOG00000061085	312641	Fancd2	Q6IV68	Up
1.31324	1.02907e-15	5.9916e-14	ENSRNOG00000007202	246262	Sema3d	F1MAG8	Up
1.31502	2.05448e-20	2.12426e-18	ENSRNOG00000032778	296137	Bub1	D4A5D3	Up
1.31575	2.82406e-10	7.87717e-09	ENSRNOG00000052467	29684	Klrc2	O54871	Up
1.33049	1.36497e-06	1.95363e-05	ENSRNOG00000009951	362107	Aif1l	D3ZRD9	Up
1.34406	0.00987387	0.0401176	ENSRNOG00000048402	NA	NA	NA	Up
1.34438	3.75301e-16	2.35673e-14	ENSRNOG00000018715	64195	Clec10a	Q5BKA0	Up
1.35457	4.6302e-11	1.47699e-09	ENSRNOG00000026306	679787	Clec5a	D3ZPN6	Up
1.35702	3.47775e-06	4.53392e-05	ENSRNOG00000002524	117549	Gpr37	Q9QYC6	Up
1.36087	6.65134e-14	3.06832e-12	ENSRNOG00000037409	691993	Scimp	F1LYV1	Up
1.36191	6.55749e-11	2.03758e-09	ENSRNOG00000008091	499914	Gins1	B2RZ16	Up
1.36251	0.00569942	0.0257375	ENSRNOG00000052600	103689982	Mboat7l1	G3V7N6	Up
1.3656	2.05642e-10	5.91478e-09	ENSRNOG00000050819	64041	Birc5	Q9JHY7	Up
1.36714	3.66623e-11	1.18845e-09	ENSRNOG00000004667	298884	Gen1	D3ZVS5	Up
1.36934	2.03448e-05	0.000218066	ENSRNOG00000046635	684771	Cdca5	B0BN32	Up
1.37188	3.23069e-08	6.47975e-07	ENSRNOG00000017156	361122	Ankle1	NA	Up
1.3735	1.58503e-19	1.48522e-17	ENSRNOG00000042561	499655	Cks1b	B2RZ99	Up
1.3756	1.63362e-06	2.29973e-05	ENSRNOG00000027035	316425	Sgo2	D3ZWI4	Up
1.38106	1.18024e-22	1.50593e-20	ENSRNOG00000024365	361921	Ect2	NA	Up
1.38351	3.30567e-35	1.20146e-32	ENSRNOG00000028137	291234	Mki67	D4A0Y6	Up
1.38524	1.85589e-07	3.22602e-06	ENSRNOG00000021441	24718	Reln	P58751	Up
1.38926	3.41055e-08	6.81769e-07	ENSRNOG00000021569	304109	Tiam1	NA	Up
1.39047	6.26617e-17	4.36956e-15	ENSRNOG00000018390	361527	Pld3	Q5FVH2	Up
1.39145	3.52858e-12	1.34355e-10	ENSRNOG00000003959	289076	Rgs18	Q4L0E8	Up
1.39191	3.8806e-19	3.47342e-17	ENSRNOG00000020281	293502	Kif22	Q5I0E8	Up
1.39671	9.29638e-13	3.80549e-11	ENSRNOG00000049115	117029	Ccr5	O08556	Up
1.39749	4.9803e-17	3.51375e-15	ENSRNOG00000015921	691979	Esco2	A0A096MJS9	Up
1.39926	3.77395e-21	4.23035e-19	ENSRNOG00000010721	289997	Dlgap5	B1WC75	Up
1.40019	4.57803e-05	0.000442559	ENSRNOG00000015461	29366	Serpine2	G3V7Z4	Up
1.40189	1.99841e-06	2.7614e-05	ENSRNOG00000014835	25556	Il1rl1	Q62611	Up
1.40426	3.0151e-07	5.07909e-06	ENSRNOG00000003208	317252	Ercc6l	D4A0G9	Up
1.4067	5.49586e-09	1.24843e-07	ENSRNOG00000003806	299242	Gpr65	B0YIR8	Up
1.4116	1.79632e-10	5.21672e-09	ENSRNOG00000025117	302976	Noxo1	D4ACU5	Up
1.41453	5.84351e-07	9.11405e-06	ENSRNOG00000034190	299351	Ighe	NA	Up
1.41929	1.72093e-10	5.03436e-09	ENSRNOG00000022261	306464	Cenpu	Q4V8G7	Up
1.42101	1.81471e-06	2.53089e-05	ENSRNOG00000022710	499847	Prrg4	D3ZZA9	Up
1.42165	1.27154e-12	5.13496e-11	ENSRNOG00000006236	499933	Dsn1	Q4V7C0	Up
1.42197	4.02902e-26	7.43448e-24	ENSRNOG00000012318	289054	Aspm	D3ZZQ1	Up
1.42382	1.54603e-07	2.73095e-06	ENSRNOG00000025463	100125362	LOC100125362	Q569A3	Up
1.43765	0.000253873	0.00193576	ENSRNOG00000023861	65178	Snap91	Q05140	Up
1.4466	1.64031e-06	2.30643e-05	ENSRNOG00000007591	304785	Slc45a3	D3ZPP5	Up
1.45128	4.45865e-07	7.21687e-06	ENSRNOG00000023209	364049	Slamf7	D4ABU3	Up
1.47646	3.68984e-10	1.01504e-08	ENSRNOG00000004062	24235	C4bpa	Q5M891	Up
1.47896	1.085e-28	2.45537e-26	ENSRNOG00000000521	114851	Cdkn1a	Q64315	Up
1.48798	1.89909e-20	1.98066e-18	ENSRNOG00000014288	25661	Fn1	A0A096P6L8	Up
1.49778	8.12258e-23	1.05894e-20	ENSRNOG00000038572	305392	Ncapg	D3ZD72	Up
1.5059	1.31344e-11	4.52683e-10	ENSRNOG00000017981	307126	Mcm10	D3Z8C4	Up
1.51206	5.20128e-09	1.18601e-07	ENSRNOG00000004487	114482	Nek2	Q91XQ1	Up
1.51783	1.99739e-16	1.302e-14	ENSRNOG00000047314	24834	Tk1	M0RCX2	Up
1.52013	1.30842e-09	3.3461e-08	ENSRNOG00000016561	300795	Pclaf	Q6RIA2	Up
1.52051	7.02156e-11	2.17053e-09	ENSRNOG00000021155	29175	Ctsk	O35186	Up
1.5281	2.63021e-05	0.000272424	ENSRNOG00000007765	295691	Frzb	B2GUW1	Up
1.5332	0.000441729	0.00311652	ENSRNOG00000030729	406161	C4b	Q6MG90	Up
1.54296	3.20775e-07	5.35846e-06	ENSRNOG00000013069	680531	Sapcd2	B0BN66	Up
1.54359	8.61798e-10	2.25194e-08	ENSRNOG00000018113	307056	Anlnl1	NA	Up
1.54517	5.46962e-05	0.000514531	ENSRNOG00000002471	288079	Polq	D4A628	Up
1.54533	0.0186831	0.0665334	ENSRNOG00000004262	NA	NA	NA	Up
1.54941	1.39464e-24	2.20097e-22	ENSRNOG00000053272	89824	Chi3l1	Q9WTV1	Up
1.55246	1.106e-19	1.05281e-17	ENSRNOG00000033162	113901	Chia	Q6RY07	Up
1.55855	5.44345e-25	9.06788e-23	ENSRNOG00000009730	25429	Cyp7b1	Q63688	Up
1.55995	2.73348e-06	3.63877e-05	ENSRNOG00000058755	691932	Tgm5	NA	Up
1.56572	1.17883e-09	3.02113e-08	ENSRNOG00000007830	444983	Apold1	Q6B959	Up
1.56618	4.39684e-08	8.62753e-07	ENSRNOG00000005115	304648	Asf1b	B0BN69	Up
1.57939	1.36795e-15	7.81295e-14	ENSRNOG00000037563	287435	Cd68	Q4FZY1	Up
1.5822	0.000457451	0.00321045	ENSRNOG00000015468	499926	Bpifb1	A0A140TAH2	Up
1.5955	2.39653e-15	1.30654e-13	ENSRNOG00000013727	301701	Ndc80	F7F189	Up
1.60192	0.000271082	0.00204488	ENSRNOG00000018710	293625	Pidd1	D3ZZY5	Up
1.60452	8.23249e-13	3.41663e-11	ENSRNOG00000039754	501854	Rab7b	D4A7A8	Up
1.60947	9.62113e-12	3.41408e-10	ENSRNOG00000026235	25060	Hk3	P27926	Up
1.60975	2.83265e-23	3.86077e-21	ENSRNOG00000033192	310132	Osmr	Q65Z14	Up
1.61256	1.19926e-11	4.1572e-10	ENSRNOG00000010079	54232	Ca3	P14141	Up
1.62161	1.63326e-10	4.81311e-09	ENSRNOG00000026302	690329	Lrrn4cl	D4A8U4	Up
1.63005	0.00655272	0.0287782	ENSRNOG00000059447	NA	NA	NA	Up
1.63113	5.37573e-14	2.48944e-12	ENSRNOG00000003587	360457	Vegfd	O35251	Up
1.63414	1.69576e-16	1.12994e-14	ENSRNOG00000013641	266714	Myo7a	Q8CJE3	Up
1.63448	1.55458e-30	3.96716e-28	ENSRNOG00000027894	310621	Iqgap3	D3ZCS4	Up
1.63876	4.50862e-29	1.03993e-26	ENSRNOG00000000632	54237	Cdk1	P39951	Up
1.63973	6.73866e-15	3.39594e-13	ENSRNOG00000019100	171529	Kif2c	D3ZQG8	Up
1.6579	8.59001e-16	5.0753e-14	ENSRNOG00000012804	362634	C1qc	P31722	Up
1.66337	6.91296e-07	1.05489e-05	ENSRNOG00000049829	NA	NA	NA	Up
1.67038	1.24397e-31	3.55243e-29	ENSRNOG00000033658	304477	Kntc1	D3ZVJ3	Up
1.67423	6.30714e-23	8.40532e-21	ENSRNOG00000025198	680280	Gas2l3	D4AB19	Up
1.68023	1.58107e-08	3.28655e-07	ENSRNOG00000001584	304131	Map3k7cl	Q6DGF7	Up
1.68717	1.25133e-45	7.89921e-43	ENSRNOG00000056069	171304	Kif11	F1MAB8	Up
1.69609	8.1992e-22	9.83412e-20	ENSRNOG00000060100	311327	Knl1	D3ZNX2	Up
1.69701	2.45519e-74	3.68095e-71	ENSRNOG00000053047	360243	Top2a	P41516	Up
1.69792	6.2821e-16	3.79229e-14	ENSRNOG00000008450	100359539	LOC100359539	NA	Up
1.70182	2.2217e-09	5.4271e-08	ENSRNOG00000054474	NA	NA	NA	Up
1.70375	1.72832e-20	1.81837e-18	ENSRNOG00000020206	171293	Ctsd	Q6P6T6	Up
1.70769	5.36203e-12	1.98494e-10	ENSRNOG00000039183	360711	Cip2a	D3ZF50	Up
1.7143	4.68299e-08	9.08863e-07	ENSRNOG00000022499	363174	Sgo1	NA	Up
1.71601	1.32625e-20	1.44609e-18	ENSRNOG00000013598	362510	Melk	D4A6T6	Up
1.71684	3.48501e-21	3.94332e-19	ENSRNOG00000021669	297783	Mybl1	D3ZF01	Up
1.72253	2.63597e-28	5.64568e-26	ENSRNOG00000004921	311336	Nusap1	D4AAK2	Up
1.72676	1.29059e-35	4.83728e-33	ENSRNOG00000018421	361594	Aen	B2GUW6	Up
1.73266	9.35584e-25	1.49619e-22	ENSRNOG00000059894	25460	Hmmr	Q9WUF7	Up
1.73453	1.98046e-36	7.91787e-34	ENSRNOG00000015423	114494	Ccna2	G3V802	Up
1.73474	1.20269e-25	2.0906e-23	ENSRNOG00000016377	294074	Cep55	Q4V7C8	Up
1.74983	7.93975e-16	4.73778e-14	ENSRNOG00000018384	679837	Adam12	NA	Up
1.75837	8.61155e-08	1.5721e-06	ENSRNOG00000014117	24451	Hmox1	P06762	Up
1.76159	2.75364e-50	2.20181e-47	ENSRNOG00000008165	311546	Tpx2	D3ZA78	Up
1.76686	2.97185e-08	5.99065e-07	ENSRNOG00000022521	499204	Ddias	B2GV00	Up
1.79655	3.48787e-38	1.49405e-35	ENSRNOG00000012051	680089	Ncaph	NA	Up
1.79697	9.4576e-17	6.51922e-15	ENSRNOG00000009334	311325	Knstrn	Q6AXN6	Up
1.81345	3.82739e-15	2.03123e-13	ENSRNOG00000029055	315852	Ttk	D4A4S7	Up
1.83195	3.68638e-17	2.63181e-15	ENSRNOG00000031443	363578	Havcr2	P0C0K5	Up
1.84653	1.29373e-32	3.97871e-30	ENSRNOG00000002711	304951	Nuf2	Q6AYL9	Up
1.84841	1.07059e-16	7.29583e-15	ENSRNOG00000012779	498638	Msr1	D3ZDS2	Up
1.88091	4.88114e-19	4.33662e-17	ENSRNOG00000019141	309527	Ch25h	Q4QQV7	Up
1.88857	2.09799e-06	2.8824e-05	ENSRNOG00000003666	360922	Jchain	NA	Up
1.90318	0.0345096	0.106787	ENSRNOG00000049299	NA	NA	NA	Up
1.90544	8.03733e-08	1.47626e-06	ENSRNOG00000020953	293744	Ms4a7	D4A4X2	Up
1.94209	1.2694e-38	6.09006e-36	ENSRNOG00000024986	500152	Mmrn1	D4A3E0	Up
1.94752	3.41611e-14	1.6259e-12	ENSRNOG00000003895	54289	Rgs1	P97844	Up
1.95825	6.44464e-09	1.43942e-07	ENSRNOG00000008816	113955	Gpnmb	Q9QZF6	Up
1.97332	8.52772e-60	1.02282e-56	ENSRNOG00000009339	362044	Cenpe	D3ZV60	Up
1.98003	1.44387e-24	2.24906e-22	ENSRNOG00000016148	300126	Gtse1	D3ZPA8	Up
1.98122	2.76582e-16	1.77397e-14	ENSRNOG00000046699	84386	Slpi	Q9WUQ4	Up
1.99072	2.02994e-33	6.95633e-31	ENSRNOG00000012749	29687	C1qb	P31721	Up
2.01016	2.1622e-29	5.18669e-27	ENSRNOG00000009503	295538	Depdc1	D3ZGJ9	Up
2.01262	3.81886e-21	4.24106e-19	ENSRNOG00000057760	313506	Stil	NA	Up
2.02457	3.43881e-06	4.489e-05	ENSRNOG00000003537	289257	Spta1	D4A678	Up
2.02694	2.77948e-24	4.11569e-22	ENSRNOG00000026143	680515	Ckap2l	D3Z8Z9	Up
2.03607	2.29292e-43	1.37506e-40	ENSRNOG00000058539	25203	Ccnb1	P30277	Up
2.04259	0.00892179	0.0369175	ENSRNOG00000053457	100361866	LOC100361866	P70709	Up
2.06099	1.81795e-24	2.76006e-22	ENSRNOG00000053026	364648	Shcbp1	NA	Up
2.11315	8.48509e-56	8.48084e-53	ENSRNOG00000034290	298006	Ccl21	Q5RJN3	Up
2.11329	1.24661e-07	2.2283e-06	ENSRNOG00000047534	NA	NA	NA	Up
2.12564	1.59681e-24	2.4554e-22	ENSRNOG00000054286	362720	Rrm2	Q4KLN6	Up
2.12796	3.1802e-56	3.46757e-53	ENSRNOG00000014343	363031	Anln	NA	Up
2.14012	0.0230544	0.078089	ENSRNOG00000051002	294273	RT1-DMb	Q6MGA7	Up
2.14094	1.43878e-26	2.73916e-24	ENSRNOG00000008986	290396	Diaph3	NA	Up
2.15922	0.0211833	0.0730996	ENSRNOG00000045683	NA	NA	NA	Up
2.17665	1.76679e-29	4.32468e-27	ENSRNOG00000013304	29221	Arg1	P07824	Up
2.1841	2.72619e-17	1.96975e-15	ENSRNOG00000008045	289235	Slamf9	D3ZLA6	Up
2.18698	1.88028e-09	4.65952e-08	ENSRNOG00000014786	25729	Ccne1	B1WC54	Up
2.20398	5.72711e-31	1.56116e-28	ENSRNOG00000033335	25448	Cenpi	Q63517	Up
2.21374	0.00488528	0.0228551	ENSRNOG00000049024	NA	NA	NA	Up
2.21976	4.55034e-74	6.06409e-71	ENSRNOG00000051163	NA	NA	NA	Up
2.23219	0.00823779	0.0345711	ENSRNOG00000047165	363460	Fgd1	Q2YDU5	Up
2.28991	1.17718e-08	2.49896e-07	ENSRNOG00000021243	311426	Siglec1	D3ZVM6	Up
2.30326	6.07476e-47	4.04781e-44	ENSRNOG00000012442	308797	Cemip	NA	Up
2.30338	5.86385e-24	8.47362e-22	ENSRNOG00000015308	290326	Pbk	A1L1J7	Up
2.36146	2.48893e-08	5.09423e-07	ENSRNOG00000008575	65029	Aoc1	Q498N2	Up
2.44968	9.40324e-12	3.35662e-10	ENSRNOG00000010529	292406	Thbs2	D4A2G6	Up
2.51204	0.00266236	0.0138023	ENSRNOG00000046920	313588	Snip1	Q5M9G6	Up
2.70902	2.54595e-17	1.86196e-15	ENSRNOG00000001414	24617	Serpine1	P20961	Up
2.76484	7.2433e-09	1.60584e-07	ENSRNOG00000057165	NA	NA	NA	Up
2.85995	8.36901e-09	1.83842e-07	ENSRNOG00000033665	404640	Mrgprx2	Q7TN48	Up
2.91961	2.93283e-05	0.000300139	ENSRNOG00000024115	24237	C6	Q811M5	Up
3.01841	3.8037e-14	1.78908e-12	ENSRNOG00000009177	25047	Fcer1a	P12371	Up
3.07177	1.7951e-10	5.21672e-09	ENSRNOG00000047571	502832	RGD1563231	NA	Up
3.11812	1.44412e-10	4.28732e-09	ENSRNOG00000001955	81712	Retnla	Q99P85	Up
3.26044	0.000913474	0.00573324	ENSRNOG00000050877	NA	NA	NA	Up
3.26984	5.54928e-05	0.000520799	ENSRNOG00000004419	NA	NA	NA	Up
3.34961	9.32838e-23	1.20306e-20	ENSRNOG00000007159	24770	Ccl2	P14844	Up
3.51694	0.00107776	0.00657846	ENSRNOG00000023386	NA	NA	NA	Up
3.5736	0.00433442	0.0207037	ENSRNOG00000011542	299341	Coa8	Q32Q90	Up
3.79374	0.000150851	0.00122959	ENSRNOG00000013973	170496	Lcn2	P30152	Up
3.7972	6.24167e-05	0.00058033	ENSRNOG00000043451	25353	Spp1	P08721	Up
3.97706	1.01056e-26	1.95494e-24	ENSRNOG00000058692	29440	Slc26a4	Q9R154	Up
4.06067	2.28004e-14	1.09387e-12	ENSRNOG00000011181	54242	Cpa3	P21961	Up

## Sheet: Week 3
log2Fold Change	p value	p adj	ENSEMBL	ENTREZ ID	SYMBOL	UNIPROT	Change
-5.00408	1.07942e-14	3.98509e-13	ENSRNOG00000019500	24296	Cyp1a1	P00185	Down
-4.22664	4.24237e-36	9.59737e-34	ENSRNOG00000002653	170899	Kcnk2	Q920B6	Down
-4.03114	4.44983e-40	1.3013e-37	ENSRNOG00000006802	500280	Lrrn1	Q32Q07	Down
-3.93814	1.31301e-05	9.39882e-05	ENSRNOG00000011542	299341	Coa8	Q32Q90	Down
-3.84337	1.97333e-78	2.15093e-75	ENSRNOG00000010610	79242	Hpgd	O08699	Down
-3.77968	2.83691e-22	2.48282e-20	ENSRNOG00000053301	685767	LOC685767	A0A0G2JVP3	Down
-3.66679	1.32508e-08	2.01876e-07	ENSRNOG00000010603	266708	Gzma	Q8CJF4	Down
-3.47738	1.24319e-61	8.28106e-59	ENSRNOG00000013269	246775	Tnfsf10	E9PU84	Down
-3.45391	4.27885e-153	5.13034e-149	ENSRNOG00000008587	89804	Tek	D3ZCD0	Down
-3.40834	6.50804e-113	3.90157e-109	ENSRNOG00000054695	25029	Calcrl	Q63118	Down
-3.34059	3.40612e-30	4.93073e-28	ENSRNOG00000002417	266775	Serpinb10	Q8K3K4	Down
-3.30543	3.36876e-25	3.57446e-23	ENSRNOG00000032247	365948	Bank1	M0RAD7	Down
-3.21314	2.73413e-92	6.55643e-89	ENSRNOG00000047457	NA	NA	NA	Down
-3.19223	3.13733e-25	3.35862e-23	ENSRNOG00000021984	54296	Rgs7	P49803	Down
-3.11449	2.94599e-13	9.46982e-12	ENSRNOG00000020980	690836	LOC690836	NA	Down
-3.07584	5.66292e-86	8.48731e-83	ENSRNOG00000018952	290562	Sema3g	F1LNH0	Down
-3.05848	6.47411e-13	1.96518e-11	ENSRNOG00000027061	304353	Nxpe5l1	NA	Down
-2.99988	2.01619e-21	1.58001e-19	ENSRNOG00000028108	498392	Cytl1	B5DFG7	Down
-2.96781	2.04216e-63	1.44032e-60	ENSRNOG00000034191	25256	Fmo1	P36365	Down
-2.96373	9.42808e-07	9.48345e-06	ENSRNOG00000014918	58975	Klrg1	Q64335	Down
-2.95455	5.80747e-19	3.53459e-17	ENSRNOG00000005268	286924	Gnat3	P29348	Down
-2.93692	4.34869e-10	8.66127e-09	ENSRNOG00000039464	685756	Tmem229a	D4ACS9	Down
-2.92234	7.07143e-11	1.61498e-09	ENSRNOG00000015076	312495	Cyp26b1	G3V7X8	Down
-2.89318	1.16231e-32	2.01972e-30	ENSRNOG00000043390	362910	Samd12	NA	Down
-2.87463	0.0146487	0.037041	ENSRNOG00000029792	291015	Ogn	D3ZVB7	Down
-2.84497	5.39641e-13	1.65905e-11	ENSRNOG00000023664	24536	Lepr	Q62959	Down
-2.81829	7.30368e-05	0.000410939	ENSRNOG00000057214	NA	NA	NA	Down
-2.80839	3.23237e-19	2.01855e-17	ENSRNOG00000009118	116544	Pou2f3	G3V754	Down
-2.75454	2.94112e-11	7.05281e-10	ENSRNOG00000060211	NA	NA	NA	Down
-2.73952	1.53416e-89	2.6278e-86	ENSRNOG00000022697	314148	Clec14a	Q642B4	Down
-2.66459	1.88183e-67	1.61166e-64	ENSRNOG00000002434	497979	Tmem100	Q569C0	Down
-2.65015	4.96649e-27	6.01497e-25	ENSRNOG00000049063	NA	NA	NA	Down
-2.62119	9.23743e-18	4.9445e-16	ENSRNOG00000010094	294961	Kcnmb2	Q811Q0	Down
-2.58573	8.03682e-20	5.38332e-18	ENSRNOG00000004473	83516	Ppargc1a	Q9QYK2	Down
-2.58271	9.97061e-40	2.71699e-37	ENSRNOG00000007637	313339	Acer2	D3ZNW4	Down
-2.55534	5.52091e-13	1.69299e-11	ENSRNOG00000010661	29165	Gzmk	P49864	Down
-2.53376	1.86063e-18	1.07773e-16	ENSRNOG00000009711	296846	Hepacam2	B5DEN8	Down
-2.51458	6.28103e-07	6.59532e-06	ENSRNOG00000000562	50669	Prf1	Q5FVS5	Down
-2.51019	5.47523e-100	1.6412e-96	ENSRNOG00000014648	306636	Efnb2	B2B9A9	Down
-2.50626	3.06052e-30	4.53033e-28	ENSRNOG00000006611	311111	Nostrin	Q5I0D6	Down
-2.46335	8.84098e-35	1.89292e-32	ENSRNOG00000011478	685243	Ackr4	G3V9V6	Down
-2.46037	0.000623339	0.00257468	ENSRNOG00000048118	NA	NA	NA	Down
-2.45657	1.3701e-10	2.976e-09	ENSRNOG00000023870	300718	Sh2d7	D3ZQ16	Down
-2.45652	0.00311504	0.010141	ENSRNOG00000031397	305431	Stk32b	F1M3G9	Down
-2.43986	1.04081e-47	4.62195e-45	ENSRNOG00000011696	81680	Lifr	O70535	Down
-2.43953	2.70468e-34	5.40486e-32	ENSRNOG00000022893	266780	Rimbp2	D4A2L1	Down
-2.42912	3.20676e-08	4.43985e-07	ENSRNOG00000059097	NA	NA	NA	Down
-2.42856	0.00035522	0.00159936	ENSRNOG00000057092	114247	Slfn4	Q9TPX1	Down
-2.41785	0.00235083	0.00800525	ENSRNOG00000049282	363938	Oas2	Q5MYU0	Down
-2.401	1.14078e-23	1.10306e-21	ENSRNOG00000049994	310968	Ifi44l	NA	Down
-2.38355	2.97224e-61	1.87564e-58	ENSRNOG00000004311	29307	Gpr182	A1L1I2	Down
-2.35566	6.44771e-06	4.97478e-05	ENSRNOG00000023969	362376	Herc6	F1LPM8	Down
-2.34287	9.26326e-06	6.92866e-05	ENSRNOG00000007539	65190	Rsad2	O70600	Down
-2.32529	0.00020075	0.000981645	ENSRNOG00000001963	286918	Mx2	Q499Q3	Down
-2.32475	3.24e-06	2.7493e-05	ENSRNOG00000010938	114518	Slc7a10	Q75T81	Down
-2.31978	2.82959e-14	9.94922e-13	ENSRNOG00000013605	NA	NA	NA	Down
-2.31155	3.5331e-35	7.70215e-33	ENSRNOG00000001152	25051	Glp1r	P32301	Down
-2.30538	0.000338734	0.00153551	ENSRNOG00000001915	288289	Chodl	D3ZI86	Down
-2.27767	2.79774e-14	9.86615e-13	ENSRNOG00000020484	365391	Trpm5	F1LMD7	Down
-2.25301	8.10141e-22	6.84055e-20	ENSRNOG00000019542	307414	MGC108823	Q5FVQ6	Down
-2.25288	0.00115713	0.00437397	ENSRNOG00000046246	NA	NA	NA	Down
-2.24443	3.29723e-09	5.67199e-08	ENSRNOG00000056947	NA	NA	NA	Down
-2.21412	2.42988e-40	7.47034e-38	ENSRNOG00000014011	311332	Dll4	D3ZHH1	Down
-2.21255	1.8446e-18	1.07363e-16	ENSRNOG00000013684	290757	F11	Q6TUF8	Down
-2.20692	0.00349667	0.0111592	ENSRNOG00000021507	100910839	Luzp2	NA	Down
-2.20328	6.88663e-18	3.75321e-16	ENSRNOG00000047493	170698	Slco1a4	O35913	Down
-2.17153	1.84063e-90	3.67819e-87	ENSRNOG00000003229	363447	Tspan7	NA	Down
-2.16296	0.00204594	0.00708779	ENSRNOG00000026061	296149	Sirpb3	D4A789	Down
-2.16128	4.97794e-16	2.23325e-14	ENSRNOG00000060246	25110	Klrd1	O35778	Down
-2.15416	2.00335e-21	1.58001e-19	ENSRNOG00000004438	117258	Cntn1	Q63198	Down
-2.1521	8.95314e-16	3.91782e-14	ENSRNOG00000028743	499302	Gal3st3	Q505J7	Down
-2.14913	3.03265e-45	1.1363e-42	ENSRNOG00000055293	314843	Ptprb	NA	Down
-2.14655	1.0403e-14	3.87367e-13	ENSRNOG00000004641	25555	Sstr4	P30937	Down
-2.14492	0.000309076	0.0014204	ENSRNOG00000017414	293624	Irf7	Q3SWU2	Down
-2.12356	9.06525e-46	3.5062e-43	ENSRNOG00000012049	290317	Sox7	D3ZTE1	Down
-2.12319	1.81231e-44	6.39105e-42	ENSRNOG00000016456	361749	Il33	Q66H70	Down
-2.12293	0.000205567	0.000999896	ENSRNOG00000031716	100361383	Ecm2	D3ZS41	Down
-2.11495	2.14923e-09	3.86347e-08	ENSRNOG00000002607	140586	Sox9	F1LYL9	Down
-2.102	3.24578e-50	1.55668e-47	ENSRNOG00000042848	619374	Jam2	Q3MHC0	Down
-2.09179	8.77306e-21	6.41396e-19	ENSRNOG00000007290	24212	Atp1a2	P06686	Down
-2.08017	0.00101975	0.00393018	ENSRNOG00000001959	24575	Mx1	Q499S4	Down
-2.07906	1.13575e-16	5.491e-15	ENSRNOG00000002217	360914	Plac8	B5DF36	Down
-2.07583	6.63842e-09	1.0844e-07	ENSRNOG00000018458	117547	Ncr1	Q9Z0H5	Down
-2.0535	1.60705e-10	3.46555e-09	ENSRNOG00000048874	25658	Gckr	Q07071	Down
-2.04607	0.00980999	0.0266595	ENSRNOG00000049024	NA	NA	NA	Down
-2.03018	1.15914e-20	8.42307e-19	ENSRNOG00000028649	291908	Tox3	NA	Down
-2.0221	0.00164289	0.00588802	ENSRNOG00000047098	361619	Hbb-b1	Q6PDU6	Down
-2.0058	1.30302e-06	1.25892e-05	ENSRNOG00000060879	100910996	LOC100910996	NA	Down
-2.00424	3.23859e-05	0.000205998	ENSRNOG00000010906	81780	Ccl5	Q6PED1	Down
-1.9958	2.12773e-11	5.18527e-10	ENSRNOG00000009427	303496	Tbx21	D3ZCM2	Down
-1.97946	6.27148e-06	4.8607e-05	ENSRNOG00000045888	501742	RGD1562667	NA	Down
-1.96666	6.87699e-16	3.04262e-14	ENSRNOG00000007690	314004	Cmpk2	NA	Down
-1.96313	1.87662e-15	7.92279e-14	ENSRNOG00000001544	304138	Cyyr1	Q5PQS5	Down
-1.95812	0.00535017	0.0160291	ENSRNOG00000047951	NA	NA	NA	Down
-1.94528	7.5591e-10	1.45014e-08	ENSRNOG00000033261	361018	Fam107a	Q566E1	Down
-1.93281	4.6487e-13	1.45151e-11	ENSRNOG00000037371	679600	Xaf1	NA	Down
-1.93009	2.32207e-07	2.71626e-06	ENSRNOG00000003510	246245	Fmo2	G3V6F6	Down
-1.92471	8.238e-27	9.87737e-25	ENSRNOG00000033234	316019	Ccrl2	D3ZVM9	Down
-1.92309	8.58428e-66	6.8617e-63	ENSRNOG00000024569	493865	Gimap9	Q3ZAV4	Down
-1.91779	3.04738e-05	0.00019581	ENSRNOG00000019163	60565	Syt6	Q62746	Down
-1.91763	2.29045e-09	4.08668e-08	ENSRNOG00000028781	81642	Abcc6	O88269	Down
-1.91365	7.72819e-05	0.000432187	ENSRNOG00000010270	56227	Espn	F1LQ34	Down
-1.90274	8.61438e-37	2.02522e-34	ENSRNOG00000056826	305367	Arap2	NA	Down
-1.90217	0.000354353	0.00159605	ENSRNOG00000001893	100362453	LOC100362453	NA	Down
-1.89982	3.47081e-38	8.85426e-36	ENSRNOG00000029342	64155	Scn7a	NA	Down
-1.8982	3.46977e-21	2.56806e-19	ENSRNOG00000057713	363425	Cav2	Q2IBC5	Down
-1.89139	1.41971e-05	0.000100665	ENSRNOG00000057273	NA	NA	NA	Down
-1.89094	0.000418191	0.0018391	ENSRNOG00000037198	312688	Usp18	Q6AYC7	Down
-1.88998	9.30238e-19	5.57678e-17	ENSRNOG00000007032	300186	Amigo2	Q7TNJ4	Down
-1.88092	7.13026e-40	2.03552e-37	ENSRNOG00000019752	63997	Slc29a1	O54698	Down
-1.8696	7.29033e-07	7.50309e-06	ENSRNOG00000019183	81639	Alox15	Q02759	Down
-1.86291	1.17994e-11	3.00372e-10	ENSRNOG00000006368	81514	Lrrn3	Q9ESY6	Down
-1.86225	8.92238e-27	1.0592e-24	ENSRNOG00000001851	500368	Far2	D4A9Z0	Down
-1.85936	1.08963e-21	8.94837e-20	ENSRNOG00000031671	312664	Rasgef1a	D3ZZV7	Down
-1.85239	0.00024275	0.00114997	ENSRNOG00000039473	499536	Ccdc152	F1M7D1	Down
-1.85028	2.03404e-103	8.12937e-100	ENSRNOG00000011154	245977	Adgrf5	Q9WVT0	Down
-1.84028	0.000294212	0.00135991	ENSRNOG00000009172	502774	Cpvl	Q4QR71	Down
-1.83782	8.89868e-08	1.13869e-06	ENSRNOG00000052173	294789	Ranbp3l	NA	Down
-1.83733	8.73307e-14	2.92485e-12	ENSRNOG00000003439	25670	Il15	P97604	Down
-1.82936	2.14051e-22	1.88711e-20	ENSRNOG00000017672	191574	Akr1c14	P23457	Down
-1.81616	1.46171e-16	6.87289e-15	ENSRNOG00000021966	498576	Il17rd	D3ZGQ0	Down
-1.81037	0.000202826	0.000989376	ENSRNOG00000013887	24174	Adra2b	P19328	Down
-1.78169	3.09105e-06	2.64349e-05	ENSRNOG00000053067	NA	NA	NA	Down
-1.78063	7.23782e-07	7.46186e-06	ENSRNOG00000060463	NA	NA	NA	Down
-1.76918	0.000399665	0.00176826	ENSRNOG00000059350	500036	Ppp1r3a	D3ZM60	Down
-1.7661	5.20994e-19	3.1871e-17	ENSRNOG00000025624	367085	Arhgap20	Q6REY9	Down
-1.76452	4.82723e-48	2.2261e-45	ENSRNOG00000001092	83504	Kl	Q9Z2Y9	Down
-1.76375	7.79654e-11	1.76046e-09	ENSRNOG00000022218	310969	Ifi44	D3ZAF8	Down
-1.76214	2.1633e-11	5.23999e-10	ENSRNOG00000025882	289594	Nipal1	D3Z8L4	Down
-1.7561	2.24052e-12	6.30606e-11	ENSRNOG00000025476	361744	Tmem252	Q6AXS2	Down
-1.7545	1.74789e-19	1.1207e-17	ENSRNOG00000016388	316561	Sphkap	F1LNS0	Down
-1.75244	3.17398e-05	0.000202103	ENSRNOG00000045924	414788	RT1-T24-3	NA	Down
-1.7335	1.12009e-80	1.34299e-77	ENSRNOG00000000033	305095	Tmcc2	D3ZE26	Down
-1.72918	1.14163e-06	1.12242e-05	ENSRNOG00000048302	NA	NA	NA	Down
-1.72146	9.0709e-11	2.02533e-09	ENSRNOG00000046848	684050	PCOLCE2	B1WBU3	Down
-1.71035	2.57627e-12	7.13383e-11	ENSRNOG00000043085	171394	Clstn2	Q8VDA1	Down
-1.70975	4.20142e-08	5.74402e-07	ENSRNOG00000000277	309902	Tet1	NA	Down
-1.70655	2.37507e-07	2.77555e-06	ENSRNOG00000012458	25086	Cyp2e1	P05182	Down
-1.68497	0.00060288	0.00250502	ENSRNOG00000042140	316052	Eomes	NA	Down
-1.67799	3.81761e-07	4.23825e-06	ENSRNOG00000017749	171062	Nkg7	Q9WVL9	Down
-1.6722	2.05926e-10	4.34692e-09	ENSRNOG00000048636	25746	Il2rb	P26896	Down
-1.6621	7.18105e-10	1.38426e-08	ENSRNOG00000010797	64536	Esm1	P97682	Down
-1.66076	0.000893947	0.00352696	ENSRNOG00000004232	299002	G2e3	D3ZC11	Down
-1.656	2.92454e-21	2.21932e-19	ENSRNOG00000026902	293186	Lyve1	D3ZD19	Down
-1.65488	8.79427e-26	9.85452e-24	ENSRNOG00000029148	66018	Pdgfd	Q9EQT1	Down
-1.65336	2.80688e-46	1.12182e-43	ENSRNOG00000021735	361267	Akr1c15	D3ZF77	Down
-1.65289	3.03414e-17	1.54806e-15	ENSRNOG00000005673	362489	Runx1t1	D3ZWZ8	Down
-1.65026	7.96809e-36	1.76921e-33	ENSRNOG00000022196	140590	Bmpr2	F1LQC5	Down
-1.64942	7.11069e-05	0.000401967	ENSRNOG00000015903	24171	Add2	F8WFS9	Down
-1.64403	3.21267e-16	1.46463e-14	ENSRNOG00000028072	289032	Chit1	A0S5V8	Down
-1.64103	6.1418e-07	6.45966e-06	ENSRNOG00000004795	302328	Pof1b	D3ZWE3	Down
-1.63917	9.27744e-09	1.46364e-07	ENSRNOG00000031785	407757	Krt76	Q6IFZ5	Down
-1.63776	1.51279e-07	1.8461e-06	ENSRNOG00000028895	360733	Rtp4	D4A238	Down
-1.63715	1.4345e-13	4.76445e-12	ENSRNOG00000034007	25672	Nr3c2	P22199	Down
-1.63686	3.93452e-20	2.7112e-18	ENSRNOG00000030763	25253	Dpp4	P14740	Down
-1.6311	0.0128363	0.0331197	ENSRNOG00000040153	299899	Eif3h	Q6P9U8	Down
-1.63035	2.453e-17	1.26774e-15	ENSRNOG00000051854	64017	Enpep	P50123	Down
-1.62841	5.1999e-15	2.0177e-13	ENSRNOG00000015088	NA	NA	NA	Down
-1.61616	0.025947	0.0593245	ENSRNOG00000032669	24648	Serpina1	A0A0G2JY31	Down
-1.61592	1.53981e-05	0.000108347	ENSRNOG00000007811	683758	Klrb1c	Q63378	Down
-1.6095	4.28127e-11	1.00652e-09	ENSRNOG00000003242	314543	Gulp1	Q5PQS4	Down
-1.60797	2.41821e-20	1.68572e-18	ENSRNOG00000022772	315259	Prickle1	G3V8Z4	Down
-1.60396	1.6521e-08	2.46377e-07	ENSRNOG00000028261	361466	Tppp	D3ZQL7	Down
-1.59351	0.0196536	0.0473092	ENSRNOG00000001369	192281	Oas1a	Q05961	Down
-1.59249	0.00874848	0.0242306	ENSRNOG00000022839	309526	Ifit3	Q6AYE7	Down
-1.5915	4.13561e-33	7.40089e-31	ENSRNOG00000016848	64558	Fzd4	Q9QZH0	Down
-1.58506	2.02511e-06	1.83392e-05	ENSRNOG00000007178	24930	Cd8a	P07725	Down
-1.57991	4.44894e-40	1.3013e-37	ENSRNOG00000010174	301261	Enpp4	F1LTZ5	Down
-1.56878	2.70033e-15	1.11261e-13	ENSRNOG00000017775	25552	Slc5a1	P53790	Down
-1.56716	0.000353334	0.00159266	ENSRNOG00000008855	394266	Gjb2	P21994	Down
-1.56487	1.10242e-10	2.43426e-09	ENSRNOG00000053113	NA	NA	NA	Down
-1.56034	1.33552e-11	3.38538e-10	ENSRNOG00000056894	29758	St6galnac3	Q64686	Down
-1.55254	1.86829e-06	1.71391e-05	ENSRNOG00000029145	NA	NA	NA	Down
-1.55231	3.72797e-07	4.17741e-06	ENSRNOG00000002984	59302	Bmp15	Q9WUW1	Down
-1.54442	2.54468e-05	0.000167642	ENSRNOG00000011034	679989	Tcp11x2	NA	Down
-1.54055	9.48416e-17	4.60385e-15	ENSRNOG00000009227	83518	Aplnr	Q9JHG3	Down
-1.53536	5.15831e-42	1.67157e-39	ENSRNOG00000004009	117522	Xpnpep2	Q99MA2	Down
-1.53063	1.58192e-17	8.35561e-16	ENSRNOG00000007370	500636	Rnf144a	D3ZYY5	Down
-1.52739	7.44186e-09	1.20091e-07	ENSRNOG00000021381	291530	Ccdc68	A0JPN5	Down
-1.52211	0.000358171	0.00160841	ENSRNOG00000023427	367318	Ano7	Q6IFT6	Down
-1.51622	2.62255e-10	5.4121e-09	ENSRNOG00000030418	501569	Tmem47	D3ZBB3	Down
-1.51279	1.83046e-17	9.58392e-16	ENSRNOG00000017079	685076	Pgm2l1	D3Z955	Down
-1.50934	2.68187e-06	2.33689e-05	ENSRNOG00000052981	NA	NA	NA	Down
-1.50451	1.44024e-07	1.77113e-06	ENSRNOG00000050490	104795673	Mir3064	NA	Down
-1.50303	9.38559e-32	1.54155e-29	ENSRNOG00000059538	362447	Clec2g	Q0H8B9	Down
-1.50298	0.010703	0.0285994	ENSRNOG00000036910	100362344	LOC100362344	NA	Down
-1.50146	0.0146053	0.0369523	ENSRNOG00000059883	NA	NA	NA	Down
-1.49937	2.05229e-07	2.43392e-06	ENSRNOG00000012681	25476	Lgals9	P97840	Down
-1.4968	2.52845e-11	6.09982e-10	ENSRNOG00000053891	361051	Phf11	Q5I0E2	Down
-1.48823	1.04564e-36	2.411e-34	ENSRNOG00000004687	83580	Thbd	O35370	Down
-1.48782	3.81465e-09	6.51534e-08	ENSRNOG00000011593	155437	Hey1	NA	Down
-1.47745	2.99821e-06	2.57143e-05	ENSRNOG00000048053	NA	NA	NA	Down
-1.47633	0.00475489	0.0145177	ENSRNOG00000045691	NA	NA	NA	Down
-1.47382	4.98377e-45	1.81077e-42	ENSRNOG00000001376	315306	Mettl7a	Q3KRE2	Down
-1.47249	0.000356523	0.00160342	ENSRNOG00000028768	310917	Gbp4	D3ZQL3	Down
-1.46915	2.15561e-20	1.51145e-18	ENSRNOG00000027357	312936	Sox17	G3V923	Down
-1.46411	1.08845e-21	8.94837e-20	ENSRNOG00000020415	58966	Ramp2	Q9JHJ1	Down
-1.46296	1.74314e-21	1.39335e-19	ENSRNOG00000017676	56765	Plvap	Q9WV78	Down
-1.46223	9.16873e-09	1.4503e-07	ENSRNOG00000016949	691431	Slc25a33	B2RZ89	Down
-1.46205	1.19184e-25	1.2874e-23	ENSRNOG00000017002	24925	Adrb1	P18090	Down
-1.45962	3.17826e-10	6.45888e-09	ENSRNOG00000053086	29360	Selenop	P25236	Down
-1.45765	0.00131313	0.00488049	ENSRNOG00000057699	NA	NA	NA	Down
-1.4566	0.0221411	0.0521555	ENSRNOG00000015428	NA	NA	NA	Down
-1.45292	1.87144e-09	3.40495e-08	ENSRNOG00000005345	24877	Vsnl1	Q56A29	Down
-1.45189	2.28243e-09	4.07845e-08	ENSRNOG00000046744	498823	Ankrd29	NA	Down
-1.44287	1.75714e-13	5.78793e-12	ENSRNOG00000018378	116600	Cacnb2	A0A0G2JSZ0	Down
-1.44057	2.37351e-12	6.64915e-11	ENSRNOG00000032240	362050	Gbp5	B5DF73	Down
-1.43951	0.000436703	0.00190251	ENSRNOG00000021250	362218	Rnf24	D3ZVL8	Down
-1.43654	6.53987e-12	1.73097e-10	ENSRNOG00000007477	366270	Edn3	P13207	Down
-1.43615	1.13943e-08	1.7515e-07	ENSRNOG00000016070	60395	Trpc3	F1LNQ7	Down
-1.43072	2.58566e-21	1.97465e-19	ENSRNOG00000005133	29477	Mapt	A0JN25	Down
-1.42556	0.029137	0.0653729	ENSRNOG00000055097	307615	Terb1	NA	Down
-1.42263	1.06302e-14	3.94602e-13	ENSRNOG00000025042	50678	Pde3a	Q62865	Down
-1.42191	6.35123e-12	1.69004e-10	ENSRNOG00000001684	288239	Ripply3	D4AA46	Down
-1.42186	2.81284e-23	2.5943e-21	ENSRNOG00000007372	25166	Casp1	Q91W32	Down
-1.42176	2.83198e-17	1.45108e-15	ENSRNOG00000007636	312166	Cadps2	NA	Down
-1.41915	0.00202974	0.00704388	ENSRNOG00000060422	NA	NA	NA	Down
-1.4163	2.87369e-37	7.17825e-35	ENSRNOG00000013324	307618	Cdh5	NA	Down
-1.41587	0.000177654	0.000884581	ENSRNOG00000020817	24299	Cyp2a3	P20812	Down
-1.40695	2.31721e-28	3.01993e-26	ENSRNOG00000028335	310341	Fat4	D3ZEH1	Down
-1.40664	0.000179933	0.000894814	ENSRNOG00000030151	500032	Thsd7a	NA	Down
-1.40553	2.33747e-05	0.000155454	ENSRNOG00000030285	29210	Epha3	O08680	Down
-1.40338	0.00694077	0.0199855	ENSRNOG00000033220	246268	Oas1b	Q5BKD0	Down
-1.40076	2.08128e-21	1.62043e-19	ENSRNOG00000060460	500337	Clec1a	D3ZGU3	Down
-1.40069	1.03641e-21	8.62954e-20	ENSRNOG00000014840	309242	Gna14	Q5EAP4	Down
-1.40061	5.28989e-14	1.82258e-12	ENSRNOG00000026941	362364	Tril	Q496Z2	Down
-1.39392	6.43063e-10	1.25371e-08	ENSRNOG00000022686	246326	Zdhhc2	Q2TGK4	Down
-1.38878	1.28979e-08	1.97001e-07	ENSRNOG00000029191	685067	LOC685067	NA	Down
-1.38612	1.29068e-06	1.248e-05	ENSRNOG00000007059	84396	Atp1b4	Q9R193	Down
-1.38281	7.5358e-09	1.21444e-07	ENSRNOG00000004874	366205	Flrt3	B1H234	Down
-1.38269	1.16079e-14	4.26928e-13	ENSRNOG00000004476	114557	Wif1	Q6IN38	Down
-1.38245	1.51458e-28	2.01776e-26	ENSRNOG00000028627	289094	Hmcn1	NA	Down
-1.38082	2.35994e-32	4.04223e-30	ENSRNOG00000005391	312912	Prex2	D3ZW14	Down
-1.37496	2.48767e-15	1.03208e-13	ENSRNOG00000004411	171048	Tspan8	O55158	Down
-1.37209	1.05907e-11	2.73669e-10	ENSRNOG00000015603	29340	Prkce	P09216	Down
-1.36787	3.41326e-30	4.93073e-28	ENSRNOG00000033338	297076	Gimap6	Q5FVN6	Down
-1.36317	8.91155e-23	8.0338e-21	ENSRNOG00000004489	361383	Adgre5	Q5XI36	Down
-1.36095	3.49744e-19	2.17276e-17	ENSRNOG00000029778	25750	Maob	P19643	Down
-1.35905	3.06881e-10	6.26832e-09	ENSRNOG00000019336	85471	Gata3	Q99NH5	Down
-1.35659	2.25758e-05	0.000150715	ENSRNOG00000024221	499465	Mettl24	Q5BK01	Down
-1.35143	1.12661e-21	9.18919e-20	ENSRNOG00000010744	246331	Nrp1	Q9QWJ9	Down
-1.35093	9.27768e-16	4.03041e-14	ENSRNOG00000062101	24310	Ace	P47820	Down
-1.34949	0.000605246	0.00251278	ENSRNOG00000007139	25571	Ttpa	P41034	Down
-1.34665	2.21077e-05	0.00014825	ENSRNOG00000045785	NA	NA	NA	Down
-1.3462	2.9776e-09	5.17412e-08	ENSRNOG00000010280	309962	Pde8b	Q76KC5	Down
-1.34331	5.67239e-24	5.57475e-22	ENSRNOG00000004033	361324	Sema6a	NA	Down
-1.3425	1.44148e-06	1.36736e-05	ENSRNOG00000049067	100363266	Igip	NA	Down
-1.34093	1.90685e-20	1.34489e-18	ENSRNOG00000004566	287418	Arhgef15	D3ZPJ8	Down
-1.34071	3.15137e-06	2.68741e-05	ENSRNOG00000008223	25248	Cnr1	P20272	Down
-1.34059	0.00382825	0.0120411	ENSRNOG00000021091	316022	Trank1	NA	Down
-1.34045	2.26382e-26	2.63526e-24	ENSRNOG00000017912	25391	Atp2a3	P18596	Down
-1.33703	3.91102e-11	9.3042e-10	ENSRNOG00000013123	499241	Scube2	D4AC02	Down
-1.33405	6.60136e-07	6.87666e-06	ENSRNOG00000010450	361895	Elovl7	D4ADY9	Down
-1.32837	0.0118747	0.0311208	ENSRNOG00000027847	100363350	Nxpe2	NA	Down
-1.32588	0.0138482	0.0353276	ENSRNOG00000002773	29480	Rgs4	P49799	Down
-1.31953	0.00741798	0.021138	ENSRNOG00000054013	689004	Clec4g	NA	Down
-1.31797	4.5993e-05	0.000276558	ENSRNOG00000061533	NA	NA	NA	Down
-1.31735	3.95562e-33	7.18604e-31	ENSRNOG00000021318	29452	Epas1	Q9JHS1	Down
-1.31647	3.72971e-10	7.52849e-09	ENSRNOG00000024433	361907	Fbxl7	F1M6W6	Down
-1.31484	0.0011713	0.00442317	ENSRNOG00000057903	685611	Phldb2	NA	Down
-1.31422	1.84081e-05	0.00012651	ENSRNOG00000031782	315981	Col6a4	NA	Down
-1.31341	0.0292327	0.0655019	ENSRNOG00000004177	299509	Myo1a	F1LV10	Down
-1.313	1.6966e-08	2.52385e-07	ENSRNOG00000059900	378947	Bst2	Q811A2	Down
-1.31139	8.20718e-07	8.37481e-06	ENSRNOG00000003762	317575	Smarca1	D3ZIE5	Down
-1.3102	4.07989e-16	1.85295e-14	ENSRNOG00000013587	367235	Fam135a	D3ZVB3	Down
-1.30667	2.42144e-07	2.82423e-06	ENSRNOG00000013301	361358	Bean1	NA	Down
-1.30581	0.00250532	0.00844974	ENSRNOG00000017136	192189	Syt17	Q62807	Down
-1.30492	0.0213426	0.0506528	ENSRNOG00000050210	414792	RT1-CE10	Q6MG34	Down
-1.30427	2.3334e-27	2.91432e-25	ENSRNOG00000001065	116693	Cyth3	Q3T1J6	Down
-1.29714	0.0124305	0.0322462	ENSRNOG00000030462	360730	Ostn	P61365	Down
-1.29554	5.71815e-15	2.20452e-13	ENSRNOG00000021719	303377	Slfn5	F1LX81	Down
-1.29459	3.61487e-07	4.06207e-06	ENSRNOG00000025460	690657	Tmem71	NA	Down
-1.29443	4.51983e-10	8.98719e-09	ENSRNOG00000000274	309901	Phyhipl	Q6AYN4	Down
-1.29377	1.83933e-08	2.70265e-07	ENSRNOG00000003480	304987	Aim2	D4A9W0	Down
-1.2926	1.51442e-09	2.78923e-08	ENSRNOG00000027245	498662	Tdrp	B5DEK3	Down
-1.28901	4.87826e-17	2.41696e-15	ENSRNOG00000059016	362326	Tspan12	Q569A2	Down
-1.28564	2.33329e-12	6.5518e-11	ENSRNOG00000046662	681665	Ints6l	NA	Down
-1.28419	5.77109e-05	0.000337209	ENSRNOG00000050419	79253	Avil	M0RCA6	Down
-1.28228	8.43574e-18	4.53563e-16	ENSRNOG00000057040	100270678	Spns2	NA	Down
-1.27997	1.19375e-14	4.37708e-13	ENSRNOG00000004110	313974	Trib2	B5DF61	Down
-1.2721	1.50865e-11	3.77635e-10	ENSRNOG00000020119	116741	Pcdha4	Q593X7	Down
-1.27207	1.03176e-13	3.43634e-12	ENSRNOG00000057832	361296	Rnf125	B1WCA3	Down
-1.27013	0.000929218	0.00363858	ENSRNOG00000038505	498102	Gmnc	NA	Down
-1.26728	0.000862369	0.00341699	ENSRNOG00000059510	NA	NA	NA	Down
-1.26535	0.0098183	0.026668	ENSRNOG00000000958	NA	NA	NA	Down
-1.2653	8.53854e-08	1.09854e-06	ENSRNOG00000020769	303016	Crebrf	D4A811	Down
-1.26493	0.00889609	0.0245431	ENSRNOG00000019199	309112	Cracr2b	B0BNK9	Down
-1.26415	6.48911e-11	1.48766e-09	ENSRNOG00000018853	140944	Slc28a3	Q8VIH3	Down
-1.26411	1.9878e-05	0.00013473	ENSRNOG00000012770	294594	Spata9	D3ZFQ7	Down
-1.2622	0.000143389	0.000738818	ENSRNOG00000033528	678743	Tll1	NA	Down
-1.2612	3.63923e-17	1.83338e-15	ENSRNOG00000059750	NA	NA	NA	Down
-1.25837	2.19406e-08	3.17715e-07	ENSRNOG00000052444	500011	Samd9	A0A0G2JVW6	Down
-1.25789	4.94354e-10	9.73285e-09	ENSRNOG00000061050	313997	Mboat2	Q3T1J2	Down
-1.25704	5.56522e-14	1.90648e-12	ENSRNOG00000060542	363502	Mid2	A0A0G2JWJ3	Down
-1.25177	1.00752e-11	2.6091e-10	ENSRNOG00000046242	363243	Klf7	M0RCR2	Down
-1.25057	8.31117e-07	8.46652e-06	ENSRNOG00000058087	690906	Lilrc2	D4AAQ4	Down
-1.24815	6.47981e-16	2.87752e-14	ENSRNOG00000005882	362533	Tle1	D3ZCM7	Down
-1.24507	1.19663e-12	3.49942e-11	ENSRNOG00000005708	65205	Mmp16	O35548	Down
-1.2432	4.90328e-09	8.22243e-08	ENSRNOG00000055598	100314178	Mir568	NA	Down
-1.242	0.000197866	0.000970314	ENSRNOG00000014574	64519	Entpd1	F1M0G3	Down
-1.24191	5.15477e-05	0.000305364	ENSRNOG00000031249	80900	Slco1a5	O88397	Down
-1.23654	4.74326e-06	3.80922e-05	ENSRNOG00000036603	294090	Ifit1bl	A0A096MJ38	Down
-1.23539	5.95098e-05	0.00034637	ENSRNOG00000033792	500582	RGD1565622	F1LZG2	Down
-1.23372	4.65733e-17	2.31707e-15	ENSRNOG00000053550	25118	Itga1	P18614	Down
-1.23364	0.0107288	0.0286436	ENSRNOG00000000787	NA	NA	NA	Down
-1.2336	0.0341023	0.0742619	ENSRNOG00000023410	503164	Apol9a	Q5XIB6	Down
-1.23246	1.20484e-09	2.24317e-08	ENSRNOG00000007827	84683	Cox4i2	Q91Y94	Down
-1.23197	4.89331e-39	1.3038e-36	ENSRNOG00000010050	691920	Stard9	NA	Down
-1.23191	3.98217e-05	0.000245482	ENSRNOG00000001796	25666	Dgkg	P49620	Down
-1.22893	6.90734e-20	4.67904e-18	ENSRNOG00000022066	363236	Fam117b	F1M8D5	Down
-1.22665	1.04669e-25	1.15136e-23	ENSRNOG00000056836	25404	Cav1	Q2IBC6	Down
-1.22398	0.00456628	0.0140384	ENSRNOG00000055790	365844	Nup210l	D3Z8Z6	Down
-1.2234	9.23644e-11	2.05148e-09	ENSRNOG00000019671	310749	Rsbn1	D4A1U7	Down
-1.22202	2.1072e-05	0.00014194	ENSRNOG00000038955	498873	MGC105567	Q566C9	Down
-1.22131	3.01935e-21	2.27686e-19	ENSRNOG00000022288	313611	Pafah2	P83006	Down
-1.22077	3.8853e-15	1.55282e-13	ENSRNOG00000013683	29733	S1pr1	P48303	Down
-1.22033	6.7303e-15	2.56995e-13	ENSRNOG00000002227	64030	Kit	Q63116	Down
-1.21938	3.02406e-18	1.69432e-16	ENSRNOG00000012563	310833	Arhgap29	Q5PQJ5	Down
-1.21903	1.36844e-08	2.07955e-07	ENSRNOG00000051867	690559	Zfp758	A0A0G2JV23	Down
-1.2178	8.34248e-11	1.87315e-09	ENSRNOG00000011871	NA	NA	NA	Down
-1.21738	0.000490854	0.00210041	ENSRNOG00000020762	53982	Zfp260	Q62981	Down
-1.21456	2.46885e-24	2.48753e-22	ENSRNOG00000005190	362899	Nipal2	D3ZKE2	Down
-1.21415	7.0258e-05	0.000397918	ENSRNOG00000037695	301543	Sgpp2	F1LZ44	Down
-1.21077	5.72791e-07	6.07229e-06	ENSRNOG00000008146	311615	Tox2	F1M8E3	Down
-1.21048	7.53796e-08	9.82393e-07	ENSRNOG00000062181	NA	NA	NA	Down
-1.20936	2.82111e-10	5.80191e-09	ENSRNOG00000004730	311311	Meis2	D4A2T5	Down
-1.20727	1.81848e-13	5.97357e-12	ENSRNOG00000054508	500037	Foxp2	P0CF24	Down
-1.20531	3.99837e-15	1.59271e-13	ENSRNOG00000012302	497757	Gucy1a1	Q5U330	Down
-1.20059	2.84623e-05	0.000184666	ENSRNOG00000010731	306439	Gpm6a	Q812E9	Down
-1.19766	8.20107e-14	2.75436e-12	ENSRNOG00000008369	286938	Gimap4	Q6IRE3	Down
-1.19525	7.49809e-05	0.00042089	ENSRNOG00000020945	309217	Ms4a1	D4A4Y3	Down
-1.1951	1.14736e-12	3.37442e-11	ENSRNOG00000004292	500651	Sptssa	Q4G019	Down
-1.19373	3.54095e-06	2.95449e-05	ENSRNOG00000027767	192208	Slc38a5	A2VCW5	Down
-1.19194	0.0208446	0.0497466	ENSRNOG00000016311	83511	Slc6a2	Q9WTR4	Down
-1.18937	0.00143398	0.00525311	ENSRNOG00000019216	171333	Il12rb1	E9PSU7	Down
-1.18892	1.60816e-10	3.46555e-09	ENSRNOG00000051307	29473	Aoc3	O08590	Down
-1.18701	0.00247217	0.00835907	ENSRNOG00000015042	170926	Cysltr2	Q924T9	Down
-1.18698	6.01205e-06	4.69606e-05	ENSRNOG00000008194	296384	Znfx1	F1LMA9	Down
-1.18653	0.00308532	0.0100716	ENSRNOG00000016558	64364	Pllp	P47987	Down
-1.18587	1.14029e-10	2.50405e-09	ENSRNOG00000037839	317219	P2ry10	B5DF87	Down
-1.18331	3.10189e-14	1.08115e-12	ENSRNOG00000014863	313488	Reck	D4ABJ4	Down
-1.17935	1.45453e-22	1.29184e-20	ENSRNOG00000020169	500112	Gimap8	Q4KLG2	Down
-1.176	0.00530428	0.0159035	ENSRNOG00000003374	289855	Ccdc85a	D3ZMD4	Down
-1.17482	1.0977e-07	1.37672e-06	ENSRNOG00000052775	310362	RGD1305938	A0A0G2JVL5	Down
-1.17445	1.66435e-16	7.79515e-15	ENSRNOG00000005046	366602	Tspan13	Q5FVL6	Down
-1.17333	9.42398e-24	9.18646e-22	ENSRNOG00000018960	499010	Syne1	NA	Down
-1.17273	0.00144704	0.00529124	ENSRNOG00000005359	311093	Csrnp3	NA	Down
-1.17204	8.19339e-10	1.54463e-08	ENSRNOG00000049906	687536	Foxf1	M0R8R8	Down
-1.16473	1.26583e-10	2.7595e-09	ENSRNOG00000001616	288167	Senp7	D3ZF42	Down
-1.16263	1.24603e-07	1.5402e-06	ENSRNOG00000020196	25575	Scgb1a1	P17559	Down
-1.16057	3.44614e-07	3.88704e-06	ENSRNOG00000006227	499801	Ifih1	G3V6W5	Down
-1.15808	1.65157e-11	4.08296e-10	ENSRNOG00000033940	64124	Adgrl4	Q9ESC1	Down
-1.15752	0.000158571	0.000803237	ENSRNOG00000023587	361272	Dhtkd1	Q4KLP0	Down
-1.15591	8.04048e-09	1.29057e-07	ENSRNOG00000006761	116743	Sh3gl2	O35179	Down
-1.15312	1.77655e-08	2.63339e-07	ENSRNOG00000007076	NA	NA	NA	Down
-1.15156	5.55146e-07	5.91137e-06	ENSRNOG00000029658	303735	Rnf213	NA	Down
-1.15059	4.59314e-06	3.69609e-05	ENSRNOG00000016252	365627	Mblac2	D4A249	Down
-1.15003	0.000909883	0.00357688	ENSRNOG00000021900	NA	NA	NA	Down
-1.14794	4.99175e-16	2.23325e-14	ENSRNOG00000038365	684785	Plekha2	F1LXA9	Down
-1.14732	2.3268e-06	2.07115e-05	ENSRNOG00000053025	NA	NA	NA	Down
-1.14717	1.72505e-05	0.000119765	ENSRNOG00000005705	313837	Qpct	A0A0G2K497	Down
-1.14308	4.26988e-08	5.83096e-07	ENSRNOG00000000275	NA	NA	NA	Down
-1.14077	5.17988e-12	1.39566e-10	ENSRNOG00000019305	307393	Sh3tc2	F1M9P6	Down
-1.13927	7.67884e-14	2.58622e-12	ENSRNOG00000030149	170641	Adgrl3	Q9Z173	Down
-1.13908	0.000187997	0.000926846	ENSRNOG00000013419	300723	Hykk	D3ZUX1	Down
-1.13879	4.84573e-09	8.13731e-08	ENSRNOG00000061845	282587	Cttnbp2	Q2IBD4	Down
-1.13873	8.38646e-31	1.28915e-28	ENSRNOG00000005323	NA	NA	NA	Down
-1.13797	0.00219661	0.00754434	ENSRNOG00000023030	498079	Cd96	Q5BK49	Down
-1.13723	0.000114592	0.000608482	ENSRNOG00000025925	305311	Txk	Q501W1	Down
-1.13679	5.82948e-05	0.000340289	ENSRNOG00000007733	66013	Arhgef9	Q9QX73	Down
-1.13675	0.00360435	0.011454	ENSRNOG00000002276	100359714	Phf6	D3ZQV8	Down
-1.13674	0.00433685	0.0134329	ENSRNOG00000036604	294091	Ifit2	Q4V8H9	Down
-1.1352	1.42827e-34	2.95257e-32	ENSRNOG00000011969	259237	Dock9	F1LSM8	Down
-1.13187	1.2601e-14	4.60199e-13	ENSRNOG00000002821	59265	Phlpp1	Q9WTR8	Down
-1.12948	1.64617e-06	1.53362e-05	ENSRNOG00000038740	500113	Gimap7	Q5BK45	Down
-1.12789	2.17937e-18	1.24431e-16	ENSRNOG00000030568	54292	Rgs12	O08774	Down
-1.12568	1.17933e-10	2.58503e-09	ENSRNOG00000008797	25359	Tmpo	Q62733	Down
-1.12529	1.59745e-26	1.87779e-24	ENSRNOG00000000940	54251	Flt1	G3V633	Down
-1.12501	0.000307686	0.00141564	ENSRNOG00000051570	NA	NA	NA	Down
-1.12219	4.50595e-15	1.76557e-13	ENSRNOG00000003098	60357	Prom1	A0A0G2K044	Down
-1.12136	1.26276e-14	4.60199e-13	ENSRNOG00000014034	296708	Olfml2a	D3ZMR0	Down
-1.12133	0.00168238	0.00600528	ENSRNOG00000000547	309828	Tspyl4	Q66H46	Down
-1.12008	1.05448e-10	2.3327e-09	ENSRNOG00000027016	311088	Cobll1	NA	Down
-1.11837	4.812e-11	1.12249e-09	ENSRNOG00000022704	363120	Esyt3	D3ZC04	Down
-1.1165	2.13754e-06	1.92266e-05	ENSRNOG00000006622	299691	Cry1	Q32Q86	Down
-1.11603	4.00237e-06	3.28305e-05	ENSRNOG00000041826	NA	NA	NA	Down
-1.11517	2.82822e-15	1.15341e-13	ENSRNOG00000046829	25589	Kdr	O08775	Down
-1.11483	0.00014459	0.00074405	ENSRNOG00000009787	685202	Efcc1	D3ZRE8	Down
-1.11482	7.10142e-06	5.41986e-05	ENSRNOG00000011675	NA	NA	NA	Down
-1.11482	6.50223e-07	6.78518e-06	ENSRNOG00000005370	314649	S1pr4	D4AEH8	Down
-1.11356	1.69841e-05	0.000118102	ENSRNOG00000007688	363469	Sms	Q3MIE9	Down
-1.10867	4.16653e-15	1.64873e-13	ENSRNOG00000007426	689176	Tmem64	D3ZV19	Down
-1.10705	1.24434e-08	1.90787e-07	ENSRNOG00000004696	299012	Arhgap5	Q6TUE6	Down
-1.10631	6.93655e-05	0.000393421	ENSRNOG00000009862	93667	Olfm1	Q62609	Down
-1.10421	0.0183177	0.0445585	ENSRNOG00000009263	170512	Ifi27	Q6P9X5	Down
-1.10343	0.0106997	0.0285976	ENSRNOG00000007200	303511	Ikzf3	D3ZSW3	Down
-1.10089	1.26523e-18	7.50998e-17	ENSRNOG00000025895	316384	Cavin2	Q66H98	Down
-1.10067	1.66888e-13	5.51236e-12	ENSRNOG00000008678	362393	Antxr1	A0A0G2JSJ5	Down
-1.10063	2.86329e-08	4.02944e-07	ENSRNOG00000007091	362934	Ly6e	Q6AY73	Down
-1.10042	1.58668e-11	3.93063e-10	ENSRNOG00000055078	24307	Cyp4b1	P15129	Down
-1.10027	1.45028e-06	1.37462e-05	ENSRNOG00000003613	54252	Mid1	P82458	Down
-1.09805	4.61029e-06	3.7074e-05	ENSRNOG00000013059	363130	Aste1	NA	Down
-1.09785	0.00032204	0.0014704	ENSRNOG00000014758	252892	Lgi1	Q8K4Y5	Down
-1.09731	1.21026e-09	2.24978e-08	ENSRNOG00000051160	NA	NA	NA	Down
-1.09417	6.47531e-07	6.76297e-06	ENSRNOG00000032668	NA	NA	NA	Down
-1.0934	1.46073e-09	2.69863e-08	ENSRNOG00000006649	24831	Thrb	F1LQ07	Down
-1.09151	8.79081e-06	6.60412e-05	ENSRNOG00000047884	NA	NA	NA	Down
-1.08997	0.000134425	0.000698635	ENSRNOG00000002986	302507	Efhc2	D3ZKF6	Down
-1.08957	3.75574e-13	1.1913e-11	ENSRNOG00000003205	289664	Ldb2	E9PTQ0	Down
-1.0895	6.99586e-09	1.13659e-07	ENSRNOG00000005905	24626	Pde4b	P14646	Down
-1.08866	1.12794e-05	8.25587e-05	ENSRNOG00000016763	25114	Fgfr4	Q498D6	Down
-1.08859	0.00018536	0.000915349	ENSRNOG00000017933	498795	Ccdc3	D3ZAR0	Down
-1.08803	3.38316e-07	3.82319e-06	ENSRNOG00000031743	171164	Gbp2	Q5PQW8	Down
-1.08791	8.7978e-20	5.86031e-18	ENSRNOG00000006783	311029	Neb	NA	Down
-1.08681	2.11753e-11	5.17091e-10	ENSRNOG00000007779	313385	Kank4	D4A6X3	Down
-1.08554	1.79344e-08	2.6482e-07	ENSRNOG00000006033	171569	Spon2	Q9WV75	Down
-1.08497	5.01372e-18	2.75755e-16	ENSRNOG00000032058	304941	Pogk	D3ZV46	Down
-1.0845	5.69725e-11	1.31113e-09	ENSRNOG00000003472	317599	Atp11c	D3ZFC5	Down
-1.08442	1.62205e-10	3.48538e-09	ENSRNOG00000014096	24413	Nr3c1	P06536	Down
-1.08411	6.90405e-11	1.57976e-09	ENSRNOG00000047453	678772	Casd1	NA	Down
-1.08374	7.55304e-10	1.45014e-08	ENSRNOG00000023338	64521	Tspan2	Q9JJW1	Down
-1.07848	0.000572065	0.00239492	ENSRNOG00000012165	500139	Itprid1	D3ZPH2	Down
-1.07347	0.0263929	0.0601389	ENSRNOG00000016330	313069	Rbm12b	D3ZM54	Down
-1.07231	2.03826e-09	3.68609e-08	ENSRNOG00000009075	364398	Trim13	Q5M7V1	Down
-1.0721	2.61251e-17	1.34438e-15	ENSRNOG00000042978	553106	Ncald	Q5PQN0	Down
-1.07205	3.02457e-09	5.24055e-08	ENSRNOG00000010737	680445	Mbnl2	F2Z3T4	Down
-1.07087	4.84567e-10	9.5874e-09	ENSRNOG00000032463	295347	Rap1a	P62836	Down
-1.06893	1.085e-15	4.66276e-14	ENSRNOG00000012237	315655	Rdx	Q5PQK5	Down
-1.06884	0.000281038	0.0013086	ENSRNOG00000059507	311862	Lamc3	NA	Down
-1.06659	2.51005e-19	1.58398e-17	ENSRNOG00000052062	313481	Tut4	NA	Down
-1.06598	1.09696e-12	3.24755e-11	ENSRNOG00000009191	311550	Ccm2l	NA	Down
-1.06519	1.6894e-11	4.15932e-10	ENSRNOG00000004810	24654	Plcb1	P10687	Down
-1.06479	5.17836e-06	4.12001e-05	ENSRNOG00000031138	303090	Irgm	Q6AYC2	Down
-1.06414	3.65849e-17	1.83537e-15	ENSRNOG00000033119	25031	Plcb4	Q9QW07	Down
-1.06408	3.31707e-18	1.84984e-16	ENSRNOG00000018517	308901	Trim21	D4ACF2	Down
-1.06313	2.55471e-14	9.08933e-13	ENSRNOG00000001174	191569	Pde9a	Q8QZV1	Down
-1.06033	6.25926e-16	2.78991e-14	ENSRNOG00000021840	500046	Cped1	NA	Down
-1.0596	9.29086e-08	1.18634e-06	ENSRNOG00000008151	300900	Plscr4	Q6QBQ3	Down
-1.05772	2.74397e-05	0.000179	ENSRNOG00000006418	311580	Samhd1	D3Z898	Down
-1.05713	0.000908627	0.00357546	ENSRNOG00000010205	297109	Mturn	Q5XI20	Down
-1.0543	4.69889e-11	1.10039e-09	ENSRNOG00000047137	365661	Erbin	M0R9T2	Down
-1.05364	6.17283e-05	0.000357202	ENSRNOG00000001726	288028	Tmem44	NA	Down
-1.05289	1.01135e-15	4.36191e-14	ENSRNOG00000012364	312563	Prickle2	F1M0J7	Down
-1.05186	1.00368e-11	2.6048e-10	ENSRNOG00000001317	304337	Zfp68	D3ZIP9	Down
-1.04998	1.333e-07	1.64262e-06	ENSRNOG00000008674	690358	Prdm11	D4A985	Down
-1.04825	0.025084	0.0577823	ENSRNOG00000032596	361787	RT1-T24-1	Q6MG05	Down
-1.04731	0.0045541	0.014005	ENSRNOG00000018131	295356	Slc16a4	Q5U2P9	Down
-1.04721	8.10388e-08	1.04853e-06	ENSRNOG00000051986	29337	Plcg2	P24135	Down
-1.04687	3.62705e-05	0.000226148	ENSRNOG00000056783	29187	Cd69	Q5M851	Down
-1.04658	7.69678e-07	7.8943e-06	ENSRNOG00000006797	302812	Zfp280c	NA	Down
-1.04614	0.000357008	0.001605	ENSRNOG00000031275	690027	Sms-ps1	NA	Down
-1.04366	2.11374e-21	1.63508e-19	ENSRNOG00000028713	25237	Acvrl1	P80203	Down
-1.04243	3.08747e-05	0.000197434	ENSRNOG00000051669	NA	NA	NA	Down
-1.04069	1.19308e-05	8.66968e-05	ENSRNOG00000057227	100363372	LOC100363372	NA	Down
-1.03972	1.02685e-07	1.29736e-06	ENSRNOG00000006545	64551	Septin7	A2VCW8	Down
-1.03923	3.48543e-09	5.97859e-08	ENSRNOG00000004606	686117	Meis1	B1WC31	Down
-1.03841	5.80636e-08	7.73536e-07	ENSRNOG00000007034	362342	Hipk2	D3ZN85	Down
-1.0383	5.59073e-18	3.06086e-16	ENSRNOG00000009005	24546	Slco2a1	A0A0G2JV79	Down
-1.03475	1.07094e-06	1.06649e-05	ENSRNOG00000023400	498089	Dtx3l	NA	Down
-1.03432	1.10071e-11	2.81999e-10	ENSRNOG00000010812	311129	Osbpl6	D4A0F3	Down
-1.03356	1.094e-08	1.69035e-07	ENSRNOG00000023334	303903	Parp14	F1LZ05	Down
-1.03086	6.33387e-05	0.000365287	ENSRNOG00000022252	315394	Kbtbd3	D4A7F5	Down
-1.03077	0.000712954	0.0028899	ENSRNOG00000001571	304124	Cldn8	Q499Q7	Down
-1.03076	1.67414e-07	2.01941e-06	ENSRNOG00000006867	362733	Etv1	B5DEZ2	Down
-1.03075	0.00363727	0.0115342	ENSRNOG00000051672	NA	NA	NA	Down
-1.03047	7.57213e-11	1.71626e-09	ENSRNOG00000039744	414783	RT1-CE4	Q861Q1	Down
-1.02834	1.88226e-24	1.91257e-22	ENSRNOG00000052758	298890	Cyria	B0BN65	Down
-1.02524	1.66726e-11	4.11327e-10	ENSRNOG00000016728	100362710	Tiam2	D3ZMS5	Down
-1.02431	1.48573e-12	4.27191e-11	ENSRNOG00000009173	367100	Smad6	NA	Down
-1.02408	0.0206903	0.0494274	ENSRNOG00000051838	680989	LOC680989	NA	Down
-1.02312	2.55092e-05	0.00016796	ENSRNOG00000042905	414784	RT1-T24-4	Q4G002	Down
-1.02102	0.000605872	0.00251405	ENSRNOG00000004571	499864	Cdin1	D3ZYC4	Down
-1.02094	0.0175948	0.0431414	ENSRNOG00000047977	684871	Tcim	B0BND1	Down
-1.0206	6.16226e-08	8.13717e-07	ENSRNOG00000012108	364630	Thsd1	D3ZW62	Down
-1.02057	4.00319e-06	3.28305e-05	ENSRNOG00000042276	501550	Trappc2	Q5BJL8	Down
-1.02042	0.00963096	0.0262623	ENSRNOG00000056847	494500	Gsta3	P46418	Down
-1.02007	0.010496	0.0281285	ENSRNOG00000032426	310230	Slc10a5	Q4JLT5	Down
-1.01962	0.0306905	0.0681696	ENSRNOG00000028814	304549	Oasl2	Q5MYT9	Down
-1.01887	2.21276e-07	2.60363e-06	ENSRNOG00000005700	25247	Nsg1	P02683	Down
-1.01826	1.03673e-05	7.68733e-05	ENSRNOG00000051578	308232	Zfp54	B5DEZ5	Down
-1.01819	3.17076e-05	0.000202005	ENSRNOG00000003742	100362725	Cdkl5	D3ZG85	Down
-1.0164	1.06618e-08	1.6602e-07	ENSRNOG00000027859	309724	Tmem26	D4ADJ8	Down
-1.01524	3.13626e-06	2.67833e-05	ENSRNOG00000053635	306974	Zkscan8	D4A3X9	Down
-1.0136	3.58742e-07	4.03901e-06	ENSRNOG00000011271	307449	Mcc	NA	Down
-1.01356	3.98794e-09	6.77271e-08	ENSRNOG00000021589	302396	Nexmif	D3ZGX1	Down
-1.01273	1.47621e-11	3.71065e-10	ENSRNOG00000014713	297554	Csgalnact2	D4A5Z0	Down
-1.01094	9.91282e-09	1.55569e-07	ENSRNOG00000061910	24484	Igfbp3	A1A5Q9	Down
-1.01016	1.35017e-20	9.7521e-19	ENSRNOG00000018991	296654	Gsn	Q68FP1	Down
-1.00979	0.00733903	0.0209402	ENSRNOG00000016417	291802	Zfp136	NA	Down
-1.00977	2.08695e-06	1.88565e-05	ENSRNOG00000026643	315447	Chordc1	D4A4T9	Down
-1.00865	6.71312e-08	8.81602e-07	ENSRNOG00000005715	286994	Lgr4	Q9Z2H4	Down
-1.00833	3.44302e-21	2.56409e-19	ENSRNOG00000024322	317435	Shroom2	D4A053	Down
-1.00803	2.37749e-14	8.50929e-13	ENSRNOG00000012820	25230	Add3	G3V9D7	Down
-1.00781	0.000102903	0.000555516	ENSRNOG00000033330	NA	NA	NA	Down
-1.00684	0.000286759	0.00133162	ENSRNOG00000049032	NA	NA	NA	Down
-1.00616	3.49358e-10	7.06375e-09	ENSRNOG00000006328	297930	Wwp1	Q4V8H7	Down
-1.00607	1.5595e-11	3.8713e-10	ENSRNOG00000024250	317439	Wwc3	NA	Down
-1.00582	4.43278e-05	0.000268023	ENSRNOG00000046338	NA	NA	NA	Down
-1.00556	7.62651e-11	1.72532e-09	ENSRNOG00000017105	81656	Dpyd	O89000	Down
-1.00312	0.0006147	0.00254498	ENSRNOG00000004265	501512	Dipk2b	NA	Down
-1.00185	1.32172e-05	9.4555e-05	ENSRNOG00000016961	94266	Rps27	Q71TY3	Down
-1.00054	0.00403708	0.0126021	ENSRNOG00000003370	25611	Otc	P00481	Down
-1.00006	1.36275e-20	9.78404e-19	ENSRNOG00000055583	304315	Ttyh3	D4A383	Down
-0.997513	0.000257283	0.00121164	ENSRNOG00000004719	316157	Pp2d1	D3ZZT7	Down
-0.996825	4.99591e-13	1.54384e-11	ENSRNOG00000022141	311368	Ctdspl2	Q5XIK8	Down
-0.994236	0.00869388	0.0241239	ENSRNOG00000004679	295649	Fign	D3ZYS4	Down
-0.994114	5.92952e-06	4.64066e-05	ENSRNOG00000031216	NA	NA	NA	Down
-0.991697	0.00311256	0.0101384	ENSRNOG00000050188	NA	NA	NA	Down
-0.991294	1.38072e-05	9.84237e-05	ENSRNOG00000007869	287466	Wscd1	Q505J3	Down
-0.989684	7.9924e-05	0.000444269	ENSRNOG00000043387	25669	Cpe	P15087	Down
-0.988805	0.0103378	0.0277728	ENSRNOG00000054907	NA	NA	NA	Down
-0.98835	1.82599e-05	0.000125681	ENSRNOG00000025596	298533	Ago4	F1LUQ5	Down
-0.98782	2.02034e-08	2.93268e-07	ENSRNOG00000011627	365703	Zfr	A0A0H2UHJ5	Down
-0.987357	9.50748e-07	9.5553e-06	ENSRNOG00000025539	309243	Vps13a	NA	Down
-0.985481	6.22986e-12	1.66361e-10	ENSRNOG00000014066	310352	Jade1	D3ZM64	Down
-0.981552	1.36842e-16	6.51086e-15	ENSRNOG00000019403	291565	Afap1l1	D4AB98	Down
-0.980395	2.9604e-06	2.54082e-05	ENSRNOG00000022778	366975	Pphln1	D4A9M4	Down
-0.979446	5.55748e-08	7.43685e-07	ENSRNOG00000013994	85496	Enpp1	Q924C3	Down
-0.978638	0.000442818	0.00192369	ENSRNOG00000013291	83790	Cyp2c23	Q68G40	Down
-0.978452	1.66927e-05	0.000116296	ENSRNOG00000015260	66025	Lpar3	Q8K5E0	Down
-0.978325	9.48682e-06	7.08263e-05	ENSRNOG00000029292	NA	NA	NA	Down
-0.977545	2.89859e-11	6.96474e-10	ENSRNOG00000014750	680155	Tasor	M0RAP6	Down
-0.977495	1.24882e-05	9.02653e-05	ENSRNOG00000025494	305339	Nsun7	Q5XIM6	Down
-0.976492	1.82659e-08	2.69051e-07	ENSRNOG00000013213	316539	Epha4	D3ZZK3	Down
-0.976054	1.10068e-15	4.71327e-14	ENSRNOG00000055527	361314	Arap3	NA	Down
-0.975789	4.47803e-19	2.75342e-17	ENSRNOG00000004050	170837	Snrk	Q63553	Down
-0.975612	5.13129e-09	8.54502e-08	ENSRNOG00000042686	101241893	Trim34	D3ZA88	Down
-0.975214	2.20396e-07	2.59838e-06	ENSRNOG00000023812	362551	Raver2	D3ZD78	Down
-0.972474	4.45657e-05	0.000269121	ENSRNOG00000052406	102552527	LOC102552527	NA	Down
-0.972425	2.55675e-15	1.05708e-13	ENSRNOG00000018698	307029	Wac	G3XEV5	Down
-0.972213	4.23241e-07	4.63863e-06	ENSRNOG00000009419	171357	Ptprg	Q8CIN3	Down
-0.971663	8.67693e-05	0.000476576	ENSRNOG00000028404	360616	Ppp1r1b	Q6J4I0	Down
-0.971315	7.47328e-05	0.000419694	ENSRNOG00000024190	298138	Rasef	F1LVA5	Down
-0.971208	3.53747e-05	0.000221369	ENSRNOG00000000723	309607	RT1-CE5	Q861J1	Down
-0.970006	1.79159e-08	2.6482e-07	ENSRNOG00000007249	83571	Cdkn1b	O08769	Down
-0.969802	1.17238e-06	1.1475e-05	ENSRNOG00000014205	306330	Klf2	Q9ET58	Down
-0.96966	1.05685e-07	1.32965e-06	ENSRNOG00000031031	50552	Zfp292	D3ZXZ1	Down
-0.969398	0.0106465	0.0284873	ENSRNOG00000000777	294228	RT1-S3	F1LQF2	Down
-0.969382	0.000511102	0.00217078	ENSRNOG00000060617	100310845	Uty	NA	Down
-0.969087	1.11354e-06	1.10252e-05	ENSRNOG00000061102	171152	Taf9b	Q62880	Down
-0.969061	2.3564e-06	2.09129e-05	ENSRNOG00000015321	294119	Moxd1	G3V9S5	Down
-0.968698	6.08939e-06	4.74103e-05	ENSRNOG00000005472	25162	Sp4	Q63158	Down
-0.968424	0.000282337	0.00131414	ENSRNOG00000017249	100360041	Zfp366	NA	Down
-0.968097	5.60959e-11	1.29593e-09	ENSRNOG00000023485	290629	Ushbp1	Q3T1I3	Down
-0.967626	2.72449e-15	1.11716e-13	ENSRNOG00000047218	94272	Clic5	Q9EPT8	Down
-0.967017	7.033e-26	8.03101e-24	ENSRNOG00000007584	192204	Ehd4	Q8R3Z7	Down
-0.966767	1.31786e-09	2.44222e-08	ENSRNOG00000007587	314683	Tcp11l2	Q568Z0	Down
-0.965313	7.71922e-10	1.47144e-08	ENSRNOG00000019265	116808	Pcdh12	F1MA46	Down
-0.963802	8.97169e-06	6.72736e-05	ENSRNOG00000007310	25192	Klrb1b	A4KWA1	Down
-0.963752	2.04592e-09	3.69437e-08	ENSRNOG00000014686	65195	Kcnd3	A0A0G2JSN5	Down
-0.96212	0.000131644	0.000685969	ENSRNOG00000032327	360722	Pdia5	Q5I0H9	Down
-0.962112	4.73461e-20	3.24388e-18	ENSRNOG00000032703	313874	Rasgrp3	D3ZZN2	Down
-0.96147	5.31233e-07	5.70231e-06	ENSRNOG00000013176	293173	Far1	Q66H50	Down
-0.961433	2.34535e-05	0.00015588	ENSRNOG00000003929	317183	Pcdh19	D3ZG18	Down
-0.961243	2.5485e-08	3.63336e-07	ENSRNOG00000027008	303163	Igtp	A1L1K2	Down
-0.960591	9.28271e-12	2.41956e-10	ENSRNOG00000042771	315108	Apol3	Q5U1W1	Down
-0.96035	0.00506312	0.0152875	ENSRNOG00000048426	100909911	LOC100909911	NA	Down
-0.959885	3.85756e-07	4.27469e-06	ENSRNOG00000003476	25553	Slc6a4	P31652	Down
-0.959861	3.39481e-08	4.68398e-07	ENSRNOG00000008788	314259	Pals1	B4F7E7	Down
-0.958811	1.73934e-11	4.2735e-10	ENSRNOG00000014079	25124	Stat1	Q6P6Q7	Down
-0.958408	2.00315e-05	0.000135694	ENSRNOG00000015445	25263	Mal	Q64349	Down
-0.95522	1.17676e-09	2.19771e-08	ENSRNOG00000026044	363472	Prrg1	D3ZUF5	Down
-0.954889	1.15993e-05	8.46475e-05	ENSRNOG00000009826	65036	Bche	Q9JKC1	Down
-0.952737	0.00291591	0.0096085	ENSRNOG00000008915	690195	Prima1	D3ZZP4	Down
-0.950933	1.32626e-06	1.27726e-05	ENSRNOG00000004040	303637	Abca8	NA	Down
-0.950391	5.93649e-13	1.81116e-11	ENSRNOG00000011852	315840	Myo6	NA	Down
-0.949717	0.00800396	0.0225064	ENSRNOG00000033056	NA	NA	NA	Down
-0.948932	8.06571e-13	2.4177e-11	ENSRNOG00000000593	309812	Rev3l	F1M8G6	Down
-0.946433	3.32778e-06	2.81185e-05	ENSRNOG00000017310	691538	Rnpc3	B2GV85	Down
-0.946323	2.88855e-07	3.30159e-06	ENSRNOG00000007445	312981	Asph	A0A096MKE0	Down
-0.946128	2.6055e-05	0.000171084	ENSRNOG00000017784	310775	Lrif1	F1LMD4	Down
-0.944713	1.60904e-06	1.50604e-05	ENSRNOG00000011316	498533	Fam167a	D3ZQX1	Down
-0.944393	0.000105159	0.000565916	ENSRNOG00000061991	NA	NA	NA	Down
-0.944145	3.19133e-07	3.62256e-06	ENSRNOG00000056371	170911	Pik3ca	A0A0G2K344	Down
-0.944093	0.000456863	0.00197398	ENSRNOG00000038478	497907	RGD1563668	NA	Down
-0.941591	3.27055e-09	5.64132e-08	ENSRNOG00000004612	25594	Ppp1cb	P62142	Down
-0.941302	2.03363e-10	4.3004e-09	ENSRNOG00000023197	307296	Zfp608	D3ZNA1	Down
-0.940833	3.74208e-05	0.000232836	ENSRNOG00000019184	25339	Npr3	P41740	Down
-0.94019	0.00131633	0.00488935	ENSRNOG00000019718	100360475	Galnt15	NA	Down
-0.938777	0.0468785	0.096427	ENSRNOG00000060241	497796	LOC497796	Q566Q4	Down
-0.936159	1.14059e-06	1.12242e-05	ENSRNOG00000020605	361661	Pstk	D3ZE35	Down
-0.935759	2.11906e-07	2.50814e-06	ENSRNOG00000009340	366029	Zbtb6	D3ZBL2	Down
-0.935435	1.28502e-06	1.24354e-05	ENSRNOG00000045863	686240	Naa16	NA	Down
-0.933609	0.000192724	0.00094781	ENSRNOG00000019168	315352	Nxt2	B2GV77	Down
-0.933314	3.06518e-06	2.62324e-05	ENSRNOG00000000795	24750	RT1-N3	A0A023GRW5	Down
-0.933119	5.99942e-09	9.85384e-08	ENSRNOG00000010502	306436	Fbxo8	Q5M7U1	Down
-0.932378	1.8973e-05	0.000129622	ENSRNOG00000061230	50687	L1cam	Q05695	Down
-0.931853	4.57995e-12	1.23958e-10	ENSRNOG00000013474	313713	Casz1	NA	Down
-0.931788	4.8873e-05	0.000291391	ENSRNOG00000010031	29169	Vtn	Q3KR94	Down
-0.931727	7.49549e-07	7.70762e-06	ENSRNOG00000029068	246152	Wdr44	A0A0G2K7S6	Down
-0.931621	3.98647e-06	3.27831e-05	ENSRNOG00000048577	314600	Zfp955a	B1H2A1	Down
-0.931075	4.90942e-08	6.62136e-07	ENSRNOG00000028017	361732	Tmem109	Q6AYQ4	Down
-0.930153	9.39338e-06	7.01724e-05	ENSRNOG00000036711	24796	Spn	R9PXZ7	Down
-0.929624	0.000118671	0.000625986	ENSRNOG00000017619	24188	Aldh1a1	P51647	Down
-0.929284	0.00168144	0.0060037	ENSRNOG00000042990	102556096	LOC102556096	NA	Down
-0.928137	9.13248e-09	1.44648e-07	ENSRNOG00000057096	25686	Gnai1	P10824	Down
-0.927446	2.16145e-05	0.000145268	ENSRNOG00000002572	289144	Cacybp	Q6AYK6	Down
-0.926234	6.80909e-05	0.000387631	ENSRNOG00000018494	309513	Ppp1r3c	Q5U2R5	Down
-0.924863	6.76748e-13	2.04904e-11	ENSRNOG00000001793	689710	Heg1	NA	Down
-0.924683	1.73851e-10	3.72228e-09	ENSRNOG00000014658	94188	Zfp423	O08961	Down
-0.923456	7.80974e-08	1.0156e-06	ENSRNOG00000007981	311114	Klhl23	D3ZLV9	Down
-0.923388	0.0018552	0.00650975	ENSRNOG00000055197	NA	NA	NA	Down
-0.922122	1.54905e-11	3.85334e-10	ENSRNOG00000001098	304218	Pds5b	D3ZU56	Down
-0.921967	0.0374314	0.0802579	ENSRNOG00000022337	290467	Slitrk6	D3ZP44	Down
-0.921315	0.00238119	0.00809623	ENSRNOG00000007917	29333	Cd46	Q9Z0M4	Down
-0.920145	1.96734e-05	0.00013357	ENSRNOG00000007706	78975	Prkaa2	Q09137	Down
-0.920048	0.000680296	0.00278329	ENSRNOG00000002419	24943	Plp1	P60203	Down
-0.918667	7.84366e-05	0.000437218	ENSRNOG00000008098	641521	Lrrc4	Q45R42	Down
-0.918144	5.85069e-05	0.000341196	ENSRNOG00000014380	NA	NA	NA	Down
-0.917557	0.000259299	0.00122017	ENSRNOG00000038197	307199	Cd226	D3ZS97	Down
-0.917172	1.34656e-06	1.29059e-05	ENSRNOG00000028149	367289	Kansl1l	NA	Down
-0.916411	2.38349e-07	2.78267e-06	ENSRNOG00000010453	362303	Klhl7	Q5XHZ6	Down
-0.91615	3.41045e-11	8.14567e-10	ENSRNOG00000015389	315958	Stag1	D4A3Q2	Down
-0.915787	7.98313e-08	1.03591e-06	ENSRNOG00000013121	310086	Mier3	D3ZE77	Down
-0.915567	1.30881e-06	1.2635e-05	ENSRNOG00000029134	65096	Adgrl1	O88917	Down
-0.915428	7.08783e-20	4.77433e-18	ENSRNOG00000012347	25159	Gata2	B2DBE1	Down
-0.914744	1.99749e-10	4.23893e-09	ENSRNOG00000022711	432363	Slco4c1	Q71MB6	Down
-0.914622	5.74408e-09	9.47338e-08	ENSRNOG00000008524	296884	Glcci1	B2RYK0	Down
-0.913099	0.000506328	0.00215501	ENSRNOG00000029956	NA	NA	NA	Down
-0.912847	0.00984038	0.0266998	ENSRNOG00000007523	363658	Cct6b	Q6AYJ7	Down
-0.912781	3.2747e-09	5.64132e-08	ENSRNOG00000024056	100360772	Zfp17	F1M700	Down
-0.912607	1.21642e-06	1.18576e-05	ENSRNOG00000024061	24706	Rarb	D3ZFD9	Down
-0.910914	0.00116674	0.00440742	ENSRNOG00000015594	363231	Rftn2	D3ZII1	Down
-0.910601	0.000965042	0.00375312	ENSRNOG00000051563	171090	Giot1	Q91XV2	Down
-0.910531	0.00304848	0.00997036	ENSRNOG00000005450	501688	Lsm11	B0BNI4	Down
-0.910403	2.66376e-08	3.77523e-07	ENSRNOG00000002848	29253	Maoa	G3V9Z3	Down
-0.909725	5.08229e-09	8.487e-08	ENSRNOG00000037514	311266	Qser1	D3ZMD6	Down
-0.908648	9.83936e-12	2.55909e-10	ENSRNOG00000002163	114845	Klf3	D4A4V3	Down
-0.90861	7.1052e-07	7.35042e-06	ENSRNOG00000002625	246116	Ptpn4	G3V6B9	Down
-0.907317	1.46804e-06	1.38816e-05	ENSRNOG00000042426	266761	Cyp4v3	A2RRT9	Down
-0.907256	2.60996e-08	3.70775e-07	ENSRNOG00000008941	24356	Ets1	P41156	Down
-0.907236	1.22168e-07	1.51792e-06	ENSRNOG00000025115	315663	Exph5	A0A0G2K5J9	Down
-0.906158	1.77769e-12	5.06283e-11	ENSRNOG00000009652	84006	Prkci	F1M7Y5	Down
-0.905085	9.62035e-09	1.51574e-07	ENSRNOG00000012060	25202	Gucy1b1	P20595	Down
-0.905071	1.14412e-11	2.91872e-10	ENSRNOG00000026942	309307	RGD1311595	NA	Down
-0.904531	1.77315e-06	1.63539e-05	ENSRNOG00000011280	114510	Mllt3	O88760	Down
-0.904504	9.17046e-06	6.86782e-05	ENSRNOG00000022576	367323	Nudt12	D4A2H8	Down
-0.904458	5.60265e-06	4.41656e-05	ENSRNOG00000019217	24176	Adrb2	Q8VBU7	Down
-0.904075	0.00120427	0.00453064	ENSRNOG00000015675	81733	Nell1	Q62919	Down
-0.902298	4.14543e-05	0.000253074	ENSRNOG00000016684	306811	Wnk2	D3ZMJ7	Down
-0.901896	5.42271e-11	1.25518e-09	ENSRNOG00000014363	290541	Arhgef3	D4A1J1	Down
-0.901366	1.07616e-06	1.0708e-05	ENSRNOG00000006534	297498	Crbn	Q56AP7	Down
-0.901286	0.000613261	0.00254077	ENSRNOG00000002387	302593	Tceal1	Q5PPP3	Down
-0.900719	6.28765e-07	6.59571e-06	ENSRNOG00000060437	NA	NA	NA	Down
-0.900365	1.79698e-05	0.000124183	ENSRNOG00000015641	291961	Exoc3l1	D4AC37	Down
-0.898021	0.00182959	0.00643309	ENSRNOG00000015956	361495	Usp29	D4AEI6	Down
-0.895899	4.73214e-06	3.80284e-05	ENSRNOG00000014980	171050	Mob4	Q9QYW3	Down
-0.895509	4.66462e-12	1.25966e-10	ENSRNOG00000008237	64830	Unc13b	Q62769	Down
-0.895397	2.0778e-05	0.000140038	ENSRNOG00000017404	311726	Pcmtd2	D3ZY20	Down
-0.895371	1.47716e-08	2.22781e-07	ENSRNOG00000005039	29436	Tfpi	Q5PQU8	Down
-0.894951	0.00793571	0.0223407	ENSRNOG00000047893	NA	NA	NA	Down
-0.894323	0.000196076	0.00096232	ENSRNOG00000015503	309252	Otud7a	NA	Down
-0.893317	7.76754e-10	1.47596e-08	ENSRNOG00000010861	309532	Atad1	Q505J9	Down
-0.893262	8.44464e-07	8.5879e-06	ENSRNOG00000051592	309757	Sirt1	NA	Down
-0.89215	1.79472e-06	1.65147e-05	ENSRNOG00000015334	309129	Fcho2	NA	Down
-0.891531	0.0424233	0.0887705	ENSRNOG00000006878	114629	Slc26a3	Q924C9	Down
-0.890823	0.018149	0.044211	ENSRNOG00000033346	689229	LOC689229	NA	Down
-0.8906	1.79388e-10	3.83398e-09	ENSRNOG00000017093	361238	Pxdc1	Q4KLK8	Down
-0.889903	5.95697e-09	9.79755e-08	ENSRNOG00000002075	360917	Cnot6l	F1M642	Down
-0.889679	6.20961e-05	0.000358811	ENSRNOG00000013267	296474	Helz2	NA	Down
-0.888421	3.7883e-05	0.000234981	ENSRNOG00000054709	NA	NA	NA	Down
-0.888329	6.0916e-07	6.42377e-06	ENSRNOG00000008626	140808	Manea	Q5GF25	Down
-0.887722	7.11454e-13	2.1487e-11	ENSRNOG00000005390	58958	Nup210	P11654	Down
-0.887643	1.88074e-05	0.000128914	ENSRNOG00000008346	311061	Itgb6	Q6AYF4	Down
-0.886144	0.00030479	0.00140327	ENSRNOG00000059859	NA	NA	NA	Down
-0.88426	1.7958e-05	0.000124173	ENSRNOG00000001323	360775	Zfp157	D3ZFZ1	Down
-0.882725	0.000200639	0.000981502	ENSRNOG00000028651	304336	RGD1566386	B3DM98	Down
-0.882586	0.0147465	0.0372311	ENSRNOG00000033916	100363012	Rps21-ps1	NA	Down
-0.882297	3.73608e-13	1.18821e-11	ENSRNOG00000009102	289992	Fermt2	Q5XI19	Down
-0.881836	3.41471e-05	0.000215689	ENSRNOG00000001653	304023	St3gal6	Q569D2	Down
-0.880979	3.6605e-12	1.00204e-10	ENSRNOG00000022162	311876	Pbx3	D4AB31	Down
-0.88096	1.95493e-07	2.32767e-06	ENSRNOG00000055631	315798	Zfp280d	F1M0V0	Down
-0.879909	2.59996e-19	1.63212e-17	ENSRNOG00000019791	361442	Sipa1l2	Q5JCS6	Down
-0.879238	1.05404e-07	1.32751e-06	ENSRNOG00000043006	316021	Epm2aip1	F1M471	Down
-0.879022	6.92701e-05	0.000393252	ENSRNOG00000004342	25690	Ahr	G3V6M2	Down
-0.878283	2.72034e-06	2.36698e-05	ENSRNOG00000010041	64631	Ube2g1	P62255	Down
-0.876814	2.31231e-06	2.05978e-05	ENSRNOG00000031092	81762	Rock1	NA	Down
-0.875869	5.62522e-05	0.000330944	ENSRNOG00000015534	291914	Cnep1r1	D3ZJA8	Down
-0.875822	0.000129374	0.000675899	ENSRNOG00000029805	NA	NA	NA	Down
-0.874256	0.000415019	0.0018281	ENSRNOG00000006019	289388	G0s2	Q5M840	Down
-0.874087	2.70813e-11	6.52019e-10	ENSRNOG00000017635	365382	Inpp5a	D3ZZX1	Down
-0.873337	1.10398e-05	8.12065e-05	ENSRNOG00000009782	362549	Efcab7	D3ZZK0	Down
-0.872919	8.20314e-08	1.05987e-06	ENSRNOG00000029885	313304	Stag2	D3ZXT2	Down
-0.872589	0.00136107	0.00502747	ENSRNOG00000000478	294284	AA926063	NA	Down
-0.872389	1.43208e-06	1.36059e-05	ENSRNOG00000039241	307446	Ythdc2	NA	Down
-0.872184	0.0121687	0.0316972	ENSRNOG00000006459	NA	NA	NA	Down
-0.870707	3.11641e-15	1.25811e-13	ENSRNOG00000016011	679812	Plekhg1	NA	Down
-0.87065	2.97688e-05	0.000192104	ENSRNOG00000013865	362602	Zmym6	D4AEF5	Down
-0.869919	1.91355e-05	0.000130509	ENSRNOG00000059467	NA	NA	NA	Down
-0.86945	9.79775e-05	0.000532525	ENSRNOG00000029195	301000	Uba7	D3ZEU5	Down
-0.869398	3.44403e-06	2.88365e-05	ENSRNOG00000014031	680014	Esco1	B2GUX2	Down
-0.867442	3.81119e-07	4.23505e-06	ENSRNOG00000011024	305923	Zdhhc20	Q2TGI6	Down
-0.867406	9.71954e-07	9.75207e-06	ENSRNOG00000006261	305586	Papolg	D3ZAN6	Down
-0.866095	0.000191807	0.000944075	ENSRNOG00000043037	691610	Zfp770	F1M076	Down
-0.864801	6.14985e-13	1.87149e-11	ENSRNOG00000031643	308912	Dchs1	D4ACX8	Down
-0.864769	1.33288e-11	3.38538e-10	ENSRNOG00000024799	84398	Cd93	Q9ET61	Down
-0.864603	0.000200444	0.00098095	ENSRNOG00000001531	360994	Chac2	Q641Z5	Down
-0.863109	6.1308e-06	4.76398e-05	ENSRNOG00000018874	296653	Phf19	F1M1Y4	Down
-0.862555	0.0257799	0.0590112	ENSRNOG00000001792	266733	Slc12a8	Q8CJI3	Down
-0.862373	5.76881e-12	1.54393e-10	ENSRNOG00000010213	362402	Fgd5	F1LTE6	Down
-0.862179	0.000227115	0.00108581	ENSRNOG00000038574	65053	Rassf9	O88869	Down
-0.860609	2.97781e-08	4.15162e-07	ENSRNOG00000011636	306229	Dennd6a	D4A544	Down
-0.859581	2.84675e-08	4.01087e-07	ENSRNOG00000058908	25459	Hmgb1	B4F758	Down
-0.859307	1.1207e-06	1.10776e-05	ENSRNOG00000011454	295446	Tbck	D3ZA89	Down
-0.858929	1.74087e-09	3.18187e-08	ENSRNOG00000008738	311209	Tp53i11	B3DMA0	Down
-0.857379	8.4329e-08	1.08721e-06	ENSRNOG00000013397	84482	Foxo1	G3V7R4	Down
-0.857319	4.79705e-06	3.84726e-05	ENSRNOG00000022871	691170	LOC691170	D3ZKP7	Down
-0.856863	0.000782216	0.00313357	ENSRNOG00000048394	100359967	Zfp560	NA	Down
-0.8568	8.87272e-06	6.66148e-05	ENSRNOG00000042353	690743	Mlkl	D3ZKP6	Down
-0.856571	2.74586e-05	0.000179026	ENSRNOG00000002365	317218	Itm2a	Q4KLJ2	Down
-0.856197	5.67456e-05	0.00033303	ENSRNOG00000009354	499745	Nrarp	D3Z9S9	Down
-0.855865	0.00050649	0.00215501	ENSRNOG00000026050	307514	Epb41l4a	B5DEZ0	Down
-0.85471	0.000604619	0.00251104	ENSRNOG00000055496	103690166	LOC103690166	A0A0G2JWU0	Down
-0.853908	1.39486e-05	9.91366e-05	ENSRNOG00000051868	691468	RGD1561277	A0A0G2JZA5	Down
-0.853748	3.1393e-14	1.09102e-12	ENSRNOG00000002093	29610	Tgfbr3	P26342	Down
-0.853522	7.66011e-07	7.86341e-06	ENSRNOG00000006048	312299	Ezh2	B5DFE2	Down
-0.853345	1.81336e-05	0.000125243	ENSRNOG00000008785	84410	Klf5	Q66HP1	Down
-0.852293	1.08244e-05	7.97691e-05	ENSRNOG00000018858	292264	Myct1	D3ZUL5	Down
-0.851273	3.17752e-07	3.61122e-06	ENSRNOG00000009338	24525	Kras	A0JN17	Down
-0.850817	1.88648e-06	1.72664e-05	ENSRNOG00000025793	308959	Usp31	D3ZU27	Down
-0.850716	1.3489e-06	1.2915e-05	ENSRNOG00000001302	25369	Adora2a	P30543	Down
-0.850256	3.5589e-13	1.13487e-11	ENSRNOG00000009819	287615	Vezf1	F1M8R0	Down
-0.84994	7.74197e-10	1.47343e-08	ENSRNOG00000010131	311494	Rin2	D4A6C4	Down
-0.849345	0.00119933	0.00451347	ENSRNOG00000023005	681325	LOC681325	D4A907	Down
-0.849051	8.38098e-06	6.31206e-05	ENSRNOG00000006877	25186	Efnb1	Q6P7B6	Down
-0.848888	8.29815e-09	1.33014e-07	ENSRNOG00000019549	83425	Akap12	Q5QD51	Down
-0.848452	2.16605e-10	4.54038e-09	ENSRNOG00000021573	308519	Dpy19l3	D4A9G5	Down
-0.848231	1.55737e-05	0.000109326	ENSRNOG00000003470	363442	Fundc1	Q5BJS4	Down
-0.847969	0.000119619	0.000630153	ENSRNOG00000015741	171147	Slc2a13	Q921A2	Down
-0.847887	4.12395e-05	0.000252754	ENSRNOG00000004889	289229	Vangl2	P84889	Down
-0.847483	0.00371106	0.0117217	ENSRNOG00000004218	299103	Klhl28	D4AC05	Down
-0.847413	2.53796e-05	0.000167291	ENSRNOG00000014599	310461	Dhx36	D4A2Z8	Down
-0.847317	0.000542773	0.00228827	ENSRNOG00000029707	26201	ND4	P05508	Down
-0.846968	0.000889491	0.00351284	ENSRNOG00000021680	100361710	Setdb2	NA	Down
-0.845328	7.16002e-05	0.000403993	ENSRNOG00000009761	25566	Tmod1	Q6IMZ5	Down
-0.845018	0.00109873	0.00418881	ENSRNOG00000002820	24906	LOC24906	O55006	Down
-0.844633	1.25193e-05	9.03714e-05	ENSRNOG00000002323	363487	RGD1566265	G3V6A6	Down
-0.844228	4.16998e-12	1.13891e-10	ENSRNOG00000011077	292994	Tjp1	F1M4A0	Down
-0.843642	1.64271e-05	0.000114557	ENSRNOG00000022356	310244	Zc2hc1a	B5DF95	Down
-0.841415	2.89327e-08	4.06686e-07	ENSRNOG00000000168	81660	Gatm	P50442	Down
-0.840689	1.86684e-07	2.2272e-06	ENSRNOG00000019354	89830	Ptch1	Q6UY90	Down
-0.838603	6.57752e-10	1.28027e-08	ENSRNOG00000004208	298744	Crim1	D4AEK3	Down
-0.837259	1.96655e-06	1.78876e-05	ENSRNOG00000056703	246284	Atrx	NA	Down
-0.836973	1.83786e-10	3.92098e-09	ENSRNOG00000012495	192181	Podxl	Q9WTQ2	Down
-0.836893	7.04127e-10	1.36269e-08	ENSRNOG00000014501	312491	Zfp638	D4A0U3	Down
-0.836813	1.84806e-05	0.000126841	ENSRNOG00000005624	367832	Zfx	A0A096MJV6	Down
-0.836808	0.00065789	0.00270162	ENSRNOG00000008055	362485	Ccne2	D3ZQ41	Down
-0.836594	2.64713e-06	2.31166e-05	ENSRNOG00000024620	NA	NA	NA	Down
-0.836441	0.000440033	0.00191367	ENSRNOG00000002487	302492	Mbnl3	D3ZQV3	Down
-0.835444	1.11168e-05	8.16734e-05	ENSRNOG00000004603	314903	Srgap1	F1M287	Down
-0.835223	3.75744e-05	0.000233475	ENSRNOG00000007027	24446	Hgf	P17945	Down
-0.835033	0.000229263	0.00109473	ENSRNOG00000022748	293113	Tmem126a	Q5HZA9	Down
-0.834778	1.66703e-07	2.01488e-06	ENSRNOG00000015644	83626	Ugcg	Q9R0E0	Down
-0.834698	2.38347e-06	2.11218e-05	ENSRNOG00000002767	58948	Dlg3	Q62936	Down
-0.833401	1.14418e-08	1.75656e-07	ENSRNOG00000029447	362132	Epc2	D4ADG5	Down
-0.831882	0.000905821	0.00356676	ENSRNOG00000030689	100912573	Ms4a6e	NA	Down
-0.831634	1.97121e-08	2.87529e-07	ENSRNOG00000001288	498153	Gpr146	D3ZIS6	Down
-0.830988	5.71087e-10	1.11702e-08	ENSRNOG00000056550	500464	Epb41l4b	B2RYE5	Down
-0.830969	9.58294e-08	1.21716e-06	ENSRNOG00000006975	682507	Wasl	F1LSG0	Down
-0.830927	0.000838009	0.00333258	ENSRNOG00000006185	316820	Etaa1	D3ZQ67	Down
-0.829232	0.00487601	0.0148046	ENSRNOG00000004207	444982	Eml5	F1LSA8	Down
-0.829217	8.00253e-05	0.000444435	ENSRNOG00000056716	288105	Zbtb20	D4A1U1	Down
-0.828906	0.000607299	0.00251794	ENSRNOG00000025079	316415	Fam126b	Q4V7D4	Down
-0.827623	0.0267128	0.0607209	ENSRNOG00000023230	314168	RGD1307621	NA	Down
-0.826979	4.3716e-06	3.53681e-05	ENSRNOG00000015614	680616	Ppp1r16b	D4AA72	Down
-0.826648	0.00234382	0.00798591	ENSRNOG00000006112	102554315	LOC102554315	NA	Down
-0.82653	2.14845e-09	3.86347e-08	ENSRNOG00000002129	305135	Lrrc8b	D4A758	Down
-0.82617	1.60993e-10	3.46555e-09	ENSRNOG00000003847	687192	Gid4	F7ES04	Down
-0.825477	2.17808e-06	1.95251e-05	ENSRNOG00000057464	24948	Fmr1	Q80WE1	Down
-0.825028	2.69866e-06	2.34981e-05	ENSRNOG00000025768	301434	Clk1	D4ADG3	Down
-0.824287	1.39969e-06	1.33405e-05	ENSRNOG00000028426	117020	Mcf2l	D4A7F3	Down
-0.823885	1.72099e-12	4.91301e-11	ENSRNOG00000057676	192147	Polr2m	Q91XQ4	Down
-0.82324	4.12753e-06	3.36431e-05	ENSRNOG00000004553	289278	Cox20	D3ZYU4	Down
-0.823088	3.42444e-05	0.000215987	ENSRNOG00000036592	309478	Zfp518a	Q499R0	Down
-0.82216	0.000107511	0.000576757	ENSRNOG00000031211	361637	Acsm5	Q6AYT9	Down
-0.821721	2.49719e-06	2.19834e-05	ENSRNOG00000053518	266792	Zscan26	D3ZFY2	Down
-0.821658	0.0086385	0.0239981	ENSRNOG00000016179	296138	Acoxl	D4A257	Down
-0.820968	0.00817854	0.0229167	ENSRNOG00000004503	314214	L3hypdh	D3ZV91	Down
-0.820944	7.21624e-07	7.45243e-06	ENSRNOG00000052296	59312	Shank3	Q9JLU4	Down
-0.820938	0.000152125	0.000775833	ENSRNOG00000039025	NA	NA	NA	Down
-0.820724	8.65832e-05	0.000475771	ENSRNOG00000008615	362911	Mal2	Q7TPB7	Down
-0.819933	9.3655e-07	9.42841e-06	ENSRNOG00000007713	314751	Tmcc3	D3ZLE2	Down
-0.819813	1.49484e-06	1.41238e-05	ENSRNOG00000007644	302705	Mbtps2	D3ZDS6	Down
-0.819584	5.44559e-14	1.87085e-12	ENSRNOG00000002959	317391	Shroom4	F1LVL5	Down
-0.818653	0.00291621	0.0096085	ENSRNOG00000029087	170914	Nap1l3	Q924R9	Down
-0.818316	0.0438655	0.0911047	ENSRNOG00000038960	307415	RGD1309362	Q4V797	Down
-0.817472	0.00468458	0.0143396	ENSRNOG00000026324	291527	Stard6	Q6AYN5	Down
-0.817222	0.0366299	0.0789063	ENSRNOG00000058243	501127	Rfx8	NA	Down
-0.816912	4.52122e-06	3.64801e-05	ENSRNOG00000004268	25165	Zfp386	Q6AYY1	Down
-0.816508	2.68492e-07	3.09704e-06	ENSRNOG00000006833	312927	Rb1cc1	D3ZHK4	Down
-0.815257	1.21511e-06	1.18545e-05	ENSRNOG00000014331	NA	NA	NA	Down
-0.814793	0.000104819	0.00056452	ENSRNOG00000014548	291044	Nedd9	Q5U2Y4	Down
-0.814258	0.0221303	0.0521403	ENSRNOG00000004453	299820	Styxl2	NA	Down
-0.814043	1.26314e-08	1.93176e-07	ENSRNOG00000002969	54260	Itpkb	P42335	Down
-0.813114	1.28586e-05	9.23198e-05	ENSRNOG00000011076	362036	Ank2	NA	Down
-0.811556	0.000286518	0.00133101	ENSRNOG00000048315	54287	Eif2ak2	Q63184	Down
-0.810982	2.99631e-05	0.000193149	ENSRNOG00000060687	85267	Slc24a3	Q9EPQ0	Down
-0.810854	5.52205e-07	5.88528e-06	ENSRNOG00000001597	81647	Atf2	Q00969	Down
-0.810733	2.10545e-11	5.1519e-10	ENSRNOG00000019622	84348	Ackr3	O89039	Down
-0.810469	0.00140908	0.00517613	ENSRNOG00000032261	171522	Cyp2d4	Q64680	Down
-0.810143	2.69664e-05	0.0001762	ENSRNOG00000012178	246046	Lmbrd1	Q6AZ61	Down
-0.80994	0.000137174	0.00071077	ENSRNOG00000002599	363616	Grap	Q4KM68	Down
-0.809626	7.73049e-07	7.9221e-06	ENSRNOG00000019677	367092	Arid3b	D3ZGC2	Down
-0.808347	1.55656e-08	2.33582e-07	ENSRNOG00000016299	114505	Klf4	Q923V7	Down
-0.808144	0.000108888	0.000582324	ENSRNOG00000023463	303905	Parp9	A1A5Q1	Down
-0.807831	5.31553e-08	7.129e-07	ENSRNOG00000014264	NA	NA	NA	Down
-0.806238	0.000515631	0.00218769	ENSRNOG00000009514	24590	Mme	P07861	Down
-0.806156	0.00138575	0.00509665	ENSRNOG00000009953	64088	Snx16	P57769	Down
-0.805682	0.0278485	0.0628939	ENSRNOG00000009907	63849	Mmp8	O88766	Down
-0.805377	3.25285e-08	4.49328e-07	ENSRNOG00000052469	81507	Bmpr1a	Q78EA7	Down
-0.804909	5.85984e-08	7.78466e-07	ENSRNOG00000002618	289089	Ivns1abp	Q0IKU7	Down
-0.804181	7.94806e-08	1.03247e-06	ENSRNOG00000020485	295378	Vav3	F1LWB1	Down
-0.80362	2.23977e-05	0.000149692	ENSRNOG00000006642	363476	Yipf6	Q4QQU5	Down
-0.803457	1.36126e-05	9.72099e-05	ENSRNOG00000056374	NA	NA	NA	Down
-0.803077	2.747e-09	4.80825e-08	ENSRNOG00000004496	25537	Rock2	A0A0G2K5N6	Down
-0.801939	7.26942e-05	0.000409203	ENSRNOG00000014660	295425	Usp53	NA	Down
-0.801889	0.0148103	0.0373462	ENSRNOG00000061639	NA	NA	NA	Down
-0.800246	5.04097e-07	5.43048e-06	ENSRNOG00000000636	309729	Rtkn2	D3ZK83	Down
-0.799823	5.53019e-06	4.36805e-05	ENSRNOG00000054011	315912	Tbc1d8b	A0A0G2K9M5	Down
-0.798509	0.00151878	0.00550487	ENSRNOG00000007338	282583	Fbln2	G3V6X1	Down
-0.798368	4.3104e-08	5.87292e-07	ENSRNOG00000025145	500419	Rmdn1	Q4G069	Down
-0.795872	0.000491909	0.00210417	ENSRNOG00000020578	81613	Ceacam1	A0A0G2JSW2	Down
-0.795379	1.40652e-05	9.98474e-05	ENSRNOG00000005334	29263	Acvr2a	P38444	Down
-0.795186	2.23193e-06	1.9941e-05	ENSRNOG00000061832	310808	Slc35a3	Q6AXR5	Down
-0.794697	4.78473e-07	5.18706e-06	ENSRNOG00000021265	114101	Cds2	Q91XU8	Down
-0.794609	6.60092e-12	1.74328e-10	ENSRNOG00000010780	58834	Dlc1	G3V7H1	Down
-0.794158	4.98794e-05	0.000296654	ENSRNOG00000000161	24942	Chm	P37727	Down
-0.794084	0.0147655	0.0372713	ENSRNOG00000017878	29651	Aldh1a7	P13601	Down
-0.794017	0.00060733	0.00251794	ENSRNOG00000033906	308326	Zfp667	Q5MYW4	Down
-0.793851	1.41515e-06	1.34664e-05	ENSRNOG00000006523	298757	Atl2	F1LQ09	Down
-0.79314	2.49756e-05	0.000165082	ENSRNOG00000054488	500584	LOC500584	NA	Down
-0.7931	3.13964e-06	2.67931e-05	ENSRNOG00000013002	294734	Gpbp1	H9BFG8	Down
-0.792797	3.45046e-05	0.000216943	ENSRNOG00000043341	499056	Zfp51	NA	Down
-0.792011	3.38384e-10	6.85342e-09	ENSRNOG00000042458	NA	NA	NA	Down
-0.791618	2.43699e-12	6.79522e-11	ENSRNOG00000010748	306487	Mtus1	Q6IMY1	Down
-0.791555	0.000181829	0.000901626	ENSRNOG00000047194	304037	Arl13b	M0RDU9	Down
-0.790904	2.98652e-12	8.21293e-11	ENSRNOG00000010534	294988	Ankrd50	F1LWB9	Down
-0.790157	1.8354e-05	0.000126256	ENSRNOG00000014139	266809	Sclt1	Q8CJ99	Down
-0.790005	0.000176838	0.00088125	ENSRNOG00000000158	81718	Cdo1	P21816	Down
-0.789874	0.000770024	0.00308782	ENSRNOG00000048039	679149	LOC679149	Q4QR68	Down
-0.789608	3.09049e-10	6.30186e-09	ENSRNOG00000033883	312113	Stard8	D4A5B9	Down
-0.788832	3.49404e-05	0.000219338	ENSRNOG00000047133	315417	Jrkl	M0R5M5	Down
-0.788535	1.77682e-08	2.63339e-07	ENSRNOG00000027596	311026	Mbd5	NA	Down
-0.788022	0.00153193	0.00554418	ENSRNOG00000006670	501555	Rai2	D3ZGZ4	Down
-0.787309	1.33653e-06	1.28405e-05	ENSRNOG00000005353	312603	Rybp	NA	Down
-0.785996	3.60606e-07	4.05598e-06	ENSRNOG00000011619	171296	Myo9a	Q9Z1N3	Down
-0.784841	0.000109373	0.000584395	ENSRNOG00000009322	500117	Ccdc126	B5DEZ3	Down
-0.78426	5.71239e-07	6.0612e-06	ENSRNOG00000020497	361659	Plekha1	A1A5P7	Down
-0.783629	2.87047e-06	2.47426e-05	ENSRNOG00000004972	289801	Upp1	Q499V1	Down
-0.783247	0.00163373	0.00586128	ENSRNOG00000010819	294993	Hspa4l	B4F772	Down
-0.783061	0.000762621	0.00306018	ENSRNOG00000014673	691484	Eri2	D4A625	Down
-0.782584	2.50627e-07	2.91466e-06	ENSRNOG00000017021	293181	Galnt18	A1A5P1	Down
-0.781602	0.000253472	0.00119416	ENSRNOG00000014010	25136	Gfra2	O35977	Down
-0.781477	0.00650577	0.0189423	ENSRNOG00000008868	311151	Dusp19	D4A8F3	Down
-0.781399	7.03514e-07	7.28422e-06	ENSRNOG00000020797	685088	She	NA	Down
-0.780239	4.61987e-05	0.000277378	ENSRNOG00000014002	295344	St7l	Q68FW3	Down
-0.779614	0.000439392	0.00191158	ENSRNOG00000013771	308016	Clca2	D3ZVT7	Down
-0.779426	2.47911e-10	5.15157e-09	ENSRNOG00000001518	114517	Itga6	Q924W2	Down
-0.778905	0.00115591	0.00437304	ENSRNOG00000047132	100911831	Zfp182	NA	Down
-0.778602	0.00245466	0.00831866	ENSRNOG00000045696	NA	NA	NA	Down
-0.778332	6.57111e-08	8.64847e-07	ENSRNOG00000013717	25644	Bmp6	Q04906	Down
-0.777567	0.00744818	0.0211821	ENSRNOG00000060054	81820	Doc2b	P70610	Down
-0.777369	0.00783133	0.0220884	ENSRNOG00000011937	294708	Sgtb	Q80W98	Down
-0.777295	2.20203e-09	3.95245e-08	ENSRNOG00000052721	103689969	Kdm6a	NA	Down
-0.776553	1.59425e-05	0.000111523	ENSRNOG00000005496	312154	Ing3	Q498T3	Down
-0.775451	6.46095e-07	6.75386e-06	ENSRNOG00000058663	NA	NA	NA	Down
-0.77502	5.91523e-05	0.000344624	ENSRNOG00000022769	363269	Sp100	Q5XI80	Down
-0.774807	2.1244e-07	2.51199e-06	ENSRNOG00000006967	63879	Xiap	Q9R0I6	Down
-0.774768	0.0025521	0.00858094	ENSRNOG00000006384	297989	Ddx58	D4ADT5	Down
-0.774694	4.13065e-05	0.000252754	ENSRNOG00000003816	360874	Tada1	B0BN76	Down
-0.774501	9.53543e-05	0.000520154	ENSRNOG00000006717	312667	Ankrd26	M0R3T8	Down
-0.774475	4.68106e-05	0.000280489	ENSRNOG00000012263	306492	Cnot7	B3DMA5	Down
-0.774313	3.41612e-05	0.000215689	ENSRNOG00000051922	NA	NA	NA	Down
-0.774305	3.90936e-05	0.000241241	ENSRNOG00000051606	100360380	LOC100360380	NA	Down
-0.773668	6.31744e-07	6.62116e-06	ENSRNOG00000016707	64314	Casp2	P55215	Down
-0.773366	2.56545e-10	5.31257e-09	ENSRNOG00000033772	361241	Serpinb9	Q6AYF8	Down
-0.772985	2.34031e-06	2.08009e-05	ENSRNOG00000004415	314169	Togaram1	D4ABJ6	Down
-0.772594	1.97891e-06	1.79633e-05	ENSRNOG00000039454	NA	NA	NA	Down
-0.772508	2.01549e-08	2.92918e-07	ENSRNOG00000017406	307992	Atrnl1	NA	Down
-0.771531	5.00521e-07	5.3968e-06	ENSRNOG00000011341	310131	Rictor	NA	Down
-0.770632	0.00307771	0.0100495	ENSRNOG00000005366	NA	NA	NA	Down
-0.770274	0.00127897	0.00476828	ENSRNOG00000047439	690237	Pot1b	NA	Down
-0.770082	0.000673749	0.00276179	ENSRNOG00000005470	60331	Atxn3	O35815	Down
-0.769961	1.70479e-05	0.000118427	ENSRNOG00000024863	367021	Fam76b	D3Z8B9	Down
-0.769402	3.40901e-06	2.86232e-05	ENSRNOG00000005333	58961	Azin1	Q6P7R3	Down
-0.768756	8.32121e-05	0.00045893	ENSRNOG00000009593	296119	Dtwd1	Q6AYF5	Down
-0.768604	0.00015027	0.000768003	ENSRNOG00000053201	362219	Gpcpd1	Q80VJ4	Down
-0.768563	9.94544e-05	0.000539574	ENSRNOG00000059142	361326	Dtwd2	D3ZGK2	Down
-0.768388	6.08009e-06	4.73686e-05	ENSRNOG00000016152	306817	Dek	Q6AXS3	Down
-0.768284	0.000266898	0.00125151	ENSRNOG00000006206	312132	Tmem106b	Q6AYA5	Down
-0.767657	8.00061e-08	1.03705e-06	ENSRNOG00000008116	192270	Plpp3	Q6IMX4	Down
-0.767228	0.0031734	0.0103058	ENSRNOG00000053406	360717	Gramd1c	NA	Down
-0.767136	4.13821e-07	4.55203e-06	ENSRNOG00000013239	25565	Tle4	F1LQJ5	Down
-0.76673	1.7411e-06	1.60831e-05	ENSRNOG00000005927	299811	Cpsf6	D3ZPL1	Down
-0.766651	3.3578e-13	1.07647e-11	ENSRNOG00000052424	288744	RGD1306556	A0A0G2JZ88	Down
-0.76598	2.83546e-06	2.45113e-05	ENSRNOG00000005730	366300	Pcmtd1	D4A629	Down
-0.765883	0.0207313	0.0495057	ENSRNOG00000018247	303538	Dhx58	D3ZD46	Down
-0.765057	2.92012e-08	4.09021e-07	ENSRNOG00000018011	361269	Tasor2	NA	Down
-0.764852	0.000160595	0.000811092	ENSRNOG00000026569	102555377	LOC102555377	D4A025	Down
-0.764586	7.80252e-07	7.98909e-06	ENSRNOG00000006399	64531	Synj2bp	Q9WVJ4	Down
-0.76457	2.05449e-05	0.000138701	ENSRNOG00000006180	298874	Pum2	D3ZQL8	Down
-0.764391	2.41538e-09	4.2968e-08	ENSRNOG00000011058	25600	Utrn	O55147	Down
-0.764185	2.37956e-06	2.11028e-05	ENSRNOG00000013135	117255	Ptpn12	G3V7Q4	Down
-0.763438	0.000104637	0.000563862	ENSRNOG00000016396	301674	Fbxo11	Q7TSL3	Down
-0.763405	0.000201827	0.0009849	ENSRNOG00000056735	367838	Zc4h2	B1WC48	Down
-0.763396	0.000818415	0.00326223	ENSRNOG00000018936	100360638	Zfp780b-ps1	NA	Down
-0.763191	0.00269495	0.00897021	ENSRNOG00000006068	500921	Tmem117	NA	Down
-0.763103	3.24502e-06	2.74967e-05	ENSRNOG00000009987	498549	Akap11	D3ZS99	Down
-0.762996	2.39093e-05	0.000158644	ENSRNOG00000011294	310960	Usp33	NA	Down
-0.762164	0.0113804	0.0300421	ENSRNOG00000004437	114495	Map2k6	Q925D6	Down
-0.761864	2.33442e-05	0.000155412	ENSRNOG00000009094	94267	Nudt4	Q99MY2	Down
-0.761631	6.36094e-05	0.000366671	ENSRNOG00000031038	362129	Gtdc1	Q53E76	Down
-0.761188	3.37339e-06	2.84237e-05	ENSRNOG00000014029	313445	Klhl13	F1LM44	Down
-0.760742	0.000268714	0.00125953	ENSRNOG00000033389	294335	Susd2	D3ZEV8	Down
-0.760483	1.08795e-08	1.68317e-07	ENSRNOG00000012153	81758	Rbl2	O55081	Down
-0.760424	0.0423279	0.0886456	ENSRNOG00000001926	65129	Cldn1	P56745	Down
-0.760397	1.51353e-07	1.8461e-06	ENSRNOG00000024601	309638	Taf11	Q5U1X0	Down
-0.760396	5.6691e-05	0.00033303	ENSRNOG00000011348	315871	Snx14	NA	Down
-0.759688	0.0421486	0.0883192	ENSRNOG00000052347	NA	NA	NA	Down
-0.759467	1.10946e-12	3.27646e-11	ENSRNOG00000013707	305938	Spata13	D3ZWB4	Down
-0.758309	8.21209e-11	1.85081e-09	ENSRNOG00000010161	310178	Myo10	F1M9V6	Down
-0.75813	3.35519e-07	3.79597e-06	ENSRNOG00000007518	58823	Nckap1	P55161	Down
-0.758016	1.36403e-12	3.95998e-11	ENSRNOG00000021614	311968	Kmt2e	NA	Down
-0.757469	0.0499538	0.101499	ENSRNOG00000059041	NA	NA	NA	Down
-0.756987	4.02964e-05	0.000248146	ENSRNOG00000002536	302499	C1galt1c1	Q499P3	Down
-0.756655	2.25127e-08	3.25606e-07	ENSRNOG00000003600	360992	Pnpt1	G3V6G7	Down
-0.756143	3.37023e-05	0.00021324	ENSRNOG00000014456	301416	Coq10b	A0A0G2JSW8	Down
-0.755866	0.000208762	0.00101174	ENSRNOG00000003889	366896	Tbc1d15	NA	Down
-0.755612	0.000207122	0.00100583	ENSRNOG00000016551	64547	Bcl2l11	O88498	Down
-0.754703	2.66005e-06	2.32125e-05	ENSRNOG00000010147	494345	Pdcd10	Q6NX65	Down
-0.754669	0.0012126	0.00455769	ENSRNOG00000012414	309922	Rhobtb3	D3ZW90	Down
-0.75441	0.012238	0.0318226	ENSRNOG00000048176	NA	NA	NA	Down
-0.754351	2.02692e-05	0.000137071	ENSRNOG00000003803	366889	Zdhhc17	E9PTT0	Down
-0.754331	2.65208e-07	3.06639e-06	ENSRNOG00000032258	289088	Swt1	D3ZHR0	Down
-0.754105	0.0196688	0.0473314	ENSRNOG00000010325	24929	Ptger3	A0A0G2JSK4	Down
-0.752768	0.000476137	0.00204693	ENSRNOG00000014751	24716	Ret	G3V9H8	Down
-0.751351	3.24413e-06	2.74967e-05	ENSRNOG00000006644	298144	Kdm4c	B0BNJ6	Down
-0.751279	8.07803e-06	6.09922e-05	ENSRNOG00000029939	364837	Gypc	Q6XFR6	Down
-0.751156	0.00123971	0.00463924	ENSRNOG00000024525	366783	Alkbh8	D3ZK29	Down
-0.751117	0.000183188	0.000905876	ENSRNOG00000004006	24908	Dnajb9	P97554	Down
-0.750984	0.0011354	0.0043067	ENSRNOG00000033615	26199	ND3	P05506	Down
-0.750928	2.22321e-05	0.000148918	ENSRNOG00000014443	171115	Pde5a	O54735	Down
-0.750387	4.53719e-10	9.00677e-09	ENSRNOG00000017502	362007	Sike1	Q5FWT9	Down
-0.74961	6.33239e-07	6.63103e-06	ENSRNOG00000016767	291211	Ggps1	Q6F596	Down
-0.749097	0.000291209	0.00134915	ENSRNOG00000005158	311387	Slc24a5	D3ZFG9	Down
-0.747777	7.37269e-06	5.60905e-05	ENSRNOG00000007175	313418	Mier1	B4F7F2	Down
-0.747573	8.25737e-06	6.22287e-05	ENSRNOG00000010160	691379	Ice2	D3ZIQ8	Down
-0.747553	0.00440728	0.0136194	ENSRNOG00000009342	114091	Fcnb	P57756	Down
-0.746938	2.20904e-07	2.60181e-06	ENSRNOG00000005289	313834	Prkd3	D4A229	Down
-0.746575	4.2971e-05	0.000261136	ENSRNOG00000009949	295027	Pcdh18	B5DEL4	Down
-0.745292	6.30204e-05	0.000363626	ENSRNOG00000060972	308624	Heca	F1M590	Down
-0.745273	0.00023922	0.00113774	ENSRNOG00000009572	58947	Hgfac	Q5EBA7	Down
-0.745203	4.13428e-06	3.36753e-05	ENSRNOG00000000638	499425	Zfp365	Q5PQS2	Down
-0.745048	1.08291e-08	1.6797e-07	ENSRNOG00000014723	361431	Cbfa2t3	D4A303	Down
-0.744765	1.33262e-06	1.28132e-05	ENSRNOG00000014319	316732	Smchd1	NA	Down
-0.744723	9.49152e-08	1.20682e-06	ENSRNOG00000043295	498014	RGD1565033	D3ZWY4	Down
-0.744378	1.09167e-11	2.80883e-10	ENSRNOG00000009402	311911	Rabgap1	D3ZX42	Down
-0.744107	9.69005e-09	1.52472e-07	ENSRNOG00000054264	361400	Nfatc3	D3ZU59	Down
-0.744089	5.24072e-06	4.16686e-05	ENSRNOG00000013379	360389	Zfp422	Q9ERU2	Down
-0.74392	0.000193181	0.000949669	ENSRNOG00000012512	246172	Nexn	Q9Z2J4	Down
-0.743577	0.00134782	0.00498621	ENSRNOG00000005132	311536	Slc52a3	Q4FZU9	Down
-0.743295	3.00804e-08	4.1889e-07	ENSRNOG00000004281	305497	Cobl	D3ZUI5	Down
-0.743252	0.000560062	0.0023517	ENSRNOG00000007057	313040	Csmd2	NA	Down
-0.742434	0.000805445	0.00321909	ENSRNOG00000047211	266715	Fzd3	Q8CJC4	Down
-0.742332	3.84908e-07	4.26924e-06	ENSRNOG00000006335	313348	Klhl9	B5DEL5	Down
-0.742307	3.73894e-07	4.17799e-06	ENSRNOG00000008124	297823	Ints8	NA	Down
-0.74215	4.18306e-10	8.3731e-09	ENSRNOG00000019778	287710	Cavin1	G3V8L9	Down
-0.741715	0.000490831	0.00210041	ENSRNOG00000011008	29631	Bet1	Q62896	Down
-0.7417	0.0264887	0.0603113	ENSRNOG00000003298	25300	Cd247	M0R576	Down
-0.740454	0.000798015	0.00319153	ENSRNOG00000034246	81777	Rps27a-ps1	NA	Down
-0.740269	4.42206e-05	0.00026778	ENSRNOG00000006632	501560	Rps6ka3	D3Z8E0	Down
-0.74021	0.0371359	0.0797527	ENSRNOG00000055297	NA	NA	NA	Down
-0.739885	0.000665199	0.00272861	ENSRNOG00000051880	690288	Dnah14	NA	Down
-0.738919	9.92311e-15	3.72972e-13	ENSRNOG00000004602	287212	Rnf145	B5DEF7	Down
-0.738909	5.21987e-07	5.61816e-06	ENSRNOG00000009990	58821	Zranb2	A0A0H2UHZ4	Down
-0.738697	1.56515e-09	2.87824e-08	ENSRNOG00000006331	171400	Elovl5	Q920L7	Down
-0.738558	4.45767e-05	0.000269121	ENSRNOG00000033680	24300	Cyp2b1	B2GV28	Down
-0.738438	0.000417181	0.0018361	ENSRNOG00000017137	361664	Eef1akmt2	D4A7N2	Down
-0.737861	4.46724e-07	4.87816e-06	ENSRNOG00000005861	25116	Hsd11b1	P16232	Down
-0.737389	7.12295e-06	5.42938e-05	ENSRNOG00000049232	679869	Tcf7l2	NA	Down
-0.73736	0.0153629	0.0385115	ENSRNOG00000012752	245978	Cklf	Q9JK79	Down
-0.737242	9.43301e-05	0.000515036	ENSRNOG00000001072	304208	Cers4	D3ZU86	Down
-0.737064	4.0316e-05	0.000248146	ENSRNOG00000056036	103691005	LOC103691005	A0A0G2JUN3	Down
-0.736926	3.6348e-07	4.08064e-06	ENSRNOG00000013529	311622	Stk4	D4A648	Down
-0.736858	0.00100282	0.00387241	ENSRNOG00000003781	303056	Atp10b	D4A4W5	Down
-0.735424	0.000478201	0.00205359	ENSRNOG00000012363	305835	Peli2	D3ZSK3	Down
-0.735396	2.61249e-07	3.02772e-06	ENSRNOG00000008088	311462	Btbd3	D3ZJC0	Down
-0.734909	5.71962e-06	4.49989e-05	ENSRNOG00000046420	NA	NA	NA	Down
-0.734711	4.5522e-06	3.67053e-05	ENSRNOG00000014450	308282	Shprh	D4A9B2	Down
-0.734299	0.000109646	0.00058533	ENSRNOG00000011909	25597	Rasa2	Q63713	Down
-0.733578	0.0113686	0.0300241	ENSRNOG00000017986	499563	Zfp458	Q5U307	Down
-0.733491	0.00682764	0.0197128	ENSRNOG00000031576	286979	Zfp455	B1WBP5	Down
-0.733188	0.00642728	0.0187597	ENSRNOG00000032414	309953	Tmem161b	NA	Down
-0.733021	5.61111e-09	9.26684e-08	ENSRNOG00000003237	305025	Tp53bp2	F1M5H6	Down
-0.7325	0.0042646	0.0132502	ENSRNOG00000018944	294088	Pank1	D3ZWD3	Down
-0.731978	0.0132328	0.034011	ENSRNOG00000019127	292610	Zfp606	NA	Down
-0.731429	2.99308e-09	5.19349e-08	ENSRNOG00000017674	83726	Ctcf	Q9R1D1	Down
-0.731028	1.96424e-06	1.78825e-05	ENSRNOG00000016248	311723	Sox18	Q4V7E4	Down
-0.730604	3.01398e-14	1.05651e-12	ENSRNOG00000008666	291356	Etl4	NA	Down
-0.73042	0.000450346	0.00195215	ENSRNOG00000025416	297824	Dpy19l4	D3Z939	Down
-0.730157	0.00927873	0.0254058	ENSRNOG00000050414	NA	NA	NA	Down
-0.729802	1.19471e-07	1.48595e-06	ENSRNOG00000006966	25492	Nfia	P09414	Down
-0.729532	1.43619e-08	2.17698e-07	ENSRNOG00000000921	363869	Ubl3	Q5BJT2	Down
-0.728997	0.000109638	0.00058533	ENSRNOG00000010137	290280	Xpo4	D3ZQI6	Down
-0.728668	0.0011195	0.00425175	ENSRNOG00000025423	303823	Map3k13	F7FMK8	Down
-0.72837	0.00338194	0.0108741	ENSRNOG00000013925	85431	Nox4	Q924V1	Down
-0.728034	0.000294062	0.00135974	ENSRNOG00000021931	305268	Uba6	D4A8H3	Down
-0.727509	1.07047e-06	1.06649e-05	ENSRNOG00000013956	171501	Rnf38	Q8R4E3	Down
-0.727142	3.78833e-11	9.03024e-10	ENSRNOG00000020386	310638	Ash1l	A0A0G2K2W6	Down
-0.72709	2.34338e-06	2.08127e-05	ENSRNOG00000008652	315843	Phip	NA	Down
-0.726922	5.98382e-08	7.92773e-07	ENSRNOG00000014916	308265	Lats1	F1M2K4	Down
-0.726845	0.000540826	0.00228087	ENSRNOG00000024135	308654	Zmat1	D3ZGI1	Down
-0.726841	0.00734649	0.0209525	ENSRNOG00000008834	306096	Dach1	NA	Down
-0.726829	0.00969805	0.0264152	ENSRNOG00000039924	500413	Triqk	Q5EB66	Down
-0.726789	1.57958e-06	1.48123e-05	ENSRNOG00000019885	245903	Magi3	Q9JK71	Down
-0.726614	0.00481971	0.0146522	ENSRNOG00000006893	312381	Ppm1k	D4A7X5	Down
-0.726546	0.000136621	0.000708206	ENSRNOG00000026299	298247	Mysm1	D4A7T9	Down
-0.726335	0.000152914	0.000779193	ENSRNOG00000016834	307075	Wdr37	D3ZQ02	Down
-0.725824	4.03209e-08	5.51881e-07	ENSRNOG00000008082	54295	Rgs6	NA	Down
-0.725349	2.74203e-06	2.38239e-05	ENSRNOG00000019875	29150	Matr3	A0A0G2JSR7	Down
-0.725263	1.81611e-05	0.000125288	ENSRNOG00000011480	308663	Tubgcp5	D4A2A9	Down
-0.724318	7.84966e-06	5.94176e-05	ENSRNOG00000022485	309361	Chuk	G3V926	Down
-0.724174	0.000129148	0.000675013	ENSRNOG00000052070	266603	Aldh1a3	Q8K4D8	Down
-0.723249	0.00465725	0.0142705	ENSRNOG00000015546	498830	MGC116121	Q4V7D8	Down
-0.722896	2.79243e-06	2.41916e-05	ENSRNOG00000013851	291610	Spry4	D3ZJA3	Down
-0.722775	1.04198e-05	7.72147e-05	ENSRNOG00000025528	362923	Efr3a	D4ADS9	Down
-0.722251	0.0195166	0.0470266	ENSRNOG00000007574	29511	Padi2	P20717	Down
-0.72212	1.05366e-09	1.97089e-08	ENSRNOG00000057569	191572	Ahnak	A0A0G2JUA5	Down
-0.721717	0.000224601	0.00107546	ENSRNOG00000007345	300289	Amot	A0A0G2JX94	Down
-0.721444	0.000274764	0.00128488	ENSRNOG00000013048	81744	Pde7a	F1LM88	Down
-0.720992	8.78936e-07	8.91577e-06	ENSRNOG00000037227	24884	Yes1	Q6AXQ3	Down
-0.720023	3.53298e-06	2.94989e-05	ENSRNOG00000015734	361585	Ube3a	F1M7B8	Down
-0.719684	0.000141031	0.000728237	ENSRNOG00000012658	114108	Pdlim3	Q66HS7	Down
-0.719631	1.10441e-06	1.09528e-05	ENSRNOG00000027773	314388	Ppp4r3a	NA	Down
-0.719442	4.46532e-05	0.000269448	ENSRNOG00000026403	306387	Naf1	Q52KK4	Down
-0.719131	1.80713e-06	1.66162e-05	ENSRNOG00000021004	292912	Rasip1	B5DF05	Down
-0.718817	0.000214975	0.00103516	ENSRNOG00000016420	364705	Serpinb6b	Q68FX2	Down
-0.718526	0.00134368	0.00497859	ENSRNOG00000039278	100909697	Slc25a51	NA	Down
-0.71557	6.4595e-08	8.52028e-07	ENSRNOG00000001996	170956	Ythdc1	Q9QY02	Down
-0.715388	0.00313458	0.0101962	ENSRNOG00000012767	364601	Micu3	D3ZG95	Down
-0.714266	3.02533e-05	0.000194706	ENSRNOG00000008320	25514	Lypla1	P70470	Down
-0.713997	4.56245e-06	3.67509e-05	ENSRNOG00000004673	311020	Rbm43	Q3B7D9	Down
-0.713019	0.026298	0.0599455	ENSRNOG00000054218	373540	Il18rap	A0A0G2K2K7	Down
-0.712317	5.64618e-06	4.44794e-05	ENSRNOG00000001976	156435	Tmprss2	Q6P7D7	Down
-0.711078	5.12634e-05	0.00030383	ENSRNOG00000021776	305270	Cenpc	Q66LH7	Down
-0.7108	7.12831e-05	0.000402583	ENSRNOG00000006749	314785	Tmtc3	D3ZUJ8	Down
-0.710724	2.0669e-05	0.000139382	ENSRNOG00000008156	312947	Tgs1	P85107	Down
-0.710241	3.42751e-05	0.000216066	ENSRNOG00000013055	499508	Zfyve16	D4ADF6	Down
-0.709221	0.000290521	0.001347	ENSRNOG00000031459	NA	NA	NA	Down
-0.709131	1.74088e-06	1.60831e-05	ENSRNOG00000024336	300860	Senp6	F1LU78	Down
-0.709112	2.84726e-07	3.26061e-06	ENSRNOG00000056487	117520	Oxr1	Q4V8B0	Down
-0.708753	0.000140736	0.000727023	ENSRNOG00000061862	80338	Zbtb10	Q9WTY8	Down
-0.708699	0.000277132	0.00129343	ENSRNOG00000008706	353305	Tbx3	Q7TST9	Down
-0.708457	0.00360902	0.0114659	ENSRNOG00000029598	84409	Robo2	Q9QZI3	Down
-0.707962	7.66252e-05	0.000429249	ENSRNOG00000046183	NA	NA	NA	Down
-0.707879	0.0335781	0.0732536	ENSRNOG00000043329	685384	Rnf180	B5DEG2	Down
-0.707523	0.00465626	0.0142705	ENSRNOG00000056135	83514	Tsc22d3	Q9EQZ1	Down
-0.707348	0.000167878	0.000842197	ENSRNOG00000009548	310935	Fpgt	Q712G8	Down
-0.706843	1.88214e-05	0.000128914	ENSRNOG00000006864	117521	Scaper	F1LRM0	Down
-0.706623	1.73192e-06	1.60229e-05	ENSRNOG00000042668	680036	Msrb3	D4A650	Down
-0.706274	0.00322539	0.0104492	ENSRNOG00000014618	287475	Med31	D4A7J4	Down
-0.706257	0.000329659	0.00150118	ENSRNOG00000004483	94202	Ptprr	A0A0G2JYG7	Down
-0.705977	0.000102893	0.000555516	ENSRNOG00000032471	364227	Asb3	NA	Down
-0.70591	0.000209275	0.00101341	ENSRNOG00000003611	363448	Dynlt3	Q5XI90	Down
-0.705904	2.94097e-08	4.10503e-07	ENSRNOG00000048795	361100	Top2b	Q14TE9	Down
-0.705892	0.00154134	0.00557487	ENSRNOG00000002258	360916	Tmem150c	B5DFH9	Down
-0.705467	0.00904499	0.0248851	ENSRNOG00000056731	498754	RGD1561897	NA	Down
-0.705457	0.000117225	0.000619994	ENSRNOG00000006800	362518	Pgap4	Q5EB73	Down
-0.705163	0.021109	0.0502688	ENSRNOG00000019022	361441	Fam89a	Q6Q0N2	Down
-0.705098	1.9944e-06	1.80884e-05	ENSRNOG00000057754	25720	Tcf12	P51514	Down
-0.704544	0.00742032	0.021138	ENSRNOG00000051216	NA	NA	NA	Down
-0.704215	6.50176e-06	5.00682e-05	ENSRNOG00000008987	315000	Rnf139	M0RCM9	Down
-0.704048	7.74e-05	0.000432646	ENSRNOG00000039091	314075	Pnpla8	NA	Down
-0.704002	0.000199174	0.000975929	ENSRNOG00000016306	100362255	Adgrv1	NA	Down
-0.703957	5.41386e-17	2.66034e-15	ENSRNOG00000019322	25496	Notch1	Q07008	Down
-0.703535	0.00047475	0.0020417	ENSRNOG00000000070	NA	NA	NA	Down
-0.703446	0.000207552	0.00100751	ENSRNOG00000058752	360718	Popdc2	Q6P722	Down
-0.702966	3.2507e-08	4.49328e-07	ENSRNOG00000024140	292305	Sft2d1	Q5U3Y5	Down
-0.702813	9.90261e-09	1.55569e-07	ENSRNOG00000003031	29600	Atp2b4	Q64542	Down
-0.702056	9.70601e-05	0.000528737	ENSRNOG00000004737	245962	Cd48	P10252	Down
-0.701938	1.82476e-05	0.000125669	ENSRNOG00000013520	171347	Mat2a	P18298	Down
-0.700972	0.00171892	0.00611329	ENSRNOG00000020193	367218	Runx2	F1M9C5	Down
-0.700887	0.000922594	0.00361737	ENSRNOG00000061415	690450	Taf1b	D3ZYB7	Down
-0.700863	0.000105502	0.000567507	ENSRNOG00000005982	289810	C1d	B5DEI6	Down
-0.700619	2.73705e-08	3.86996e-07	ENSRNOG00000023143	360557	Nlrp1a	D9I2F9	Down
-0.700361	0.000499319	0.00212828	ENSRNOG00000003893	303059	Ccnjl	F1LPN6	Down
-0.699232	9.38141e-08	1.19536e-06	ENSRNOG00000002175	60447	Clock	Q9WVS9	Down
-0.69902	1.79012e-05	0.000123923	ENSRNOG00000027711	303394	Usp32	D3ZBB7	Down
-0.698074	3.18429e-06	2.7097e-05	ENSRNOG00000042951	300944	Xrn1	D4ABN8	Down
-0.697974	0.00356808	0.0113478	ENSRNOG00000046949	25736	Kcnb1	A0A0H2UI34	Down
-0.697167	2.88149e-06	2.48198e-05	ENSRNOG00000027938	498764	Jcad	F1M6T3	Down
-0.696012	0.00702745	0.0201915	ENSRNOG00000023431	NA	NA	NA	Down
-0.695495	2.60986e-07	3.02772e-06	ENSRNOG00000009552	296350	Serinc3	Q5U2V2	Down
-0.695066	7.50184e-08	9.7875e-07	ENSRNOG00000017707	286928	Abi2	O35823	Down
-0.694891	4.35347e-05	0.000264027	ENSRNOG00000018456	498750	LOC498750	Q7TP28	Down
-0.694781	4.26257e-06	3.46262e-05	ENSRNOG00000017791	307016	Arhgap12	NA	Down
-0.694386	7.22201e-08	9.44295e-07	ENSRNOG00000002271	305310	Slain2	G3V6A2	Down
-0.694193	0.00304752	0.00996994	ENSRNOG00000004076	494322	Pms1	Q6P7D0	Down
-0.694137	1.25624e-06	1.22041e-05	ENSRNOG00000028353	289026	Sox13	D4A8S0	Down
-0.693855	5.06401e-06	4.04316e-05	ENSRNOG00000001815	303831	Eif4a2	Q5RKI1	Down
-0.693745	3.15096e-08	4.37268e-07	ENSRNOG00000005434	305614	Sptbn1	Q6XD99	Down
-0.693712	1.53144e-06	1.44355e-05	ENSRNOG00000027183	313477	Zfyve9	NA	Down
-0.693654	0.00882275	0.0243688	ENSRNOG00000061420	NA	NA	NA	Down
-0.693548	0.000276533	0.00129164	ENSRNOG00000057231	100312982	Ddx3	C9WPN2	Down
-0.693276	1.78435e-06	1.64319e-05	ENSRNOG00000002763	303206	Ulk2	D3Z9J7	Down
-0.693028	1.0964e-07	1.37652e-06	ENSRNOG00000031233	60352	Mapk12	Q63538	Down
-0.693028	0.0118656	0.0311085	ENSRNOG00000016987	307248	Pstpip2	D3ZA66	Down
-0.692475	0.000278648	0.00129899	ENSRNOG00000016334	83515	Ptbp3	Q9Z118	Down
-0.69242	1.34536e-06	1.29051e-05	ENSRNOG00000027015	296467	Ythdf1	Q4V8J6	Down
-0.692042	2.34938e-05	0.000156061	ENSRNOG00000019383	29362	Tef	P41224	Down
-0.691923	0.00772269	0.021823	ENSRNOG00000027935	499589	Lrrc34	Q4V8D9	Down
-0.691843	1.18303e-07	1.47602e-06	ENSRNOG00000017116	307362	Zfp532	D4A659	Down
-0.691573	0.00201071	0.00698389	ENSRNOG00000014361	24323	Edn1	P22388	Down
-0.691277	0.00119342	0.00449408	ENSRNOG00000013756	291060	Snrnp48	D3ZJA5	Down
-0.691156	1.95706e-06	1.78307e-05	ENSRNOG00000046533	100364335	LOC100364335	P18395	Down
-0.690828	4.17127e-06	3.39535e-05	ENSRNOG00000061073	293849	Zfp275	D3ZRH5	Down
-0.690195	3.31387e-05	0.000210118	ENSRNOG00000004220	299864	Ebag9	Q5PQP2	Down
-0.690143	1.67446e-06	1.55755e-05	ENSRNOG00000018946	365894	Trim33	D3ZUM5	Down
-0.689953	2.33764e-05	0.000155454	ENSRNOG00000009886	362366	Fkbp14	Q5XID8	Down
-0.689865	1.50026e-05	0.000105812	ENSRNOG00000031995	100359861	Smim15	D4A573	Down
-0.689441	1.94661e-08	2.84632e-07	ENSRNOG00000001774	303883	Lrch3	NA	Down
-0.688529	0.0384338	0.0819528	ENSRNOG00000047280	60465	Cttn	Q66HL2	Down
-0.68848	5.23081e-05	0.00030941	ENSRNOG00000015143	140941	Siah1	A9UK92	Down
-0.688416	0.0322349	0.0709299	ENSRNOG00000051238	290270	Mphosph8	G3V8T1	Down
-0.688181	0.0213073	0.0505789	ENSRNOG00000011809	305850	Rpgrip1	NA	Down
-0.687513	5.82079e-07	6.15444e-06	ENSRNOG00000007867	313131	Rngtt	D3ZH30	Down
-0.687044	0.000151087	0.000771193	ENSRNOG00000024671	307429	Dmxl1	NA	Down
-0.686784	8.94466e-06	6.71129e-05	ENSRNOG00000007088	314879	Xpot	D3ZZ62	Down
-0.686632	2.92396e-07	3.33888e-06	ENSRNOG00000010711	299284	Dicer1	E9PU15	Down
-0.686309	0.00255392	0.00858466	ENSRNOG00000001689	363760	Arl6	B1WC73	Down
-0.686235	1.67081e-05	0.000116336	ENSRNOG00000024647	297486	Ppp4r2	B2RZ73	Down
-0.685986	2.18793e-05	0.000146883	ENSRNOG00000016029	24708	Rb1	P33568	Down
-0.685875	0.000441285	0.00191842	ENSRNOG00000012480	315939	Pxylp1	Q66H78	Down
-0.68561	4.0388e-05	0.000248462	ENSRNOG00000011411	308376	Adgrg6	A0A0G2JST1	Down
-0.68527	0.0178838	0.0436566	ENSRNOG00000003705	367786	Bmx	NA	Down
-0.684704	4.18576e-07	4.60012e-06	ENSRNOG00000001602	288308	Ltn1	NA	Down
-0.68458	2.45317e-09	4.33828e-08	ENSRNOG00000014670	291259	Zmynd11	Q75QC5	Down
-0.684564	2.75908e-05	0.000179595	ENSRNOG00000009836	306137	Rbm26	D3ZRC3	Down
-0.683891	6.84552e-05	0.000388994	ENSRNOG00000005917	64513	Pawr	Q62627	Down
-0.683387	1.13841e-05	8.31784e-05	ENSRNOG00000008950	298934	Adi1	Q562C9	Down
-0.683229	0.000209067	0.00101281	ENSRNOG00000008734	305913	Zmym2	NA	Down
-0.683008	0.000139315	0.000720305	ENSRNOG00000001829	287927	Ube2v2	Q7M767	Down
-0.682974	2.6136e-16	1.20065e-14	ENSRNOG00000028872	294804	Rai14	Q5U312	Down
-0.682552	1.07471e-08	1.66914e-07	ENSRNOG00000023753	26955	Afdn	O35889	Down
-0.68233	0.0115984	0.0304967	ENSRNOG00000023440	25512	Phex	O35812	Down
-0.681877	5.56293e-06	4.38813e-05	ENSRNOG00000019065	311137	Zfp385b	D3ZHY2	Down
-0.681464	0.000972561	0.00377746	ENSRNOG00000029308	500361	Irag2	NA	Down
-0.681428	2.59578e-10	5.3661e-09	ENSRNOG00000021168	361999	Anp32e	Q5XIE0	Down
-0.68064	7.44599e-06	5.65763e-05	ENSRNOG00000009184	297480	Foxp1	Q498D1	Down
-0.680351	9.98223e-05	0.00054108	ENSRNOG00000050562	684901	Zfp449	M0R5T3	Down
-0.680262	0.000434565	0.00189655	ENSRNOG00000031420	64468	Hyal2	Q80ZC7	Down
-0.678909	0.00708548	0.0203387	ENSRNOG00000046845	NA	NA	NA	Down
-0.678573	4.6117e-09	7.75517e-08	ENSRNOG00000007106	313845	Sos1	D4A3T0	Down
-0.677496	1.32788e-06	1.2778e-05	ENSRNOG00000024372	362804	Cwf19l2	D4A877	Down
-0.677278	0.00118545	0.00446967	ENSRNOG00000012502	170904	Stk17b	Q91XS8	Down
-0.677257	1.37568e-05	9.81224e-05	ENSRNOG00000000718	288353	Cggbp1	D4ADB4	Down
-0.676818	0.0350219	0.0760297	ENSRNOG00000061630	NA	NA	NA	Down
-0.676739	0.000183682	0.000907812	ENSRNOG00000016550	310698	Dclk2	Q5MPA9	Down
-0.676576	3.44782e-05	0.00021689	ENSRNOG00000013517	296762	Phtf2	NA	Down
-0.676575	0.00150844	0.00547219	ENSRNOG00000007947	362378	Fam13a	D3ZA02	Down
-0.676405	0.000975847	0.00378696	ENSRNOG00000014021	296358	Matn4	D3ZMS3	Down
-0.67631	3.05651e-09	5.28063e-08	ENSRNOG00000019333	365895	Hipk1	F1M8I6	Down
-0.676188	0.0046274	0.0141972	ENSRNOG00000009932	308742	Mctp2	D4A733	Down
-0.676149	7.59134e-06	5.75712e-05	ENSRNOG00000015654	25235	Ghr	P16310	Down
-0.675365	2.90971e-05	0.000188479	ENSRNOG00000012514	309399	Abhd17b	Q6AY17	Down
-0.675172	2.24244e-06	2.00051e-05	ENSRNOG00000019273	306260	Capn7	Q499T5	Down
-0.675117	0.000398512	0.00176457	ENSRNOG00000039890	305142	Abcg3l3	D4A896	Down
-0.67482	0.000388554	0.00172867	ENSRNOG00000004521	314171	Prpf39	NA	Down
-0.674799	8.71668e-05	0.000478321	ENSRNOG00000062231	317423	FAM120C	NA	Down
-0.674773	0.000159288	0.000805851	ENSRNOG00000003258	304832	Cdc73	Q4V8C8	Down
-0.674514	0.00221906	0.00761492	ENSRNOG00000054902	89821	Trpc1	Q9QX01	Down
-0.674499	3.80655e-05	0.00023599	ENSRNOG00000039850	288238	Pigp	B2GUT8	Down
-0.674445	3.76178e-07	4.1957e-06	ENSRNOG00000006839	117050	Arl5a	P51646	Down
-0.674422	5.00442e-05	0.000297453	ENSRNOG00000018102	503252	Coa5	D3ZB55	Down
-0.673751	8.44169e-05	0.000465146	ENSRNOG00000007804	65044	C1galt1	Q9JJ05	Down
-0.673639	0.00115618	0.00437304	ENSRNOG00000061118	102551095	LOC102551095	NA	Down
-0.673117	6.77435e-06	5.19492e-05	ENSRNOG00000017001	497984	Zfp652	A1L1J6	Down
-0.672235	3.88547e-06	3.20404e-05	ENSRNOG00000008598	362772	Btbd7	D3ZCW2	Down
-0.671821	0.00843974	0.0235605	ENSRNOG00000009346	311910	Zbtb26	D3ZG35	Down
-0.671711	0.000118383	0.000625016	ENSRNOG00000005486	314964	Phf20l1	Q4V9H5	Down
-0.671465	0.0250791	0.0577821	ENSRNOG00000050040	361266	Akr1c13	D3ZPY8	Down
-0.671022	0.0447127	0.0925755	ENSRNOG00000049099	100361240	LOC100361240	NA	Down
-0.670865	1.9964e-09	3.61584e-08	ENSRNOG00000007859	366872	Cep83	Q66H89	Down
-0.670834	1.72769e-08	2.56692e-07	ENSRNOG00000002823	50658	Mapk9	D4A5V8	Down
-0.670832	5.38403e-06	4.26364e-05	ENSRNOG00000012850	688634	Kat6b	NA	Down
-0.670759	0.00138368	0.00509213	ENSRNOG00000019478	305896	Irf9	Q68FP4	Down
-0.670631	9.06679e-09	1.43988e-07	ENSRNOG00000015121	291921	N4bp1	NA	Down
-0.670623	0.00830637	0.0232207	ENSRNOG00000031090	368153	RT1-CE7	Q861P9	Down
-0.670367	0.00242272	0.00822202	ENSRNOG00000052445	NA	NA	NA	Down
-0.670201	6.18652e-05	0.000357649	ENSRNOG00000004198	362734	Stxbp6	D3ZCI5	Down
-0.670101	0.000131319	0.00068487	ENSRNOG00000016948	307986	Nhlrc2	D3ZLM5	Down
-0.670083	0.00110316	0.00419902	ENSRNOG00000007839	29735	Slc16a7	Q66HS9	Down
-0.669806	2.17942e-05	0.000146394	ENSRNOG00000020392	114095	Stxbp3	Q99PV2	Down
-0.669412	6.39505e-05	0.000368132	ENSRNOG00000011841	25595	Map2	Q64715	Down
-0.669208	0.000368743	0.00165094	ENSRNOG00000051039	NA	NA	NA	Down
-0.668995	1.5579e-06	1.46479e-05	ENSRNOG00000043503	293692	Ehd1	Q641Z6	Down
-0.668965	6.7027e-06	5.15163e-05	ENSRNOG00000061519	362719	Asap2	NA	Down
-0.668772	2.46935e-07	2.87731e-06	ENSRNOG00000014084	24790	Sp1	Q01714	Down
-0.668656	2.33548e-06	2.07733e-05	ENSRNOG00000010840	308787	Adamtsl3	D4ADD4	Down
-0.667909	0.00510308	0.0153823	ENSRNOG00000002783	304917	Serpinc1	Q5M7T5	Down
-0.66756	0.00646121	0.0188308	ENSRNOG00000053309	287592	Tubd1	NA	Down
-0.66729	6.90854e-06	5.27937e-05	ENSRNOG00000013798	310839	Fnbp1l	Q2HWF0	Down
-0.667269	9.69731e-05	0.000528503	ENSRNOG00000013340	363294	Twsg1	D4A9T2	Down
-0.667193	0.00581622	0.0172061	ENSRNOG00000007816	NA	NA	NA	Down
-0.666818	0.000242512	0.00114975	ENSRNOG00000025372	363073	Glce	D3ZIK0	Down
-0.666275	4.86431e-06	3.89599e-05	ENSRNOG00000037765	499443	Lims1	C0KUC5	Down
-0.666241	1.73572e-07	2.08094e-06	ENSRNOG00000005388	362886	Rassf3	D4ACL6	Down
-0.665687	0.00288327	0.00952353	ENSRNOG00000052142	305577	Ahsa2	A0A0G2K7W5	Down
-0.665328	2.25751e-07	2.64849e-06	ENSRNOG00000022847	315864	Dop1a	NA	Down
-0.665183	4.7192e-07	5.13459e-06	ENSRNOG00000000583	309804	Cdk19	D3ZDM6	Down
-0.664724	0.010288	0.0276639	ENSRNOG00000005618	500087	Fmc1	Q4G012	Down
-0.66461	1.00848e-05	7.49642e-05	ENSRNOG00000055751	288016	P3h2	Q4KLM6	Down
-0.664297	0.00018201	0.000902152	ENSRNOG00000009170	315676	Dmxl2	F1M3W5	Down
-0.664092	0.000925153	0.00362621	ENSRNOG00000011440	310315	Ccdc39	A0A0A0MY52	Down
-0.663966	8.56638e-09	1.37131e-07	ENSRNOG00000016090	309255	Mtmr10	G3V810	Down
-0.663815	0.000108472	0.000580617	ENSRNOG00000004773	690262	Yaf2	NA	Down
-0.663347	1.39368e-05	9.91114e-05	ENSRNOG00000002125	289500	Ccni	D4A5E4	Down
-0.663016	1.18583e-07	1.47797e-06	ENSRNOG00000013877	308708	Ttc23	A0A0G2K6R3	Down
-0.662978	0.000901397	0.00355167	ENSRNOG00000008323	287467	Pitpnm3	NA	Down
-0.662935	0.000598033	0.00248973	ENSRNOG00000027259	691221	Faxdc2	NA	Down
-0.662486	0.0239054	0.0556014	ENSRNOG00000037911	680227	LOC680227	Q6QI15	Down
-0.662418	7.14958e-06	5.44621e-05	ENSRNOG00000012645	294924	Mecom	NA	Down
-0.66237	0.000213875	0.00103141	ENSRNOG00000008517	315121	Cdc42ep1	A1A5P0	Down
-0.662021	2.10843e-09	3.80152e-08	ENSRNOG00000007151	362316	Cdk14	D3ZSZ0	Down
-0.66182	0.000474068	0.00203949	ENSRNOG00000033915	81670	Gpt	P25409	Down
-0.661621	1.14272e-05	8.34425e-05	ENSRNOG00000004306	299510	Zbtb39	D3ZC02	Down
-0.661602	0.0209015	0.0498424	ENSRNOG00000055404	NA	NA	NA	Down
-0.661315	5.53582e-06	4.36961e-05	ENSRNOG00000010087	361627	Zfp143	A0A0H2UHI0	Down
-0.661181	1.2282e-06	1.1953e-05	ENSRNOG00000006412	171159	Zhx1	Q8R515	Down
-0.661086	4.82863e-05	0.000288467	ENSRNOG00000024934	315666	Npat	D4A6Y1	Down
-0.661042	1.84506e-08	2.70774e-07	ENSRNOG00000014030	308709	Synm	G3V9G5	Down
-0.66071	0.000945687	0.00369263	ENSRNOG00000003714	287269	Clk4	Q6AYK7	Down
-0.660671	0.000156827	0.000796086	ENSRNOG00000013809	312372	Kbtbd2	D3ZVS6	Down
-0.660394	0.00367412	0.0116204	ENSRNOG00000016043	25293	Aqp4	A0A0G2K4I1	Down
-0.65939	4.59903e-05	0.000276558	ENSRNOG00000007099	500551	S100pbp	D3ZSX9	Down
-0.659298	3.5374e-05	0.000221369	ENSRNOG00000010084	361920	Ythdf3	D3ZIY3	Down
-0.659292	0.0329589	0.0722313	ENSRNOG00000009054	315670	Elmod1	D3ZDJ3	Down
-0.658828	7.23827e-05	0.000407906	ENSRNOG00000010389	171114	Ndrg2	A0A0G2JSV0	Down
-0.658577	6.16155e-05	0.000356894	ENSRNOG00000003359	26295	Ogt	G3V6F4	Down
-0.658477	4.63833e-05	0.000278207	ENSRNOG00000029220	305911	Zmym5	D3ZPX0	Down
-0.658459	0.00224175	0.007684	ENSRNOG00000011500	690528	Pou2af1	D4A397	Down
-0.658399	4.66448e-08	6.3052e-07	ENSRNOG00000021237	499891	Dnaaf9	D3ZVN5	Down
-0.657304	5.35442e-09	8.86733e-08	ENSRNOG00000014515	310806	Cdc14a	B1WBT1	Down
-0.657221	0.000556932	0.00234056	ENSRNOG00000018532	681178	Pcgf5	B2RZ90	Down
-0.65718	2.91759e-08	4.09021e-07	ENSRNOG00000009198	363123	Rab6b	F1LVC3	Down
-0.657174	2.61611e-08	3.71209e-07	ENSRNOG00000004345	314212	Daam1	D4ABM3	Down
-0.65669	0.000357327	0.00160583	ENSRNOG00000007662	500057	Zfp800	D3ZPQ4	Down
-0.656415	6.5834e-05	0.000377679	ENSRNOG00000004512	317191	Apool	Q5U1W6	Down
-0.656104	3.07886e-05	0.000197303	ENSRNOG00000011879	307820	Nfat5	D3ZGB1	Down
-0.656021	2.86168e-06	2.47023e-05	ENSRNOG00000011047	309357	Tmem185a	D3ZWX2	Down
-0.655269	6.88198e-05	0.000390881	ENSRNOG00000021916	309525	Slc16a12	D4A734	Down
-0.654501	0.00550314	0.01643	ENSRNOG00000001820	312849	Med21	D4AA11	Down
-0.653624	0.00043619	0.00190179	ENSRNOG00000013484	24421	Gsta1	B6DYP8	Down
-0.653238	0.00047799	0.00205342	ENSRNOG00000027606	303019	Neurl1b	C9DQJ9	Down
-0.652347	0.000913822	0.00359002	ENSRNOG00000031033	26194	ND2	P11662	Down
-0.651991	0.00303357	0.00992971	ENSRNOG00000003512	29705	Gabra1	P62813	Down
-0.651444	3.35966e-05	0.000212684	ENSRNOG00000013326	305968	Hmbox1	NA	Down
-0.651108	0.0156881	0.0392202	ENSRNOG00000059243	690155	LOC690155	NA	Down
-0.650421	5.22786e-09	8.69376e-08	ENSRNOG00000017431	307907	RGD1304884	D4A3C2	Down
-0.650412	6.64375e-05	0.000380777	ENSRNOG00000019560	81743	Pde2a	F8WFW5	Down
-0.650096	0.000532914	0.00225225	ENSRNOG00000011652	311401	Sppl2a	A0A0G2JYA3	Down
-0.649913	0.000208058	0.00100909	ENSRNOG00000005141	498411	Hus1	D3ZNA8	Down
-0.649789	0.000119464	0.000629617	ENSRNOG00000006221	117553	Uba3	Q99MI7	Down
-0.649389	0.00146879	0.00535119	ENSRNOG00000015257	300768	Coro2b	F1LMV9	Down
-0.649207	0.00363881	0.011536	ENSRNOG00000018694	291437	Lipg	Q8VBX1	Down
-0.648934	1.45971e-07	1.79139e-06	ENSRNOG00000026236	304074	Morc3	D4A552	Down
-0.648559	0.00958133	0.0261448	ENSRNOG00000006110	297748	Jph1	D3ZQ55	Down
-0.648466	0.000424987	0.0018631	ENSRNOG00000003048	360869	Tiprl	A2VCX1	Down
-0.64818	5.57048e-07	5.92635e-06	ENSRNOG00000052583	688018	Zfp106	NA	Down
-0.647932	0.00173274	0.00615208	ENSRNOG00000002272	360926	Lnx1	B6RHI6	Down
-0.647178	5.00209e-06	3.99834e-05	ENSRNOG00000019934	361309	Paip2	Q6AXZ0	Down
-0.646482	0.00144086	0.00527327	ENSRNOG00000061442	NA	NA	NA	Down
-0.646474	1.63487e-06	1.52546e-05	ENSRNOG00000051889	360990	Usp34	NA	Down
-0.6462	0.00181133	0.0063801	ENSRNOG00000054157	365699	Nadk2	Q1HCL7	Down
-0.64571	0.00118732	0.0044753	ENSRNOG00000002254	59303	Tmem33	A0A0H2UHA6	Down
-0.645134	0.0238843	0.0555652	ENSRNOG00000010658	24962	Cth	P18757	Down
-0.645049	0.000180943	0.000897974	ENSRNOG00000017188	301517	Cyp27a1	P17178	Down
-0.645031	0.00309371	0.0100905	ENSRNOG00000010241	685284	Hspb11	B1WC57	Down
-0.644974	5.59216e-05	0.000329161	ENSRNOG00000003712	360993	Ppp4r3b	D3ZCR4	Down
-0.644607	0.00013143	0.000685152	ENSRNOG00000051690	502901	Clec9a	D4AD02	Down
-0.644475	0.000100716	0.000545183	ENSRNOG00000003071	364033	Vamp4	D4A560	Down
-0.643643	3.01741e-05	0.000194405	ENSRNOG00000009935	85252	Xpo1	Q80U96	Down
-0.643554	5.73602e-05	0.000335815	ENSRNOG00000012354	81002	Trim23	P36407	Down
-0.64311	2.66478e-07	3.0781e-06	ENSRNOG00000056907	294787	Nipbl	NA	Down
-0.642779	4.78968e-08	6.46715e-07	ENSRNOG00000011709	362609	Pum1	D3Z8L5	Down
-0.642759	2.79528e-05	0.000181655	ENSRNOG00000003261	363445	Usp9x	D3ZC84	Down
-0.642281	7.38033e-05	0.000415057	ENSRNOG00000016298	315923	Lysmd3	Q5M836	Down
-0.641684	0.0315939	0.0697627	ENSRNOG00000039790	NA	NA	NA	Down
-0.641277	0.00175468	0.00621526	ENSRNOG00000031834	296469	Nkain4	D4A8K5	Down
-0.641226	0.0105813	0.0283318	ENSRNOG00000016854	361394	Lrrc36	NA	Down
-0.641225	2.17216e-06	1.94942e-05	ENSRNOG00000037604	309887	Ascc3	A0A0A0MY43	Down
-0.641107	6.73729e-05	0.000384484	ENSRNOG00000017113	304758	Ccnt2	D3ZGL6	Down
-0.641027	5.26357e-06	4.17949e-05	ENSRNOG00000008765	310250	Zfhx4	D4A3U5	Down
-0.640649	0.00367331	0.0116204	ENSRNOG00000000812	294231	RGD1302996	G3V628	Down
-0.640576	0.000105926	0.000569529	ENSRNOG00000019376	308361	Zfp329	D4AA65	Down
-0.640368	0.000286466	0.00133101	ENSRNOG00000025051	313507	Tal1	D3Z921	Down
-0.63932	0.00334204	0.0107718	ENSRNOG00000033133	84019	Nae1	A1L122	Down
-0.639022	2.44354e-06	2.16062e-05	ENSRNOG00000015528	192256	Pja2	A0A0H2UHM9	Down
-0.638995	9.41281e-08	1.19809e-06	ENSRNOG00000026662	362484	Plekhf2	B1WBV4	Down
-0.638986	4.61617e-05	0.000277294	ENSRNOG00000010155	81740	Pcm1	G3V7E6	Down
-0.638953	0.0111864	0.0296139	ENSRNOG00000002609	364755	Ero1b	D3ZNZ5	Down
-0.638472	0.000225623	0.00107993	ENSRNOG00000021525	689253	Nbeal1	NA	Down
-0.637986	0.000195598	0.000960367	ENSRNOG00000060821	362277	Rnf114	Q6J2U6	Down
-0.637451	1.19856e-05	8.70423e-05	ENSRNOG00000009653	29419	Numb	Q3MUI1	Down
-0.636964	0.0314507	0.0694847	ENSRNOG00000048606	501658	Vma21	D3ZM03	Down
-0.636727	0.000174005	0.000868574	ENSRNOG00000016534	NA	NA	NA	Down
-0.636215	0.00353561	0.0112688	ENSRNOG00000052167	365657	Marveld2	A0A0G2JYJ6	Down
-0.636165	2.59279e-06	2.26916e-05	ENSRNOG00000027152	305342	N4bp2	NA	Down
-0.636031	0.00194049	0.00676744	ENSRNOG00000007879	317589	Stk26	F1LXV3	Down
-0.635359	6.10905e-09	1.00202e-07	ENSRNOG00000017215	307249	RGD1308601	D4A3X1	Down
-0.63517	0.00969358	0.026409	ENSRNOG00000027380	303924	Upk1b	Q566D0	Down
-0.634933	0.00173823	0.00616245	ENSRNOG00000010827	310820	Ptbp2	Q66H20	Down
-0.634856	1.60753e-05	0.000112386	ENSRNOG00000021098	361714	Rasgrp2	P0C643	Down
-0.634684	1.2728e-06	1.2347e-05	ENSRNOG00000017123	24223	B2m	P07151	Down
-0.634672	0.0142678	0.0361902	ENSRNOG00000018928	NA	NA	NA	Down
-0.634512	0.0169868	0.0419292	ENSRNOG00000013781	259273	Kcnq5	NA	Down
-0.63445	0.000531099	0.00224617	ENSRNOG00000024852	296182	Tmx4	G3V912	Down
-0.634319	0.0281912	0.0636198	ENSRNOG00000008846	297804	Plag1	Q5U2T6	Down
-0.634157	2.226e-09	3.98691e-08	ENSRNOG00000001090	498130	Stard13	T2CBG9	Down
-0.633655	0.00179442	0.00633171	ENSRNOG00000003545	360853	Uchl5	Q5HZY3	Down
-0.633569	4.89823e-07	5.29574e-06	ENSRNOG00000034272	300772	Pias1	A9UK05	Down
-0.633087	2.95705e-06	2.53976e-05	ENSRNOG00000011589	24246	Camk2d	P15791	Down
-0.633026	0.00203777	0.00706765	ENSRNOG00000016066	83837	Bambi	Q91XN4	Down
-0.632992	0.000425866	0.00186627	ENSRNOG00000005578	363035	Zbtb44	Q3SWU4	Down
-0.632506	2.45653e-06	2.17051e-05	ENSRNOG00000016705	291078	Prpf4b	Q5RKH1	Down
-0.631911	0.000986942	0.00382464	ENSRNOG00000008519	315891	Dipk2a	A0A0G2K1M5	Down
-0.631859	3.39153e-05	0.000214362	ENSRNOG00000057806	679906	Trpm7	NA	Down
-0.631534	0.00142089	0.00521632	ENSRNOG00000020744	81635	Adar	P55266	Down
-0.631423	0.0229161	0.0537002	ENSRNOG00000027936	494320	Ccdc8	P62521	Down
-0.631206	2.67979e-06	2.33678e-05	ENSRNOG00000001456	25281	Nup153	G3V662	Down
-0.631047	3.79118e-07	4.21672e-06	ENSRNOG00000056343	305922	Lats2	A0A0G2K4A8	Down
-0.630943	1.92581e-05	0.000131122	ENSRNOG00000006487	313128	Casp8ap2	D4A7V6	Down
-0.630905	0.0238283	0.0554716	ENSRNOG00000058166	NA	NA	NA	Down
-0.630747	1.51119e-09	2.78757e-08	ENSRNOG00000018584	29222	Ptma	P06302	Down
-0.630636	2.13747e-06	1.92266e-05	ENSRNOG00000004544	295686	Ube2e3	NA	Down
-0.630349	2.14639e-10	4.51495e-09	ENSRNOG00000011700	29616	Ptprm	F1LPJ1	Down
-0.629576	0.0333174	0.0728305	ENSRNOG00000016012	316426	Spats2l	Q5U2T3	Down
-0.629447	0.00599091	0.0176608	ENSRNOG00000005667	304900	Astn1	NA	Down
-0.628971	2.01959e-06	1.8303e-05	ENSRNOG00000011317	207122	Pkn2	F1LPA4	Down
-0.628782	1.1633e-05	8.47902e-05	ENSRNOG00000007125	286932	Vps54	Q9JMK8	Down
-0.628423	0.000337618	0.00153103	ENSRNOG00000028677	361346	LOC361346	Q66H35	Down
-0.627673	6.64811e-05	0.000380845	ENSRNOG00000045854	298977	Zfp277	M0RDU3	Down
-0.627499	1.30209e-05	9.33734e-05	ENSRNOG00000009997	80897	Erap1	Q9JJ22	Down
-0.626869	9.94554e-08	1.26054e-06	ENSRNOG00000022720	100361658	Usp37	D4ABE5	Down
-0.626768	6.26415e-06	4.85816e-05	ENSRNOG00000050321	310958	Zzz3	M0R9X4	Down
-0.626653	0.000278079	0.00129734	ENSRNOG00000040110	301676	Foxn2	F1LZM0	Down
-0.626336	6.86889e-06	5.25913e-05	ENSRNOG00000010058	306141	Spry2	Q5HZA2	Down
-0.626097	0.000249445	0.0011776	ENSRNOG00000010427	308939	Ipo7	D4AE96	Down
-0.625922	0.0104422	0.0280033	ENSRNOG00000013412	81646	Creb1	P15337	Down
-0.625915	0.0427352	0.0893142	ENSRNOG00000002776	29259	Sell	Q63762	Down
-0.625454	0.000195561	0.000960367	ENSRNOG00000057622	680581	Rbm41	D3ZTA4	Down
-0.624799	7.90953e-05	0.000440479	ENSRNOG00000008607	315903	U2surp	D4A4B4	Down
-0.624769	0.000112766	0.000599586	ENSRNOG00000014192	498489	Naa30	D3ZWS6	Down
-0.624651	0.000150501	0.000768855	ENSRNOG00000018242	60341	Camkk1	P97756	Down
-0.624129	0.000237524	0.00113057	ENSRNOG00000060335	114520	Strn3	P58405	Down
-0.623738	0.000186753	0.000921849	ENSRNOG00000004148	314743	Cdk17	G3V6J5	Down
-0.623088	0.00296391	0.00973705	ENSRNOG00000000891	NA	NA	NA	Down
-0.622952	4.12722e-05	0.000252754	ENSRNOG00000038044	499624	Tsc22d2	D3ZDW3	Down
-0.622931	0.000362564	0.00162571	ENSRNOG00000027690	299872	Eif3el1	Q641X8	Down
-0.622732	9.83652e-06	7.32091e-05	ENSRNOG00000003936	303060	Pwwp2a	B2RYP9	Down
-0.622483	0.00311219	0.0101384	ENSRNOG00000001956	303963	Dzip3	D4A1V8	Down
-0.622336	0.00011489	0.000609273	ENSRNOG00000021839	315409	Cep126	D3ZT87	Down
-0.62068	2.10948e-05	0.000142014	ENSRNOG00000042679	365462	Lcor	NA	Down
-0.620588	0.00134849	0.00498716	ENSRNOG00000009385	298947	Pik3cg	D3ZFJ0	Down
-0.62049	8.50036e-06	6.39393e-05	ENSRNOG00000027707	362759	Exd2	B2GUW4	Down
-0.620009	3.52708e-05	0.00022118	ENSRNOG00000011678	114765	Wbp4	Q5HZF2	Down
-0.619771	0.0118645	0.0311085	ENSRNOG00000029042	26203	ND6	P03926	Down
-0.619506	3.73447e-07	4.17799e-06	ENSRNOG00000024501	54293	Rgs3	P49797	Down
-0.61908	4.13308e-05	0.000252754	ENSRNOG00000011814	297093	Cbx3	Q5RJK5	Down
-0.61845	0.00144859	0.0052937	ENSRNOG00000010743	315646	Fdxacb1	D3ZEA2	Down
-0.618376	1.94502e-06	1.77344e-05	ENSRNOG00000001585	304157	Nrip1	G3V672	Down
-0.618356	0.000856664	0.0033955	ENSRNOG00000011419	81708	Aldh6a1	G3V7J0	Down
-0.617808	4.99318e-07	5.38868e-06	ENSRNOG00000033217	300519	Esam	Q6AYD4	Down
-0.617532	0.000605971	0.00251405	ENSRNOG00000006766	315047	Laptm4b	Q5U1W4	Down
-0.617449	1.55144e-05	0.000109037	ENSRNOG00000031325	79249	Abi1	A2VD09	Down
-0.616919	3.03916e-05	0.000195491	ENSRNOG00000002106	289584	Usp46	F1M625	Down
-0.616515	0.000602748	0.00250502	ENSRNOG00000018485	311730	Gpr155	D3ZWM3	Down
-0.616448	0.00379456	0.0119477	ENSRNOG00000054151	305583	Pus10	G3V6R8	Down
-0.616115	3.40512e-06	2.86107e-05	ENSRNOG00000021440	304488	Pptc7	D4A520	Down
-0.616114	0.0053911	0.0161396	ENSRNOG00000008400	315713	Pml	NA	Down
-0.615953	1.90501e-05	0.000130075	ENSRNOG00000059292	NA	NA	NA	Down
-0.615869	0.0231477	0.0541649	ENSRNOG00000059683	85275	Mpp2	D3ZAA9	Down
-0.615827	4.2144e-05	0.000256631	ENSRNOG00000004555	64543	Sec14l3	B1WC82	Down
-0.615666	0.000131712	0.000686022	ENSRNOG00000022999	363122	Ppp2r3a	D3ZLD7	Down
-0.615091	0.0276708	0.0625552	ENSRNOG00000052467	29684	Klrc2	O54871	Down
-0.61478	0.000218871	0.00105097	ENSRNOG00000019598	83785	Vegfa	B5DEK7	Down
-0.614572	6.95759e-07	7.21639e-06	ENSRNOG00000019689	116669	Vwf	F1M957	Down
-0.614567	1.62443e-06	1.51807e-05	ENSRNOG00000027756	303946	Usf3	D4ABR5	Down
-0.614403	0.00229704	0.00784659	ENSRNOG00000005765	366618	Ap4s1	B0BN62	Down
-0.613978	7.95385e-05	0.000442537	ENSRNOG00000026132	291324	Trdmt1	Q4G073	Down
-0.61356	0.00877343	0.0242829	ENSRNOG00000003384	303218	Hs3st3b1	D3ZTA9	Down
-0.612737	7.39504e-06	5.62248e-05	ENSRNOG00000018903	25513	Pik3r1	Q63787	Down
-0.612721	0.00164367	0.00588814	ENSRNOG00000006608	500384	Tmem70	D3Z946	Down
-0.612706	4.01118e-07	4.42041e-06	ENSRNOG00000009754	297508	Nampt	Q80Z29	Down
-0.612421	0.0465815	0.0958655	ENSRNOG00000011856	498823	Ankrd29	NA	Down
-0.612082	5.06917e-06	4.04387e-05	ENSRNOG00000061080	502710	Kmt2c	NA	Down
-0.611896	4.84844e-05	0.000289506	ENSRNOG00000059215	361352	Slc66a2	Q5M880	Down
-0.611393	3.85721e-06	3.18712e-05	ENSRNOG00000013431	311987	Rsbn1l	D3ZZH7	Down
-0.611226	5.39127e-07	5.78187e-06	ENSRNOG00000005703	312915	Arfgef1	D4A631	Down
-0.61094	0.000838864	0.00333487	ENSRNOG00000000105	116657	Cplx2	P84087	Down
-0.610725	1.93542e-05	0.000131701	ENSRNOG00000047145	102551340	LOC102551340	NA	Down
-0.610159	0.000556017	0.00233753	ENSRNOG00000042523	641452	Ube2d2	P62839	Down
-0.610122	7.25009e-07	7.46809e-06	ENSRNOG00000006490	81735	Neo1	NA	Down
-0.609884	1.08438e-08	1.67981e-07	ENSRNOG00000016054	308267	Tab2	Q5U303	Down
-0.60975	0.00023783	0.00113158	ENSRNOG00000018176	84379	Rab6a	A0A0H2UHP9	Down
-0.608065	4.98506e-06	3.98738e-05	ENSRNOG00000000408	309774	Gopc	B4F775	Down
-0.608006	0.000950865	0.00370881	ENSRNOG00000008416	246774	Gimap5	Q8K3L6	Down
-0.607725	0.000292694	0.00135446	ENSRNOG00000012799	65248	Prkaa1	P54645	Down
-0.607461	0.000844063	0.00335332	ENSRNOG00000006792	315423	Cep57	B4F7A7	Down
-0.607401	0.000390015	0.00173388	ENSRNOG00000002916	29242	Ca4	P48284	Down
-0.607243	0.00209089	0.00722887	ENSRNOG00000027592	502916	Rerg	F1M2G3	Down
-0.607007	0.00214215	0.00738482	ENSRNOG00000027451	314798	Mettl25	B1WC27	Down
-0.605783	0.0119521	0.0312963	ENSRNOG00000031053	26200	ND4L	P05507	Down
-0.605495	1.64e-06	1.52905e-05	ENSRNOG00000015339	309548	Shoc2	Q6AYI5	Down
-0.604491	5.2492e-09	8.71717e-08	ENSRNOG00000017604	291974	Ripor1	Q4FZU8	Down
-0.604413	0.000108322	0.000580072	ENSRNOG00000005970	367113	Lrrc1	Q6AXP5	Down
-0.604327	0.0102705	0.0276353	ENSRNOG00000037658	317405	Gprasp2	NA	Down
-0.604242	0.000108079	0.00057929	ENSRNOG00000002835	360602	Luc7l3	D3ZFB2	Down
-0.603167	6.10841e-07	6.43584e-06	ENSRNOG00000005528	299827	Tbk1	D4A7D3	Down
-0.603057	6.12527e-05	0.000355136	ENSRNOG00000061851	313554	Foxj3	NA	Down
-0.602668	6.85535e-07	7.12267e-06	ENSRNOG00000054891	287249	Cnot6	Q6AXU9	Down
-0.602666	0.00647894	0.0188779	ENSRNOG00000000655	24699	Ptprc	P04157	Down
-0.602659	0.00255695	0.00859062	ENSRNOG00000010706	498404	Ccdc117	Q5M9G5	Down
-0.60174	7.89438e-07	8.06249e-06	ENSRNOG00000011588	308051	Rnf146	A0A140TAB2	Down
-0.601375	0.000400111	0.00176958	ENSRNOG00000006432	312616	Trnt1	Q4VBH2	Down
-0.601074	2.5027e-06	2.20157e-05	ENSRNOG00000016790	361688	Kmt5b	P0C2N5	Down
-0.600807	6.1134e-06	4.75663e-05	ENSRNOG00000025174	306571	Kat6a	Q5TKR9	Down
-0.600678	0.000486521	0.00208559	ENSRNOG00000030644	26193	ND1	P03889	Down
-0.600662	0.000685429	0.00279819	ENSRNOG00000012564	313433	Steep1	D4A067	Down
-0.600477	6.82517e-05	0.000388022	ENSRNOG00000028129	362520	Fktn	D3ZI33	Down
-0.600414	1.00306e-07	1.26997e-06	ENSRNOG00000014623	303614	Smurf2	NA	Down
-0.600299	0.00266871	0.00890065	ENSRNOG00000009968	310071	Ercc8	G3V7B8	Down
-0.600238	1.07419e-05	7.93078e-05	ENSRNOG00000004925	116670	Ppp1r12a	Q10728	Down
-0.600121	0.0022817	0.0077964	ENSRNOG00000002545	302913	RGD1309748	D3ZK25	Down
-0.599877	0.00218231	0.00751032	ENSRNOG00000002044	360714	Gtpbp8	Q5BK22	Down
-0.599676	0.0227324	0.0533492	ENSRNOG00000004392	690853	Aatk	D4ABZ3	Down
-0.599318	7.81287e-05	0.000435906	ENSRNOG00000034233	360726	Fyttd1	A0A0G2JSV9	Down
-0.599062	5.41559e-06	4.28317e-05	ENSRNOG00000022894	102548228	Bivm	D4A204	Down
-0.598781	1.56597e-05	0.000109737	ENSRNOG00000039985	298317	Ube2a	Q6AXR9	Down
-0.598657	0.000144743	0.000744514	ENSRNOG00000032048	362522	Zfp462	D3ZFG7	Down
-0.597792	6.39549e-05	0.000368132	ENSRNOG00000059334	306129	Fbxl3	G3V9P4	Down
-0.597757	0.000167954	0.000842228	ENSRNOG00000015816	361930	Bbs7	Q66H90	Down
-0.597658	0.000804492	0.00321636	ENSRNOG00000020546	25330	Lipe	P15304	Down
-0.597352	0.00181122	0.0063801	ENSRNOG00000029209	681578	Rnf13	Q66HG0	Down
-0.597146	0.000465612	0.00200744	ENSRNOG00000028946	303653	Cdc42ep4	B1WC33	Down
-0.597082	0.00407042	0.0126927	ENSRNOG00000048222	291861	Nlrc5	NA	Down
-0.596987	1.68305e-07	2.02608e-06	ENSRNOG00000030680	287765	Ddx5	Q6AYI1	Down
-0.596931	0.0436506	0.0907841	ENSRNOG00000056193	NA	NA	NA	Down
-0.596821	4.86367e-05	0.000290127	ENSRNOG00000017493	83422	Pias2	Q6AZ28	Down
-0.596518	0.0192975	0.0465642	ENSRNOG00000013585	363118	Nmnat3	Q5XIF7	Down
-0.59647	2.94528e-05	0.000190497	ENSRNOG00000011655	313242	Dcaf10	D4A8G6	Down
-0.596228	0.000402085	0.001777	ENSRNOG00000022910	295490	Emcn	Q6AY82	Down
-0.596029	0.00180112	0.00634787	ENSRNOG00000013596	294718	Dimt1	B0BN90	Down
-0.595328	2.80027e-05	0.000181881	ENSRNOG00000014310	290501	Tmtc4	F1MAQ6	Down
-0.595214	0.0211441	0.0503235	ENSRNOG00000011258	64459	Masp2	A2VCV7	Down
-0.594747	0.000927346	0.00363362	ENSRNOG00000005610	362699	Yipf4	Q5M7T4	Down
-0.594667	0.00301266	0.00988015	ENSRNOG00000008484	64013	Pdcl	Q63737	Down
-0.5941	0.000314746	0.00144382	ENSRNOG00000004549	287595	Dhx40	Q5XI69	Down
-0.593789	1.13428e-05	8.29267e-05	ENSRNOG00000002045	25291	Anxa3	P14669	Down
-0.593774	0.00111707	0.00424387	ENSRNOG00000021670	310418	Frem2	F1T1U1	Down
-0.59355	0.00981976	0.026668	ENSRNOG00000010408	100361574	Polr2k	F1LZN9	Down
-0.593505	0.0106935	0.0285939	ENSRNOG00000026937	365619	Arsk	Q32KJ2	Down
-0.5933	6.17102e-05	0.000357202	ENSRNOG00000012959	64824	Nab1	Q62722	Down
-0.593263	0.000356041	0.00160245	ENSRNOG00000005326	364208	Cnrip1	Q5M7A7	Down
-0.593129	0.00555238	0.0165481	ENSRNOG00000006973	314788	RGD1307947	Q6AXM9	Down
-0.592678	2.87033e-06	2.47426e-05	ENSRNOG00000014482	499360	Slf2	D3ZF72	Down
-0.592582	7.00184e-05	0.000396749	ENSRNOG00000036918	316976	Etfbkmt	Q6P7Q0	Down
-0.592574	0.000961461	0.00374161	ENSRNOG00000030131	NA	NA	NA	Down
-0.592446	0.0123408	0.0320551	ENSRNOG00000025189	304928	Mettl18	Q4KM84	Down
-0.592166	1.28406e-06	1.24354e-05	ENSRNOG00000045668	686326	Ifnar2	M0R8H7	Down
-0.592133	0.000364133	0.00163091	ENSRNOG00000016769	252916	Rab38	Q63483	Down
-0.591988	0.000909554	0.00357676	ENSRNOG00000033434	156117	Casp12	Q920D5	Down
-0.591981	0.000334345	0.00151906	ENSRNOG00000009161	114514	Clasp2	Q99JD4	Down
-0.591342	0.000243169	0.00115104	ENSRNOG00000004083	192359	Zc3h14	Q7TMD5	Down
-0.59078	0.000215408	0.00103641	ENSRNOG00000009745	171378	Ppp3cc	Q6AYJ0	Down
-0.590674	1.72631e-07	2.07192e-06	ENSRNOG00000021581	310533	Rapgef2	A0A0A0MP77	Down
-0.590618	0.000194427	0.000955401	ENSRNOG00000011302	81830	Rab11a	P62494	Down
-0.590509	0.000138686	0.000717669	ENSRNOG00000002039	100360066	Evi5	D3ZJN9	Down
-0.590441	0.000121376	0.000637728	ENSRNOG00000009125	306103	Dis3	B2RYL7	Down
-0.590384	0.000646807	0.00266137	ENSRNOG00000018797	360034	Myrip	Q7TNY7	Down
-0.590384	0.00146364	0.00533652	ENSRNOG00000053859	309326	Ranbp6	NA	Down
-0.590131	0.0177154	0.0433486	ENSRNOG00000004554	29139	Dcn	Q01129	Down
-0.588889	0.000993648	0.00384566	ENSRNOG00000026186	308021	Syde2	NA	Down
-0.588845	0.00130773	0.00486645	ENSRNOG00000021273	366196	Crls1	Q5U2V5	Down
-0.588811	0.00792827	0.0223303	ENSRNOG00000061366	NA	NA	NA	Down
-0.588785	6.71962e-05	0.000384024	ENSRNOG00000018714	364788	Arl5b	A0A0G2QC65	Down
-0.588756	0.0235825	0.0550105	ENSRNOG00000061301	NA	NA	NA	Down
-0.588692	0.000196707	0.000965026	ENSRNOG00000015686	365652	Cert1	D4ACN6	Down
-0.588224	0.00388357	0.0121832	ENSRNOG00000059492	100365363	LOC100365363	NA	Down
-0.587974	2.68634e-07	3.09704e-06	ENSRNOG00000002722	360668	Sec14l1	D3ZKG3	Down
-0.587763	0.0459669	0.0947633	ENSRNOG00000057943	NA	NA	NA	Down
-0.587492	0.00155919	0.00562445	ENSRNOG00000005417	314988	Zhx2	G3V6P3	Down
-0.587357	0.0336145	0.0733195	ENSRNOG00000009033	25356	Cntn2	P22063	Down
-0.586949	0.00473447	0.0144627	ENSRNOG00000013217	294774	Ttc33	D3ZBZ9	Down
-0.58671	0.0144425	0.0366024	ENSRNOG00000000572	84468	Chst3	Q9QZL2	Down
-0.586612	0.00122729	0.00459705	ENSRNOG00000007230	366848	Kank3	B2RYN8	Down
-0.585732	9.79134e-05	0.000532418	ENSRNOG00000008704	497961	Nlk	D3ZSZ3	Down
-0.585331	0.00474704	0.0144975	ENSRNOG00000004135	301079	RGD1311745	Q5RKH3	Down
-0.585259	8.62398e-05	0.000474102	ENSRNOG00000012702	29508	Nfya	P18576	Down
-0.585114	0.000180881	0.000897974	ENSRNOG00000005082	364081	Irf6	D4AAV0	Down
-0.585072	0.000789799	0.00316183	ENSRNOG00000007548	311487	Polr3f	D3ZQ56	Down
-0.584986	1.79498e-05	0.000124173	ENSRNOG00000005149	116482	Sacm1l	Q9ES21	Down
0.585215	6.6945e-05	0.000383136	ENSRNOG00000021147	64639	Bad	O35147	Up
0.585245	0.0118928	0.0311613	ENSRNOG00000047867	306589	Klhdc8b	Q5XIA9	Up
0.585487	5.91795e-07	6.25165e-06	ENSRNOG00000020994	360636	Slc25a39	Q4V8K4	Up
0.585785	0.00203943	0.00706933	ENSRNOG00000042320	363985	Slc41a1	D3ZM22	Up
0.586305	0.0012955	0.00482541	ENSRNOG00000002385	289104	Prg4	NA	Up
0.586378	1.51473e-06	1.42892e-05	ENSRNOG00000021259	24686	Prnp	P13852	Up
0.586381	9.95655e-05	0.000539933	ENSRNOG00000012160	25155	Syk	Q64725	Up
0.586699	0.000216962	0.00104305	ENSRNOG00000014338	246771	Slc25a25	Q8K3P6	Up
0.587119	0.000118156	0.000624641	ENSRNOG00000009889	24645	Pgm1	Q499Q4	Up
0.587371	1.02592e-06	1.02507e-05	ENSRNOG00000004132	29278	Lasp1	Q99MZ8	Up
0.587446	0.00495969	0.0150093	ENSRNOG00000024352	304423	Tyw1	B5DF48	Up
0.587592	0.00443433	0.0136889	ENSRNOG00000015416	363227	Nabp1	Q5FVP2	Up
0.587604	0.000111747	0.000595752	ENSRNOG00000000798	309593	Gnl1	Q6MG06	Up
0.587636	0.0189025	0.0457399	ENSRNOG00000029912	116728	Septin5	D3ZDH8	Up
0.587718	0.00204191	0.00707585	ENSRNOG00000015366	316326	Neurl3	Q5M870	Up
0.587811	0.00117184	0.00442317	ENSRNOG00000021689	361696	Rps6kb2	D4AE24	Up
0.588141	2.49459e-05	0.000164976	ENSRNOG00000014475	171135	Slc31a1	Q9JK41	Up
0.588201	0.0108196	0.0288283	ENSRNOG00000013102	64467	Entpd2	O35795	Up
0.58865	0.000436532	0.00190251	ENSRNOG00000020442	500954	Ubl5	A9UMW0	Up
0.588785	5.80871e-07	6.14708e-06	ENSRNOG00000017154	306600	Atp11a	D4A7K5	Up
0.588843	0.00142303	0.00522241	ENSRNOG00000049028	445269	C5ar2	Q5XPY4	Up
0.588852	0.00405681	0.0126604	ENSRNOG00000028036	315879	Adamts7	Q1EHB3	Up
0.589157	0.0228057	0.0534898	ENSRNOG00000042271	192255	Ubb	NA	Up
0.589724	0.000855204	0.00339084	ENSRNOG00000012832	315329	Mfsd5	B1WC12	Up
0.590205	0.0186884	0.0453408	ENSRNOG00000051100	NA	NA	NA	Up
0.590464	0.0384503	0.0819736	ENSRNOG00000015421	295219	Slc27a3	D3ZJA9	Up
0.590835	0.000618256	0.00255793	ENSRNOG00000023851	295325	Igsf3	F1LZ40	Up
0.591077	0.033222	0.0727015	ENSRNOG00000008450	100359539	LOC100359539	NA	Up
0.591636	3.64887e-07	4.0926e-06	ENSRNOG00000022698	304529	Vsig10	A0A0G2K994	Up
0.59251	7.00632e-07	7.26065e-06	ENSRNOG00000017657	360550	Phf23	Q6AY75	Up
0.592543	0.00336293	0.0108188	ENSRNOG00000022975	362966	Nfam1	F1M0C3	Up
0.592669	0.00464363	0.0142397	ENSRNOG00000028185	500420	Tstd3	G3V8W9	Up
0.592704	0.000418663	0.00183942	ENSRNOG00000010235	266709	Pkig	Q6YH22	Up
0.593112	0.00335755	0.0108102	ENSRNOG00000000501	361809	Zfp523	B4F7E9	Up
0.593158	5.73903e-05	0.000335827	ENSRNOG00000030266	292750	Plekhg2	G3V9A0	Up
0.593691	3.87949e-05	0.000239963	ENSRNOG00000019981	155173	Sdf4	A0A0G2JSR9	Up
0.594019	0.0241536	0.0560484	ENSRNOG00000008553	362657	Mthfr	D4A7E8	Up
0.594235	4.5688e-09	7.69381e-08	ENSRNOG00000030628	287436	Eif4a1	Q6P3V8	Up
0.594272	0.000120158	0.000632438	ENSRNOG00000052354	361034	Arhgef40	A0A0G2JZE7	Up
0.594368	8.72832e-05	0.00047874	ENSRNOG00000005988	498234	Arl8a	D3ZPP2	Up
0.594482	0.0023816	0.00809623	ENSRNOG00000003267	364064	Pycr2	Q6AY23	Up
0.594612	1.88372e-05	0.000128914	ENSRNOG00000007570	690945	Dera	F1M1H0	Up
0.594811	0.0135758	0.0347777	ENSRNOG00000009260	57302	Cnr2	C6G964	Up
0.594829	0.00497747	0.0150555	ENSRNOG00000001501	292729	Snrpa	Q5U214	Up
0.595207	0.0153621	0.0385115	ENSRNOG00000013970	292071	Cdt1	D3ZKD4	Up
0.59592	0.000883762	0.00349367	ENSRNOG00000004169	314642	Fzr1	B1WCA1	Up
0.596464	0.00327675	0.0105955	ENSRNOG00000001185	288704	RGD1311899	Q5I034	Up
0.596553	6.81183e-05	0.000387631	ENSRNOG00000006345	298068	Sec61b	B2RZD1	Up
0.596754	2.75533e-05	0.000179448	ENSRNOG00000001158	85264	Abcg1	Q9EPG9	Up
0.59686	0.000167238	0.000839338	ENSRNOG00000024309	688869	Cox6b1	D3ZD09	Up
0.596891	0.0431219	0.0899655	ENSRNOG00000002512	289362	Gpatch2	Q6AY15	Up
0.596952	3.69333e-06	3.07307e-05	ENSRNOG00000015674	287443	Acap1	D4ABD3	Up
0.597692	0.00315153	0.0102437	ENSRNOG00000053456	293863	Lage3	D3ZPW6	Up
0.59804	0.0358467	0.0774676	ENSRNOG00000042561	499655	Cks1b	B2RZ99	Up
0.598263	0.00136345	0.00503162	ENSRNOG00000000306	83537	Smpd2	Q9ET64	Up
0.598442	0.00203052	0.00704456	ENSRNOG00000020642	751787	Flad1	D4A4P4	Up
0.599388	0.0298107	0.0666379	ENSRNOG00000002540	305341	Rhoh	Q5BJZ5	Up
0.599878	0.000115035	0.000609532	ENSRNOG00000019357	360564	Tax1bp3	Q4QQV1	Up
0.599888	0.000696137	0.00282939	ENSRNOG00000015511	81643	Atic	O35567	Up
0.60007	0.00938202	0.0256476	ENSRNOG00000007350	366957	Rac2	Q5U1Y2	Up
0.600235	2.22917e-05	0.000149234	ENSRNOG00000000610	294362	Cisd1	B0K020	Up
0.600733	4.01069e-06	3.28696e-05	ENSRNOG00000018645	29236	Rpsa	P38983	Up
0.600969	0.000394945	0.00175255	ENSRNOG00000015232	309419	Pip5k1b	Q5CZZ9	Up
0.601408	0.0327306	0.0718229	ENSRNOG00000019477	287457	Zmynd15	D4A1E1	Up
0.602058	0.00205105	0.00710283	ENSRNOG00000002895	360476	Nagpa	NA	Up
0.602273	3.59736e-06	2.99946e-05	ENSRNOG00000001797	288051	Umps	Q4QQS7	Up
0.602539	3.87987e-07	4.28928e-06	ENSRNOG00000020590	57025	Adam15	Q9QYV0	Up
0.602757	0.00200921	0.00698071	ENSRNOG00000007946	24888	Bcl2l1	P53563	Up
0.602836	0.00010658	0.000572278	ENSRNOG00000011784	301221	Mocs1	D3ZVG1	Up
0.603258	9.36071e-05	0.000511321	ENSRNOG00000015329	85245	Kpna2	Q6P6T9	Up
0.603596	0.0011361	0.00430798	ENSRNOG00000003687	84583	Rgs2	Q9JHX0	Up
0.603681	0.000148637	0.000761241	ENSRNOG00000048242	682457	Txlna	B2GV14	Up
0.604073	0.0151206	0.0380075	ENSRNOG00000015772	498869	RGD1560341	NA	Up
0.604245	0.00426689	0.0132539	ENSRNOG00000020640	295248	Zbtb7b	D4A579	Up
0.604549	0.0304587	0.067751	ENSRNOG00000008510	171440	Abtb2	A0A0G2JUJ7	Up
0.604549	0.00213857	0.00737459	ENSRNOG00000031213	287796	Slc39a11	Q6P6S2	Up
0.604833	0.0081149	0.0227757	ENSRNOG00000050669	100911515	LOC100911515	NA	Up
0.605248	2.96141e-05	0.000191414	ENSRNOG00000058249	24644	Pgk1	P16617	Up
0.605344	0.0455291	0.0940547	ENSRNOG00000056617	361004	Zswim8	A0A0G2K9R0	Up
0.605366	0.0036182	0.0114884	ENSRNOG00000019189	308100	Acat2	Q5XI22	Up
0.605433	3.22866e-07	3.65894e-06	ENSRNOG00000020684	287721	Vat1	Q3MIE4	Up
0.605644	0.00235177	0.00800543	ENSRNOG00000004094	25637	Ptger1	P70597	Up
0.606804	0.00202145	0.00701713	ENSRNOG00000025448	360646	Limd2	Q4KM31	Up
0.607043	0.000108174	0.000579539	ENSRNOG00000012287	498599	Slc35e1	P0C6B1	Up
0.607058	0.000570007	0.00238714	ENSRNOG00000001607	79252	Adamts1	Q68EJ2	Up
0.607595	4.126e-06	3.36431e-05	ENSRNOG00000014625	245965	Atp5f1d	P35434	Up
0.608267	3.12633e-05	0.000199387	ENSRNOG00000020902	303565	G6pc3	Q6AZ83	Up
0.608689	0.0192286	0.046426	ENSRNOG00000034180	NA	NA	NA	Up
0.609642	0.000204315	0.00099473	ENSRNOG00000020393	308875	Rhog	Q32PX6	Up
0.61027	4.75313e-05	0.000284666	ENSRNOG00000060853	298917	Iah1	B5DER3	Up
0.611641	0.011556	0.0304186	ENSRNOG00000050016	246299	Gtf3a	Q8VHT8	Up
0.612201	0.0119965	0.031392	ENSRNOG00000006996	313108	Mms22l	D3ZS39	Up
0.612305	1.6422e-05	0.000114557	ENSRNOG00000033101	360570	Myo18a	NA	Up
0.612528	0.000261633	0.00122922	ENSRNOG00000021899	363136	Tmem115	D3ZE59	Up
0.612889	0.00173541	0.00615608	ENSRNOG00000006324	89823	Trpc6	Q99N78	Up
0.613069	0.0317658	0.0700648	ENSRNOG00000013892	246768	Cby1	Q8K4I6	Up
0.6133	1.55789e-07	1.88869e-06	ENSRNOG00000050585	24642	Pgam1	P25113	Up
0.613875	4.59678e-07	5.01505e-06	ENSRNOG00000005849	50655	Aco1	Q63270	Up
0.613944	0.000720193	0.00291333	ENSRNOG00000028624	305012	Kif26b	D4ADC4	Up
0.614453	4.26412e-09	7.21111e-08	ENSRNOG00000020533	65164	Htra1	Q9QZK5	Up
0.614783	0.00853227	0.0237911	ENSRNOG00000009339	362044	Cenpe	D3ZV60	Up
0.616081	0.000165181	0.00083006	ENSRNOG00000033235	100360982	Relb	NA	Up
0.616328	0.0279551	0.0631227	ENSRNOG00000058057	361091	Uggt2	NA	Up
0.616883	0.00471723	0.014428	ENSRNOG00000017230	309391	Cox15	D4A414	Up
0.617323	0.00722056	0.0206586	ENSRNOG00000020721	58964	Nme6	R9PXW5	Up
0.617345	0.00560446	0.0166743	ENSRNOG00000011167	305827	Wdhd1	D3ZN63	Up
0.617548	3.94701e-08	5.41473e-07	ENSRNOG00000019638	60374	Lmna	G3V8L3	Up
0.61755	5.82735e-08	7.7547e-07	ENSRNOG00000031312	25625	Tnfrsf1a	P22934	Up
0.618445	0.000485555	0.00208294	ENSRNOG00000017857	680835	Cul7	A0A0H2UHP4	Up
0.618465	6.70133e-06	5.15163e-05	ENSRNOG00000014675	114554	Pi4k2a	Q99M64	Up
0.618523	0.000434673	0.00189655	ENSRNOG00000021175	293705	Otub1	B2RYG6	Up
0.619095	0.000583586	0.00243635	ENSRNOG00000021285	300128	Celsr1	NA	Up
0.619782	0.00131096	0.00487393	ENSRNOG00000003259	303701	C1qtnf1	Q5XIG2	Up
0.620702	0.0193331	0.0466405	ENSRNOG00000020310	24407	Grik5	Q63273	Up
0.620768	6.78658e-05	0.000386929	ENSRNOG00000049281	684536	Gba	B2RYC9	Up
0.621394	4.38809e-05	0.000265857	ENSRNOG00000005358	300089	Pmm1	Q5RK25	Up
0.621581	5.06491e-06	4.04316e-05	ENSRNOG00000011438	24773	Sftpa1	P08427	Up
0.622091	0.0360462	0.0777747	ENSRNOG00000000700	304581	Tmem119	B2RYL3	Up
0.622213	0.00011264	0.000599586	ENSRNOG00000007486	312647	Atg7	Q641Y5	Up
0.622294	3.43539e-05	0.000216335	ENSRNOG00000026114	361709	Ap5b1	D3ZVB0	Up
0.622341	6.86358e-06	5.25843e-05	ENSRNOG00000001061	288652	Rilpl2	Q6AYA0	Up
0.622887	8.22276e-05	0.000454755	ENSRNOG00000056946	56081	Scaf1	Q63624	Up
0.623755	1.43842e-06	1.36553e-05	ENSRNOG00000017051	361110	Stimate	Q7TSW6	Up
0.623877	0.00897419	0.0247244	ENSRNOG00000013376	81726	Mvd	Q62967	Up
0.624218	0.00315171	0.0102437	ENSRNOG00000019330	362248	Procr	Q4V8I1	Up
0.624315	6.90501e-07	7.16806e-06	ENSRNOG00000005302	501925	Slc2a9	D4A237	Up
0.624451	4.13042e-05	0.000252754	ENSRNOG00000019178	293345	Taf10	B4F7B2	Up
0.6247	0.000108965	0.000582475	ENSRNOG00000004500	24577	Myc	P09416	Up
0.625469	0.0378765	0.0810195	ENSRNOG00000058364	NA	NA	NA	Up
0.625888	0.00184123	0.00646452	ENSRNOG00000001252	304322	Chst12	Q498S0	Up
0.625973	0.000319461	0.00146085	ENSRNOG00000059061	685322	Uqcr10	B2RYX1	Up
0.62624	0.0243586	0.0564256	ENSRNOG00000060381	298069	Col15a1	A0A0G2JV12	Up
0.626353	8.68911e-08	1.11544e-06	ENSRNOG00000013220	314618	Arhgap45	D4AAI2	Up
0.626472	0.00121768	0.00457249	ENSRNOG00000009892	300474	Adamts15	D3ZXM1	Up
0.626547	5.88123e-05	0.000342809	ENSRNOG00000003256	25405	Ccng1	P39950	Up
0.626702	0.000159929	0.000808411	ENSRNOG00000000490	81773	Rps10	P63326	Up
0.626899	0.00233776	0.00796754	ENSRNOG00000015866	313491	Hint2	D4AB01	Up
0.627104	0.00145467	0.00531267	ENSRNOG00000046889	25045	Dbi	P11030	Up
0.627128	0.0103841	0.0278721	ENSRNOG00000042152	365960	Gipc2	Q498D9	Up
0.627248	0.000871897	0.00345246	ENSRNOG00000006236	499933	Dsn1	Q4V7C0	Up
0.627582	0.00144322	0.0052789	ENSRNOG00000021678	362169	Alkbh3	Q5XIC8	Up
0.627653	0.0114779	0.0302328	ENSRNOG00000019973	64664	Arl3	P37996	Up
0.627809	0.044001	0.0913071	ENSRNOG00000014481	361228	Adtrp	Q5M828	Up
0.628325	8.75676e-05	0.000479861	ENSRNOG00000018755	311569	Acss2	G3V9U0	Up
0.628413	3.85823e-08	5.30506e-07	ENSRNOG00000017417	58974	Gabarap	P60517	Up
0.628604	1.12344e-05	8.22853e-05	ENSRNOG00000008113	500552	RGD1561149	D3ZQK5	Up
0.628742	2.40271e-05	0.000159251	ENSRNOG00000013968	305685	Comtd1	D3ZM21	Up
0.628852	0.0038712	0.0121507	ENSRNOG00000053895	291958	B3gnt9	A0A0G2K1Q3	Up
0.629936	0.000940684	0.00367867	ENSRNOG00000007152	79431	Bhlhe40	O35780	Up
0.630752	1.18535e-05	8.61877e-05	ENSRNOG00000053288	361833	Ank3	O70511	Up
0.630892	0.0142081	0.0360845	ENSRNOG00000060005	619346	Surf4	D4A1D8	Up
0.630924	0.00151792	0.00550342	ENSRNOG00000018092	361226	Cd83	B2GV95	Up
0.631023	5.96782e-10	1.16538e-08	ENSRNOG00000011321	501095	Rftn1	G3V7I2	Up
0.631262	8.47443e-05	0.000466736	ENSRNOG00000000954	360762	Polr1d	Q4G058	Up
0.631611	0.000234129	0.00111574	ENSRNOG00000001138	304530	Taok3	Q53UA7	Up
0.631685	0.000398536	0.00176457	ENSRNOG00000020230	362827	Pias4	B5DFF9	Up
0.631755	0.00800148	0.0225047	ENSRNOG00000002999	303922	Timmdc1	Q6AY94	Up
0.631994	0.00175318	0.00621177	ENSRNOG00000000692	304577	Ung	Q5BK44	Up
0.632069	0.0111507	0.0295574	ENSRNOG00000028580	307949	Pcnx2	NA	Up
0.632487	0.00973269	0.0264855	ENSRNOG00000017429	81511	Lat	O70601	Up
0.632582	0.000597541	0.00248854	ENSRNOG00000027901	363661	Mrm1	D3ZK81	Up
0.632844	0.00881152	0.0243546	ENSRNOG00000003746	29584	Gjb1	P08033	Up
0.632937	0.0203736	0.0487694	ENSRNOG00000034107	681282	LOC681282	D3ZDG0	Up
0.633651	2.77195e-07	3.18349e-06	ENSRNOG00000013790	361957	Mfsd1	D3ZV75	Up
0.633695	2.94534e-05	0.000190497	ENSRNOG00000019574	294009	Cuedc2	A1L131	Up
0.633844	6.12616e-06	4.76346e-05	ENSRNOG00000010362	56611	Anxa2	Q07936	Up
0.633939	0.0414314	0.0871514	ENSRNOG00000014698	24261	Chrnb1	P25109	Up
0.634625	0.00331485	0.0106985	ENSRNOG00000004029	498281	Nectin4	D3ZET1	Up
0.635036	0.0250505	0.0577385	ENSRNOG00000016877	691429	Shisa7	D3ZPJ0	Up
0.635098	0.016804	0.0415594	ENSRNOG00000031515	494194	Klra2	Q5MPW8	Up
0.635207	5.92676e-05	0.000345128	ENSRNOG00000050547	89815	Syngr2	O54980	Up
0.635477	0.000451024	0.00195312	ENSRNOG00000030445	360618	Ormdl3	A0A0G2JSW1	Up
0.636225	0.0102599	0.0276256	ENSRNOG00000048193	361838	Hnrnph3	D4ABK7	Up
0.636385	0.00197456	0.0068663	ENSRNOG00000001249	294337	Col6a1	NA	Up
0.636416	4.35977e-06	3.52962e-05	ENSRNOG00000021828	29474	Coro1b	O89046	Up
0.636423	0.00355029	0.0113002	ENSRNOG00000010636	298377	Coa7	D4AC65	Up
0.636613	0.00381832	0.0120193	ENSRNOG00000007349	498402	Ascc2	NA	Up
0.636859	0.000210702	0.00101909	ENSRNOG00000049511	301126	Safb2	NA	Up
0.637423	0.036862	0.0793064	ENSRNOG00000016167	498963	Spata2L	D4A9H7	Up
0.637475	0.00161353	0.00580096	ENSRNOG00000005840	296599	Cacfd1	D4A9I3	Up
0.637497	1.49101e-05	0.000105222	ENSRNOG00000008619	298646	Agtrap	Q642A2	Up
0.63801	0.00254545	0.00856604	ENSRNOG00000020776	64191	Dhcr7	Q9Z2Z8	Up
0.638295	0.0102903	0.0276639	ENSRNOG00000004152	314941	Lrp12	D3ZCF7	Up
0.638668	0.0015954	0.00574208	ENSRNOG00000020634	292898	Pih1d1	Q4V7F5	Up
0.638827	0.00162394	0.00583315	ENSRNOG00000000924	25648	Slc7a1	Q3V5G8	Up
0.639753	0.000534894	0.00225982	ENSRNOG00000010516	25619	Plau	Q3KR76	Up
0.640566	9.76441e-05	0.000531436	ENSRNOG00000029197	288753	Diablo	Q5RK17	Up
0.640602	4.84682e-07	5.24489e-06	ENSRNOG00000002669	303300	Cluh	A0A0U1RRV5	Up
0.640686	0.000282523	0.00131449	ENSRNOG00000018145	311849	Crat	Q704S8	Up
0.640802	0.00155829	0.00562428	ENSRNOG00000001254	361821	Col6a2	F1LNH3	Up
0.640893	1.37563e-05	9.81224e-05	ENSRNOG00000001289	498154	LOC498154	Q5I0E3	Up
0.641784	2.04221e-08	2.96083e-07	ENSRNOG00000016408	310695	Kirrel1	Q6X936	Up
0.641832	1.32558e-06	1.27726e-05	ENSRNOG00000039876	681410	LOC681410	NA	Up
0.642041	8.30409e-05	0.000458268	ENSRNOG00000007918	24886	Tbxas1	P49430	Up
0.642384	0.000377456	0.00168806	ENSRNOG00000000515	29513	Mapk13	Q32Q45	Up
0.642525	0.00102231	0.00393752	ENSRNOG00000054860	680338	Clec12a	B4F798	Up
0.642955	1.4096e-05	0.000100006	ENSRNOG00000003682	304669	Hook2	E9PTX3	Up
0.64335	0.000307844	0.00141582	ENSRNOG00000011071	58813	Nt5e	Q66HL0	Up
0.643485	2.94563e-05	0.000190497	ENSRNOG00000016704	246302	Pcyox1	Q99ML5	Up
0.644026	0.000223491	0.00107058	ENSRNOG00000052141	100363439	Rps10l1	P63326	Up
0.644085	0.0140727	0.0358013	ENSRNOG00000042309	292199	Kiaa0408L	D3ZYL2	Up
0.644429	0.0342627	0.0745978	ENSRNOG00000017673	499073	Brsk1	B2DD29	Up
0.644517	6.40338e-05	0.000368409	ENSRNOG00000020941	292788	Psenen	Q6QI68	Up
0.645187	0.00571988	0.0169546	ENSRNOG00000057601	NA	NA	NA	Up
0.645597	1.60798e-06	1.50604e-05	ENSRNOG00000052499	50645	Rab27a	P23640	Up
0.645994	0.000274595	0.00128459	ENSRNOG00000020194	316626	Hes6	Q5PPN0	Up
0.646421	0.000161031	0.000812951	ENSRNOG00000030704	682402	LOC682402	NA	Up
0.646927	0.000592207	0.0024689	ENSRNOG00000020947	308457	Egln2	Q6AYU4	Up
0.647068	0.0392039	0.083225	ENSRNOG00000016697	365389	Lrrc56	Q4V8C9	Up
0.647134	0.000563369	0.00236264	ENSRNOG00000011503	362513	Shb	D3ZN31	Up
0.647204	0.000236457	0.00112594	ENSRNOG00000020942	308584	Plekha4	P60669	Up
0.647361	0.00024556	0.00116099	ENSRNOG00000032487	24800	Sts	P15589	Up
0.647549	0.000162318	0.000817917	ENSRNOG00000017976	140860	Slco2b1	Q9JHI3	Up
0.647553	0.000502291	0.00213866	ENSRNOG00000016733	81756	Rab13	P35286	Up
0.647739	0.00278449	0.00923031	ENSRNOG00000052129	NA	NA	NA	Up
0.647898	0.000915259	0.00359331	ENSRNOG00000016777	361064	R3hcc1	NA	Up
0.647997	0.0106971	0.0285972	ENSRNOG00000001424	116639	Cux1	NA	Up
0.648906	1.55582e-05	0.000109281	ENSRNOG00000020763	361574	Snrnp70	D3Z8H0	Up
0.648911	0.00225579	0.00772318	ENSRNOG00000001908	287974	Klhl6	D4A1Z1	Up
0.648984	1.6665e-07	2.01488e-06	ENSRNOG00000056728	24377	G6pd	P05370	Up
0.649273	0.0201963	0.0484113	ENSRNOG00000018859	305472	Pik3ip1	Q56A20	Up
0.649875	0.0102774	0.0276415	ENSRNOG00000007202	246262	Sema3d	F1MAG8	Up
0.650155	0.000221947	0.00106361	ENSRNOG00000013445	300259	Aaas	D3ZNS8	Up
0.651325	0.000295326	0.00136453	ENSRNOG00000005130	360975	Ogdh	Q5XI78	Up
0.65135	1.6942e-07	2.03542e-06	ENSRNOG00000020813	83838	Ltbp3	F1LRT0	Up
0.651753	2.46906e-05	0.000163377	ENSRNOG00000049931	288913	LOC288913	Q05310	Up
0.651999	0.000498485	0.00212547	ENSRNOG00000019915	84495	Xrcc1	Q9ESZ0	Up
0.652601	0.00137299	0.00506373	ENSRNOG00000021170	310674	Plekho1	Q5BJM5	Up
0.653158	0.0102471	0.0275972	ENSRNOG00000033693	NA	NA	NA	Up
0.653538	1.07905e-05	7.96173e-05	ENSRNOG00000018647	680747	Mrpl20	B2GV62	Up
0.653553	0.000521406	0.00220907	ENSRNOG00000027037	287454	Alox12	NA	Up
0.654383	0.000318912	0.00145889	ENSRNOG00000025350	686781	Ppp1r13l	F1LW07	Up
0.65494	6.62039e-05	0.00037962	ENSRNOG00000007982	24782	Slc9a1	P26431	Up
0.655396	1.04233e-07	1.31415e-06	ENSRNOG00000024603	29285	Rps15	P62845	Up
0.655716	1.11734e-05	8.20386e-05	ENSRNOG00000010793	315327	Spryd3	F1M7P8	Up
0.65611	0.00284424	0.00940239	ENSRNOG00000003127	288772	Spryd4	Q4FZT8	Up
0.6568	0.000711843	0.00288637	ENSRNOG00000031244	NA	NA	NA	Up
0.656815	0.00256693	0.00861792	ENSRNOG00000000523	309651	Ppil1	Q4KLI4	Up
0.65789	0.0066958	0.019406	ENSRNOG00000019850	363256	Speg	Q63638	Up
0.657947	0.000469609	0.00202322	ENSRNOG00000055760	499619	Eif3i-ps1	NA	Up
0.658126	3.05085e-05	0.000195823	ENSRNOG00000013545	690966	Polr2e	B0BNE2	Up
0.658648	1.45301e-05	0.000102722	ENSRNOG00000052386	315599	Nlrx1	Q5FVQ8	Up
0.658852	1.73593e-05	0.00012038	ENSRNOG00000025497	362941	Fbxl6	Q641W5	Up
0.660264	0.00283632	0.00938137	ENSRNOG00000001034	304201	Evi5l	NA	Up
0.660437	0.0314172	0.0694747	ENSRNOG00000049370	498934	Lsm6	D3ZG07	Up
0.660645	0.0179562	0.0437947	ENSRNOG00000061844	NA	NA	NA	Up
0.660786	0.000442555	0.00192324	ENSRNOG00000020527	293674	Drap1	A0JPP1	Up
0.66105	0.000304671	0.00140327	ENSRNOG00000008057	300242	Krt7	Q6IG12	Up
0.661725	6.44938e-05	0.000370252	ENSRNOG00000000967	65984	Aacs	Q9JMI1	Up
0.661928	0.00082127	0.00327144	ENSRNOG00000038375	NA	NA	NA	Up
0.663047	3.04499e-05	0.000195761	ENSRNOG00000007743	171341	Mgst1	B6DYQ4	Up
0.663426	0.00982422	0.026668	ENSRNOG00000055023	NA	NA	NA	Up
0.663461	0.000602961	0.00250502	ENSRNOG00000030981	24767	Scnn1b	P37090	Up
0.66426	0.0121777	0.031714	ENSRNOG00000050071	287961	Cdc45	B1WBZ4	Up
0.664319	2.18931e-06	1.96041e-05	ENSRNOG00000042044	363675	Stard3	Q5U2T5	Up
0.664909	0.00108333	0.00413851	ENSRNOG00000013766	170465	Acaa2	P13437	Up
0.664924	0.0107535	0.0286903	ENSRNOG00000034161	502592	Cox6b1-ps1	NA	Up
0.66513	4.33183e-06	3.50936e-05	ENSRNOG00000017703	361689	Unc93b1	D3ZDJ4	Up
0.665592	0.0259514	0.0593245	ENSRNOG00000016156	81005	Nptxr	NA	Up
0.665674	6.53755e-08	8.61376e-07	ENSRNOG00000013057	308761	Prc1	D3ZES9	Up
0.666077	8.66177e-08	1.11313e-06	ENSRNOG00000030127	192360	Eml2	Q6P6T4	Up
0.666191	1.22513e-07	1.5191e-06	ENSRNOG00000003084	25591	Parp1	P27008	Up
0.66684	5.09304e-05	0.000302155	ENSRNOG00000012183	64045	Glrx	Q9ESH6	Up
0.666991	0.00453173	0.0139572	ENSRNOG00000031022	81769	Rpl36al	B2RYQ8	Up
0.666995	0.0115591	0.03042	ENSRNOG00000061595	26296	Tfec	Q63302	Up
0.667322	6.0157e-05	0.000349797	ENSRNOG00000003881	289222	Nit1	Q7TQ94	Up
0.668499	8.95871e-08	1.14515e-06	ENSRNOG00000015118	302890	Cpped1	Q66H71	Up
0.668776	0.000201459	0.000983907	ENSRNOG00000001704	50662	Runx1	Q63046	Up
0.669384	6.22279e-05	0.000359399	ENSRNOG00000024159	25441	Fcer1g	B1H251	Up
0.669471	2.59106e-06	2.26916e-05	ENSRNOG00000058359	290652	Fkbp8	Q3B7U9	Up
0.669862	0.0301549	0.0671541	ENSRNOG00000048275	293613	RGD1309350	D3ZCS9	Up
0.670063	9.18726e-05	0.000502304	ENSRNOG00000009204	362417	Il17re	Q6AZ51	Up
0.670074	7.98863e-13	2.40663e-11	ENSRNOG00000036689	25506	P4hb	P04785	Up
0.670134	0.000489826	0.0020975	ENSRNOG00000015916	300125	Ttc38	NA	Up
0.670508	6.56445e-07	6.84415e-06	ENSRNOG00000017022	300129	Cerk	D3Z9Y3	Up
0.670728	2.44357e-09	4.33408e-08	ENSRNOG00000032917	360772	Zfand2a	Q5U2P3	Up
0.67076	0.000148693	0.000761241	ENSRNOG00000000465	294281	Slc39a7	Q6MGB4	Up
0.670802	0.000204668	0.000995929	ENSRNOG00000032618	300999	Mst1r	NA	Up
0.671205	1.7373e-07	2.08094e-06	ENSRNOG00000020016	308869	Lamtor1	Q6P791	Up
0.671291	2.55934e-08	3.64447e-07	ENSRNOG00000027125	498741	Mboat1	F1LV18	Up
0.671426	0.00812054	0.0227862	ENSRNOG00000055300	362438	Ncapd2	NA	Up
0.671564	0.0250952	0.0577971	ENSRNOG00000020948	56813	Pth1r	P25961	Up
0.671582	9.95855e-09	1.56082e-07	ENSRNOG00000004273	293618	Ifitm1	F1M3Q1	Up
0.67165	0.00277491	0.0092011	ENSRNOG00000000801	309790	Msl3l2	Q6AYG1	Up
0.672507	0.043596	0.090702	ENSRNOG00000061146	499709	Gar1	Q6AYA1	Up
0.673002	1.12049e-08	1.72682e-07	ENSRNOG00000046211	309444	Fbxw4	D4A2V7	Up
0.673095	1.11377e-06	1.10252e-05	ENSRNOG00000008994	297518	Arpc4	B2RZ72	Up
0.673278	0.00260536	0.00872092	ENSRNOG00000062279	NA	NA	NA	Up
0.673408	0.000114893	0.000609273	ENSRNOG00000030408	294513	Dnajb12	Q5FVC4	Up
0.673493	0.00397688	0.0124418	ENSRNOG00000023269	NA	NA	NA	Up
0.674926	1.69044e-08	2.51781e-07	ENSRNOG00000007302	83727	Fbn1	Q9WUH8	Up
0.675539	0.000528496	0.00223673	ENSRNOG00000003703	29685	Mcm6	A9CMB8	Up
0.675849	0.000352918	0.00159138	ENSRNOG00000019229	292747	Fbl	P22509	Up
0.676005	0.000451059	0.00195312	ENSRNOG00000027175	363886	Cnpy4	B1WC84	Up
0.676112	0.00477557	0.0145522	ENSRNOG00000009360	300067	Sh3bp1	D3ZFJ3	Up
0.676239	0.00220201	0.00756075	ENSRNOG00000005670	312806	Art4	F1MA10	Up
0.676783	0.0172741	0.0425291	ENSRNOG00000004328	314979	Deptor	F1M8Y4	Up
0.676997	0.00124745	0.00466529	ENSRNOG00000003614	65271	Mgat5	A9CMA3	Up
0.677324	0.00258958	0.00867293	ENSRNOG00000006108	690825	Gngt2	D3ZLD6	Up
0.67773	5.95149e-08	7.89363e-07	ENSRNOG00000018781	290640	Map1s	B5DFH2	Up
0.678086	4.65536e-05	0.000279089	ENSRNOG00000015800	291962	Elmo3	Q499U2	Up
0.678185	0.000203859	0.000993608	ENSRNOG00000013118	84355	Atox1	Q9WUC4	Up
0.679306	0.000717568	0.00290467	ENSRNOG00000000467	309626	Ring1	Q6MGB6	Up
0.679352	8.4397e-07	8.5879e-06	ENSRNOG00000014516	316325	Hs6st1	D4A6E6	Up
0.680008	0.0140893	0.0358346	ENSRNOG00000011690	311328	Rmdn3	Q66H15	Up
0.680763	0.00130849	0.00486778	ENSRNOG00000000811	24678	Pkib	Q6AYW3	Up
0.681294	0.000682982	0.00279105	ENSRNOG00000001397	304512	Rbm19	NA	Up
0.68162	0.00179879	0.0063416	ENSRNOG00000037500	304567	Pus1	B1WBN5	Up
0.68169	2.32833e-08	3.35537e-07	ENSRNOG00000023317	290637	Colgalt1	B1H282	Up
0.681833	1.01503e-05	7.53576e-05	ENSRNOG00000019299	296304	Edem2	Q6AYI8	Up
0.681866	0.0299312	0.0668295	ENSRNOG00000010841	313592	Col8a2	D4ADG9	Up
0.6819	1.19139e-06	1.1642e-05	ENSRNOG00000016343	171548	Dkk3	B1H219	Up
0.682047	0.000358534	0.00160944	ENSRNOG00000028844	192215	Slc9a5	Q9Z0X2	Up
0.682314	0.000372032	0.00166443	ENSRNOG00000031387	362836	Dazap1	Q4KLZ3	Up
0.682407	0.000391931	0.00174111	ENSRNOG00000000047	83628	Cd82	Q6IN14	Up
0.682539	1.47009e-05	0.000103806	ENSRNOG00000007284	24778	Slc2a1	P11167	Up
0.682957	4.97281e-05	0.000295901	ENSRNOG00000061231	498398	Selenom	NA	Up
0.684274	0.0197688	0.0475386	ENSRNOG00000020557	114207	Ryr1	NA	Up
0.684642	0.0126329	0.0326653	ENSRNOG00000001088	288414	Rfc3	Q5M830	Up
0.684841	2.04147e-05	0.0001379	ENSRNOG00000029212	114122	Vcan	Q9ERB4	Up
0.685467	0.00643698	0.0187718	ENSRNOG00000036703	499271	Itgax	D3ZWZ1	Up
0.685589	0.0069813	0.0200878	ENSRNOG00000015430	117096	Nlgn2	Q62888	Up
0.685789	2.58728e-05	0.000169981	ENSRNOG00000031801	287989	Ephb3	D3ZH39	Up
0.685805	0.00691488	0.0199293	ENSRNOG00000046031	NA	NA	NA	Up
0.68583	0.0001381	0.000715255	ENSRNOG00000021182	117559	Sv2a	Q02563	Up
0.685882	0.000413115	0.00182239	ENSRNOG00000019419	309194	Taf6l	B5DF37	Up
0.686759	1.50692e-07	1.84179e-06	ENSRNOG00000018725	140671	Phkg2	P31325	Up
0.686843	0.0238851	0.0555652	ENSRNOG00000014102	366035	Wdr38	NA	Up
0.687317	4.39243e-06	3.54887e-05	ENSRNOG00000013013	84424	Tle3	Q9JIT3	Up
0.687466	0.000348385	0.00157331	ENSRNOG00000024594	295161	Fhdc1	D3ZL83	Up
0.687472	0.000220428	0.0010576	ENSRNOG00000008810	117536	Nsmf	D4A9M2	Up
0.687574	0.000693921	0.00282489	ENSRNOG00000053729	29460	Tesk1	Q63572	Up
0.688497	0.00419871	0.013059	ENSRNOG00000016665	85494	Tpra1	G3V859	Up
0.689048	2.62531e-05	0.000172291	ENSRNOG00000017369	290553	Mustn1	B0BMU8	Up
0.689526	0.000118307	0.000625016	ENSRNOG00000033426	114562	Cdc37	Q63692	Up
0.689921	3.01329e-06	2.58252e-05	ENSRNOG00000020653	29415	S1pr2	P47752	Up
0.690146	0.0179532	0.0437947	ENSRNOG00000016255	297433	Podxl2	B1WC18	Up
0.690832	3.99582e-06	3.28272e-05	ENSRNOG00000036697	64188	Mafg	Q76MX4	Up
0.690881	0.00595532	0.01757	ENSRNOG00000008415	314910	Nab2	D4A4F4	Up
0.691261	0.000372017	0.00166443	ENSRNOG00000006949	29681	C1qbp	O35796	Up
0.691363	5.50866e-07	5.87623e-06	ENSRNOG00000014369	311839	Slc27a4	G3V7V3	Up
0.69175	0.000121971	0.000640294	ENSRNOG00000013000	24534	Ldhb	P42123	Up
0.692038	0.0185279	0.045006	ENSRNOG00000010076	304822	Pkp1	D3ZY51	Up
0.692329	7.62608e-10	1.46065e-08	ENSRNOG00000010105	445415	S100a11	Q6B345	Up
0.692489	0.0064191	0.0187445	ENSRNOG00000048109	100365839	LOC100365839	NA	Up
0.692852	0.0177274	0.0433689	ENSRNOG00000049132	303200	Map2k3	B1H230	Up
0.693345	0.00176769	0.00625025	ENSRNOG00000012543	316273	Mcm3	D3ZFP4	Up
0.694129	0.0172444	0.0424648	ENSRNOG00000048226	NA	NA	NA	Up
0.694665	0.00411293	0.0128188	ENSRNOG00000004377	313977	Lpin1	Q5XIM8	Up
0.695734	0.000363798	0.00163002	ENSRNOG00000024663	362528	Fkbp15	NA	Up
0.696179	0.00151968	0.00550648	ENSRNOG00000025443	362245	Map1lc3a	Q6XVN8	Up
0.696244	1.26204e-08	1.93176e-07	ENSRNOG00000010872	24264	Ckb	P07335	Up
0.69683	0.000149057	0.00076278	ENSRNOG00000010165	299339	Tnfaip2	D3ZYQ3	Up
0.696971	0.0103336	0.0277678	ENSRNOG00000061085	312641	Fancd2	Q6IV68	Up
0.69709	4.65377e-07	5.068e-06	ENSRNOG00000023910	361378	Man2b1	Q6P762	Up
0.697173	1.81842e-05	0.000125376	ENSRNOG00000024294	NA	NA	NA	Up
0.697714	0.00130938	0.00486958	ENSRNOG00000016392	298546	Zfp593	B2GV37	Up
0.697866	0.00161127	0.00579457	ENSRNOG00000018816	252934	Cox5a	P11240	Up
0.697892	4.04861e-05	0.000248938	ENSRNOG00000019180	113976	Acsl4	O35547	Up
0.697899	0.0446588	0.09248	ENSRNOG00000012818	108348076	Ksr1	NA	Up
0.698041	0.000204339	0.00099473	ENSRNOG00000007036	29591	Tgfbr1	Q5M9H3	Up
0.698078	0.0121878	0.0317332	ENSRNOG00000050869	25695	Cebpd	Q03484	Up
0.69826	1.82709e-09	3.33437e-08	ENSRNOG00000012960	296560	Uap1l1	B5DEH4	Up
0.698719	1.10678e-07	1.38665e-06	ENSRNOG00000000307	294520	Mical1	D3ZBP4	Up
0.698757	0.00310844	0.0101333	ENSRNOG00000049430	360463	Mpv17	Q5BK62	Up
0.698946	2.73785e-06	2.38048e-05	ENSRNOG00000043377	83791	Fdps	F1LND7	Up
0.698958	0.000177598	0.000884581	ENSRNOG00000013647	289757	Polm	Q66HH0	Up
0.699103	0.000242191	0.00114868	ENSRNOG00000021886	364675	B4galt7	Q4FZU7	Up
0.699406	9.78679e-05	0.000532412	ENSRNOG00000025936	117042	Rpl6	P21533	Up
0.699442	0.0351554	0.0762782	ENSRNOG00000008099	313233	Galnt12	D4A849	Up
0.699508	1.25705e-06	1.22041e-05	ENSRNOG00000000264	307973	Def8	Q4V8I4	Up
0.699572	3.70418e-06	3.07997e-05	ENSRNOG00000019311	309452	Nfkb2	Q5U2Z4	Up
0.699982	0.000939665	0.00367588	ENSRNOG00000015632	361420	Taf1c	Q6P773	Up
0.700152	2.67498e-05	0.000175358	ENSRNOG00000010574	24697	Ptpn1	P20417	Up
0.700403	1.95844e-05	0.000133041	ENSRNOG00000019000	29524	Limk2	P53670	Up
0.700451	0.0497017	0.101072	ENSRNOG00000047028	83513	Mmp24	Q99PW6	Up
0.700478	0.000131852	0.000686457	ENSRNOG00000004206	362776	Glrx5	D4ADD7	Up
0.700603	0.000206488	0.00100356	ENSRNOG00000016411	65139	Rps12	Q6PDW1	Up
0.70164	0.00468253	0.014337	ENSRNOG00000015616	114705	Rgs14	O08773	Up
0.702346	6.69455e-06	5.15163e-05	ENSRNOG00000029049	499014	Zdhhc14	Q2TGJ5	Up
0.702966	5.11766e-05	0.000303465	ENSRNOG00000010550	362599	Trappc3	Q5U1Z2	Up
0.703551	0.00759413	0.0215155	ENSRNOG00000005936	58921	Foxm1	D3ZLE1	Up
0.703775	3.8984e-08	5.35416e-07	ENSRNOG00000013634	301059	Myd88	Q6Y1S1	Up
0.7042	3.10947e-06	2.65735e-05	ENSRNOG00000003583	289372	Smyd2	Q7M6Z3	Up
0.705093	0.000805787	0.00321939	ENSRNOG00000037562	691556	Zbtb42	B1WBS3	Up
0.706296	0.037264	0.0800134	ENSRNOG00000005115	304648	Asf1b	B0BN69	Up
0.70692	9.36714e-08	1.19481e-06	ENSRNOG00000001979	266766	Rcan1	Q6IN33	Up
0.707128	0.000432029	0.00188708	ENSRNOG00000001442	29441	Por	P00388	Up
0.707557	0.00052717	0.00223191	ENSRNOG00000015554	100362785	Ankdd1a	NA	Up
0.707617	0.0415168	0.0872544	ENSRNOG00000025796	304654	Brme1	F1M7E8	Up
0.708491	0.000508133	0.00216026	ENSRNOG00000012611	293783	Lpxn	Q5M852	Up
0.708869	0.0330503	0.0724051	ENSRNOG00000000471	171079	B3galt4	Q6MGC2	Up
0.708979	0.00127799	0.00476611	ENSRNOG00000046316	681123	Tomm6	D3ZJS3	Up
0.709435	0.038973	0.0828229	ENSRNOG00000007957	287609	Tspoap1	NA	Up
0.70944	1.96995e-08	2.87529e-07	ENSRNOG00000003243	303312	Wdr81	D4A929	Up
0.709781	1.46388e-08	2.21335e-07	ENSRNOG00000001828	691337	Stk38l	A4GW50	Up
0.709993	0.000636366	0.0026211	ENSRNOG00000019442	292876	Josd2	D4AD44	Up
0.710331	4.19511e-06	3.41244e-05	ENSRNOG00000009243	315594	Oaf	Q6AYE5	Up
0.710395	0.000879556	0.00347819	ENSRNOG00000012830	316275	Paqr8	Q6AY03	Up
0.711021	0.00102163	0.00393617	ENSRNOG00000001191	304547	Tchp	D3ZY42	Up
0.711499	0.000755948	0.00304114	ENSRNOG00000020946	363151	Ccdc12	D4A4Z0	Up
0.711972	0.00966869	0.0263472	ENSRNOG00000060248	297436	Chchd6	D4A7N1	Up
0.712018	2.02545e-07	2.40447e-06	ENSRNOG00000056756	81634	Actn1	Q9Z1P2	Up
0.71264	0.00176013	0.00622903	ENSRNOG00000039668	304021	Col8a1	D4AC70	Up
0.712971	0.0160791	0.04002	ENSRNOG00000014352	685634	Smim12	D4ACP2	Up
0.713845	2.64999e-12	7.30423e-11	ENSRNOG00000020623	361571	Aldh16a1	Q3T1L0	Up
0.714479	6.7908e-10	1.3175e-08	ENSRNOG00000004276	360606	Itga3	D3ZQM3	Up
0.715821	0.0022732	0.00777624	ENSRNOG00000013064	362558	Lrp8	NA	Up
0.716473	0.000949191	0.00370348	ENSRNOG00000033059	100361647	Galnt6	D4A864	Up
0.716721	0.0118673	0.0311085	ENSRNOG00000013748	367215	Trem3	D3ZJA7	Up
0.717053	0.0108071	0.0288014	ENSRNOG00000046560	309161	Ccdc85b	NA	Up
0.717224	0.00131411	0.00488262	ENSRNOG00000046050	NA	NA	NA	Up
0.71746	0.00966833	0.0263472	ENSRNOG00000042741	292477	Adgb	NA	Up
0.717532	0.000100874	0.000545795	ENSRNOG00000052477	360977	Tbrg4	Q5M9G9	Up
0.717583	0.000125199	0.000655722	ENSRNOG00000007784	288785	Bloc1s1	D3ZKU7	Up
0.718017	0.0099563	0.0269472	ENSRNOG00000013240	84023	Ptger4	A0A0G2JSM6	Up
0.718088	1.83001e-07	2.18544e-06	ENSRNOG00000036701	287876	Actg1	P63259	Up
0.71819	0.00258315	0.00865379	ENSRNOG00000011435	316039	Osbpl10	NA	Up
0.718782	0.00518448	0.0155951	ENSRNOG00000000957	79449	Rpl21	P20280	Up
0.718912	3.38256e-06	2.8461e-05	ENSRNOG00000007457	295703	Serping1	Q6P734	Up
0.719	6.67383e-08	8.77404e-07	ENSRNOG00000017231	290834	Adam9	Q58GH6	Up
0.719032	9.91517e-05	0.000538175	ENSRNOG00000048580	686323	Trip6	B1WC42	Up
0.719469	3.36902e-06	2.84237e-05	ENSRNOG00000025669	303670	Tmem104	D3ZU40	Up
0.719909	5.38734e-06	4.26364e-05	ENSRNOG00000003967	192129	Vmp1	Q91ZQ0	Up
0.720526	7.83244e-05	0.000436795	ENSRNOG00000053498	362998	Dnajc22	Q5PR00	Up
0.721159	0.00062197	0.00257113	ENSRNOG00000023991	689377	Rab20	D4AAE6	Up
0.72184	4.4244e-05	0.000267787	ENSRNOG00000003908	500700	Cep128	NA	Up
0.721847	0.00208552	0.00721402	ENSRNOG00000029784	29431	Pak1	P35465	Up
0.722673	2.96355e-05	0.000191449	ENSRNOG00000000034	289419	Nuak2	Q66HE5	Up
0.722841	0.00094405	0.00368943	ENSRNOG00000002579	286894	Parm1	Q6P9X9	Up
0.723646	5.72939e-05	0.00033559	ENSRNOG00000024452	307797	Carmil2	NA	Up
0.724098	0.00749057	0.0212875	ENSRNOG00000009957	362322	Slc25a13	NA	Up
0.724501	0.00145685	0.005319	ENSRNOG00000021010	65142	Arl2	O08697	Up
0.724878	0.0294131	0.0658444	ENSRNOG00000009008	315668	Rab39a	D3ZZP2	Up
0.725202	0.0379834	0.0811801	ENSRNOG00000013218	680122	Sap30	NA	Up
0.725522	0.00683339	0.0197237	ENSRNOG00000011488	365243	Sergef	D3ZN16	Up
0.725801	0.000101792	0.000550265	ENSRNOG00000050630	NA	NA	NA	Up
0.725866	0.0283186	0.0638473	ENSRNOG00000010224	308821	Rab30	Q5BK72	Up
0.726592	5.22445e-05	0.000309186	ENSRNOG00000014137	315191	Fbln1	D3ZQ25	Up
0.72692	0.0107216	0.0286308	ENSRNOG00000025843	361363	Ccdc102a	D3ZSR7	Up
0.727066	0.00336063	0.0108152	ENSRNOG00000024365	361921	Ect2	NA	Up
0.727358	0.0173558	0.0426951	ENSRNOG00000021079	58971	Fxyd1	A0A0H2UHS8	Up
0.727736	0.00228012	0.00779323	ENSRNOG00000047052	301117	Clpp	NA	Up
0.727974	2.55395e-05	0.000168067	ENSRNOG00000045838	114638	Hps1	Q99MK7	Up
0.728038	0.0166359	0.0412032	ENSRNOG00000021855	296952	Kcp	NA	Up
0.728135	1.08493e-06	1.07684e-05	ENSRNOG00000019018	25692	Plat	P19637	Up
0.728142	4.32844e-05	0.000262775	ENSRNOG00000000833	309596	Vars2	Q6MG21	Up
0.728202	0.0308512	0.0684504	ENSRNOG00000006283	100359922	LOC100359922	NA	Up
0.728504	0.0402972	0.085214	ENSRNOG00000018113	307056	Anlnl1	NA	Up
0.729026	0.00575128	0.017035	ENSRNOG00000007240	297784	Rrs1	A1A5P2	Up
0.729295	1.08514e-05	7.99192e-05	ENSRNOG00000023109	499415	Icoslg	F1LVL2	Up
0.729379	1.64748e-08	2.45994e-07	ENSRNOG00000002180	360937	Tbc1d1	D4AC16	Up
0.730244	0.000392998	0.0017452	ENSRNOG00000003863	288920	Trir	D3ZGR7	Up
0.730366	7.45195e-05	0.000418692	ENSRNOG00000010691	291813	Cmtm3	B5DFL6	Up
0.730714	6.1829e-05	0.000357612	ENSRNOG00000053172	29435	Ssr4	Q07984	Up
0.730909	0.0009892	0.00383091	ENSRNOG00000018118	298682	Atad3a	Q3KRE0	Up
0.731008	1.27429e-05	9.17642e-05	ENSRNOG00000018400	680692	Golm1	NA	Up
0.731019	0.000180148	0.000895139	ENSRNOG00000048495	679127	Rrp12	M0R3M8	Up
0.73183	0.00525622	0.0157713	ENSRNOG00000021303	287371	Drc3	Q5XI54	Up
0.732247	7.36916e-09	1.19078e-07	ENSRNOG00000009157	60670	Fut4	G3V757	Up
0.73247	3.84915e-06	3.18285e-05	ENSRNOG00000010421	312225	Wdr91	B2RYI0	Up
0.732639	6.37112e-12	1.69004e-10	ENSRNOG00000020288	117035	Slc25a20	Q66HP8	Up
0.732753	0.000421395	0.00184939	ENSRNOG00000019811	54312	Timm23	O35093	Up
0.73316	1.50731e-05	0.000106185	ENSRNOG00000056678	315297	Nckap5l	D3Z9A7	Up
0.733165	1.57743e-08	2.36417e-07	ENSRNOG00000007033	305438	Sorcs2	NA	Up
0.734045	0.0127367	0.0329053	ENSRNOG00000005515	287556	Rhbdl3	D4AAW6	Up
0.734486	1.3906e-11	3.51758e-10	ENSRNOG00000008052	362645	Atp13a2	B5DEH6	Up
0.734584	6.93194e-08	9.09343e-07	ENSRNOG00000048487	171443	Slc12a9	Q66HR0	Up
0.734747	7.49953e-06	5.6947e-05	ENSRNOG00000018251	291327	Mrc1	D3ZD31	Up
0.73487	0.00177027	0.00625383	ENSRNOG00000054989	313993	Grhl1	NA	Up
0.734908	0.00347401	0.0111017	ENSRNOG00000020925	293738	Ccdc86	Q5XIB5	Up
0.73492	3.43767e-06	2.88034e-05	ENSRNOG00000015090	287125	Nubp2	Q68FS1	Up
0.735036	6.43058e-05	0.000369797	ENSRNOG00000004303	25358	Timp3	Q4V8L0	Up
0.735244	0.00467545	0.0143226	ENSRNOG00000037409	691993	Scimp	F1LYV1	Up
0.736183	0.0374842	0.0803425	ENSRNOG00000008560	362580	Ccdc30	NA	Up
0.736833	0.00142454	0.00522241	ENSRNOG00000048843	679068	Tsfm	NA	Up
0.737533	0.000384729	0.00171649	ENSRNOG00000003284	360605	Epn3	Q4V882	Up
0.738906	0.00367915	0.011627	ENSRNOG00000004921	311336	Nusap1	D4AAK2	Up
0.739635	6.68841e-09	1.09107e-07	ENSRNOG00000017895	24333	Eno1	P04764	Up
0.740461	7.40934e-05	0.000416493	ENSRNOG00000005958	311483	Rrbp1	F1M853	Up
0.740604	0.000301359	0.00138919	ENSRNOG00000019466	311821	Agpat2	NA	Up
0.740667	1.38426e-05	9.85589e-05	ENSRNOG00000037229	363145	Gmppb	D4A746	Up
0.74105	0.009808	0.0266595	ENSRNOG00000047014	29546	Homer1	Q9Z214	Up
0.741571	2.17887e-06	1.95251e-05	ENSRNOG00000014142	316290	Ogfrl1	Q4KLH3	Up
0.741745	1.78933e-05	0.000123923	ENSRNOG00000012534	305449	Mfsd10	D3ZD83	Up
0.741843	4.15961e-09	7.05428e-08	ENSRNOG00000007164	315746	Cln6	D3ZZ46	Up
0.742194	2.93656e-08	4.10365e-07	ENSRNOG00000057347	24253	Cebpb	P21272	Up
0.74246	6.37128e-07	6.66594e-06	ENSRNOG00000004100	78969	Trib1	G3V6J8	Up
0.742762	2.1457e-05	0.00014429	ENSRNOG00000018214	29884	Bok	Q792S6	Up
0.743809	0.000613749	0.00254192	ENSRNOG00000045926	688318	Lrrc45	B1WBY9	Up
0.74441	0.00751431	0.0213334	ENSRNOG00000025140	362925	Zfat	D4A2U0	Up
0.744441	0.00379173	0.0119419	ENSRNOG00000038102	297342	Elmod3	Q5XIQ2	Up
0.744574	4.60905e-05	0.000277005	ENSRNOG00000010986	501065	Cmtm7	D4A768	Up
0.744681	8.02343e-06	6.06181e-05	ENSRNOG00000009848	29197	Il18	P97636	Up
0.744804	6.75748e-06	5.18708e-05	ENSRNOG00000000441	406163	Gpsm3	Q6MG88	Up
0.744823	1.22885e-05	8.91342e-05	ENSRNOG00000003524	287633	Lrrc59	Q5RJR8	Up
0.745681	0.0212521	0.0505205	ENSRNOG00000024043	291927	Orc6	Q3T1K3	Up
[truncated: 1,126 more rows]
