# Supplementary material for: Transcriptomic profiling highlights cell proliferation in the progression of experimental pulmonary hypertension in rats
Source: Sci Rep. 2024 Jun 18;14:14056. doi: 10.1038/s41598-024-64251-w (PMC11189536; doi:10.1038/s41598-024-64251-w)
Supplement: Supplementary file 2 — Supplementary Table S2. [file 41598_2024_64251_MOESM2_ESM.xls]

## Sheet: Venn-down-list
W1-down	W2-down	W3-down	W1-down|W2-down	W1-down|W3-down	W2-down|W3-down	W1-down|W2-down|W3-down
Lemd2	Hdac7	Kl	Hbb	Hbb-b1	Ttyh3	Nxpe5l1
Egf	Clstn1	Xpnpep2	Hba-a2	Rsad2	Bmp6	Cracr2b
Kcnj10	Npr1	Prex2	Treml1	Slc16a4	Lifr	Acer2
RGD1564883	Arhgef1	Clec2g	Alas2	Rps21-ps1	Olfml2a	Alox15
LOC100362339	Rusc2	Hmcn1	Gria1	Scn7a	Smad6	Glp1r
Tex15	Trim8	Far2	LOC100134871	Fam89a	Ptprb	Kcnk2
Ahsp	Plekhg5	Ehd4	Hba-a1	Oas2	Acvrl1	Rasgef1a
LOC100359716	Fgfr3	Cav1	Doc2a	Csrnp3	Tp53i11	Hpgd
Tubb1	Ppp1r13b	Cyria	LOC108351584	Rps27a-ps1	Cdh5	Dll4
Rpl8	Trpm4	Casp1	Pclo	Rftn2	Arap3	Rimbp2
Kcnh6	Zfp395	MGC108823	Lgals5	Cyp2e1	Klf2	Ackr4
Cops9	Ccdc9b	Gna14	Tesc	Rfx8	Pogk	Gckr
Hspa1l	Smad7	Ramp2	Camk2b	LOC100362344	Gata2	Cyp2a3
Snrpel1	Cracdl	Nrp1	Kifc2	Map2k6	Foxf1	Lrrn1
Pde4c	Tppp3	Lyve1	Ccdc85b	Pdgfd	Sox13	Hey1
Trim66	Kdm6b	Shroom2	Cdhr2	Lrrc36	Cdc42ep1	Ppp1r1b
Myoz1	Rarg	Cav2	Sez6l	Rtp4	Tox2	Sema3g
Dbh	Slc6a9	Rasgrp3	Macrod1	Nmnat3	Sox17	Ccdc85a
Crabp2	Cyb561	Neb	Micb	Tmem44	Jam2	Tmcc2
Mc2r	Slc16a2	Sphkap	Pagr1	Tcf7l2	Flt1	Serpinb10
LOC297756	Dhrs3	Tut4	Dynll2	Slc10a5	Rgs7	Hgfac
LOC100910046	Inmt	Maob	Rflnb	Acsm5	Plvap	Bank1
Spta1	Gpr4	Arhgap20	Ccdc9	Thrb	Syne1	Serpina1
Fbxo17	Col13a1	Cavin2	Wfdc1	Lrrc4	Cyth3	Espn
Hmgb1-ps3	Tead4	Arhgap29	Nin	Sipa1l2	Fzd4	Klrg1
Hba-a3	Phf1	Trim21	Card10	Gsta1	Unc13b	Tmem100
RGD1563231	RGD1310587	Slco1a4	Colca2	Cyp4v3	Rasip1	LOC685767
Naa38	Phospho1	Runx1t1	Rap1gap	Ifi44l	Sema6a	Tll1
Grcc10	Surf1	Plcb4	Cbx7	Tmcc3	Myo10	Fmo2
Rhd	Eps8l2	Itga1	Acacb	Stk4	Enpp4	Kit
RT1-DMb	Anks1a	Tspan12	Pltp	Adi1	She	Pllp
Epc2l1	Notch4	Plac8	Etv5	Mx2	Thbd	Krt76
RGD1561310	Proser2	Tspan13	Arl5c	Sft2d1	Rnf145	Efnb2
Rab3a	Ptger1	Rai14	Pnma8b	Slfn5	Ccm2l	Tnfsf10
Magmas-ps1	Ptpru	Fam135a	Rgs5	Igip	Afap1l1	Sgtb
Arhgef4	Gigyf1	Klrd1	Efna1	Lnx1	Casz1	Gal3st3
Kif6	Arhgap31	Cped1	Cyp2b2	Nell1	Arap2	Gzma
Ank1	RGD1561662	Cmpk2	Cmtm8	Dlg3	Fam117b	Ano7
Sox6	Ager	Prickle2	Rassf7	Stard13	RGD1306556	RT1-T24-3
Rpl36al	Tcf7	Rdx	B4galt2	Irf7	Itpkb	Esm1
Arid4b	Kif26a	Tspan8	Cpn1		Il33	Gpt
Tpd52l1	Nrgn	Wac	Mllt6		Tmem64	Chit1
Ccdc33	Grin3b	Slc5a1	Rbm38		Sirpb3	Gimap6
LOC108351482	Ppdpf	Clic5	LOC498222		Snrk	Wif1
Cox17	Polr3gl	Kdr	Sfxn5		Plekha2	Mcf2l
Cldn23	Bcorl1	Plekhg1	Ssc4d		S1pr4	Sox9
Mtfr1-ps1	Grb7	S1pr1	Lims2		Matn4	Prdm11
Nme3	Cyp2f4	Gucy1a1	Epb41		Notch1	Moxd1
Mroh7	Cdc42bpg	Prom1	Kcnip3		Synm	Hepacam2
RGD1564480	Lrrc32	Trib2	Hap1		Jcad	Bst2
Capn8	Wnt4	Add3	Kdm4b		Gsn	Lipe
Rtkn	Gfod1	Pde9a	Scrn2		Arhgef15	Ushbp1
Rundc3a	Col4a3	Etl4	Ass1		Shank3	Cyp2c23
Adgrg2	Akr7a3	Reck	Fam219b		Tle1	Avil
Tspan33	Id3	Shroom4	Thra		Prkce	Mettl7a
LOC100360491	Pim3	Mid2			Kank3	Mettl24
LOC100360117	Fam98c	Gimap4			Gpr146	Mturn
Pf4	RGD1304587	Il15			Slc28a3	Tdrp
RGD1310507	Camsap3	Nr3c2			Gimap7	Adgrl1
Ndufaf8	Col15a1	Cacnb2			Sec14l1	F11
LOC100363469	Zcchc3	Foxp2			Pitpnm3	Dgkg
Bcl7c	Pdzd2	LOC690836			Kank4	Gpr182
LOC108349721	Tmem198b	Vezf1			Cyp2d4	Calcrl
Cibar2	Fzd7	Fermt2			Cyyr1	Aplnr
S100g	Nova2	Ldb2			Ppargc1a	Fmo1
Rpl36	Gprin3	Xaf1			Tspan7	Adgrf5
Zfp239	Irf2bp1	Ctdspl2			Pde3a	Clec14a
Rps21	Efhd1	Myo6			Stard8	Kcnmb2
Olr1585	Vipr2	Heg1			Adrb1	Akr1c15
Pafah1b3	Asic1	Nup210			Cyp27a1	Add2
Zcwpw2	Hmgn1	Rev3l			Ccl5	Tek
Myo3b	Rnf43	Spata13			Peli2	Amigo2
Ntrk2	Lurap1	Sptssa			Tcp11l2	Gnat3
Srms	Arrdc2	Mmp16			Antxr1	Slc25a33
Mfsd6l	Stx7	Kmt2e			Esyt3	L1cam
Klhl3	Id1	Polr2m			Bmpr2	Sh3tc2
LOC100361934	Sart1	Prkci			Tbx3	Efcc1
Ndufa13	Klf13	Ints6l			Vegfa	Pafah2
Mdk	Fam222a	Gbp5			Ripply3	Cyp4b1
Plac9	Inpp5j	Mtus1			Crim1	Prf1
Iqck	Col8a2	Clstn2			Fgfr4	Adgre5
Mgst3	Fam20a	Ankrd50			Samd12	Slc29a1
Asmtl	Artn	Pbx3			Plcg2	Pgm2l1
Ppp1r14a	Prss53	Tjp1			Otud7a	Syt17
Pin4	Csf3r	Fgd5			Sh2d7	Ccdc3
LOC687780	Bend5	Jade1			Ccrl2	Sstr4
Esr1	Cirbp	Dlc1			Tril	Grap
Hoxb7	Gse1	Apol3			Efnb1	Tal1
Psmg4	Limd2	Klf3			Clec1a	Rgs12
Pmel	Dqx1	Zfp68			Gimap8	Mapt
Rps6	Mmp9	Klf7			Taf11	Slc6a4
Ccdc170	Acrbp	Rabgap1			Sox18	Cry1
Fxyd1	Tsc22d4	Osbpl6			Mal	St6galnac3
Uqcc3	Pak2	RGD1311595			Gimap5	Dock9
Morn2	Tpi1	Lrrn3			Clec4g	Pxdc1
Cox8a	Sp5	Cd93			Rin2	Epas1
Mif	Ovol1	Csgalnact2			Stard9	Gata3
Fis1	Slc27a2	Pcdha4			Prickle1	Ace
Mkrn3	Klhdc7a	Pds5b			Tiam2	Cttnbp2
Fam183a	Bcl7a	Wwc3			Ahnak	Irag2
LOC103691238	S100a9	Adgrl4			Dchs1	Ccdc8
Fgf11	Tnfrsf14	Plcb1			Mapk12	Pdlim3
Foxp3	Chchd10	Stat1			Cbfa2t3	Enpep
Edaradd	Sptb	Ackr3			Hipk2	Tmprss2
Glb1l2	Bcl11b	Nipal1			Tgfbr3	Atp2a3
Ppp2r2c	LOC685933	Phf11			Cadps2	RGD1565033
Hiat1-ps1	Duox1	Inpp5a			Ncald	Rgs3
Fxyd3	Sox12	Tasor			Dpp4	Spns2
Megf11	Fosb	Stag1			Phlpp1	RT1-T24-4
Plch2	Prr18	Ash1l			Sox7	Slco2a1
Hint2	Mafa	Gulp1			Exoc3l1
Pla2g2a	Hnrnph3	Erbin			Cers4
Uba1y	Kcnk12	Arhgef3			Zfp366
Scgb3a2	RGD1562420	Atp11c			Tmem252
Fau	Nfe2	Casd1			Tspyl4
Lamtor2	Lrrc3	RT1-CE4			Scube2
Hsc70-ps1	Adhfe1	Dpyd			Thsd1
Sat2	Dnmt3l	Ifi44			Zhx2
Tomm6	Srcin1	PCOLCE2			Wscd1
Zkscan4	Rapsn	Rsbn1			Cd8a
Rps18l1	Gpatch3	Cobll1			Adgrl3
Zfp169	Rmnd5b	P2ry10			Cdc42ep4
Egr3	Ppara	Tmpo			Trpm5
Klhl38	Ppidl1	Senp7			Il17rd
Isca2-ps1	Mfn2	Gid4			Tef
Hypk		Aoc3			Edn3
Surf4		Nr3c1			Slc52a3
Sez6		Zfp423			Rnf144a
RGD1304624		Podxl			Gzmk
Klhdc9		Slco4c1			Atp1a2
Them5		Zfp608			Rnf125
Arpp21		Ptprm			Vangl2
Gucy2g		Dpy19l3			Edn1
Per2		Itga6			Galnt15
Smim26		Serpinb9			Thsd7a
Cfd		Anp32e			Spn
Hoxb3		Tmem47			Doc2b
Mfap2		Selenop			Wnk2
Erp29		Wwp1			Slc7a10
Syndig1		Fbxl7			Nipal2
Rpl31l4		Cavin1			Ret
Cela2a		Tmem229a			Bcl2l11
Hsh2d		Phyhipl			Akr1c14
Shld1		Sike1			Ifit1bl
LOC102555217		Rap1a			Pou2f3
RGD1359634		Mboat2			Dclk2
Pcbd1		Epb41l4b			Tox3
Rad9b		Zdhhc2			Sh3gl2
Fam3d		Zfp638			Aatk
Iapp		Tspan2			Slc6a2
Tspoap1		Pcdh12			Tbx21
Egfl8		Atad1			Meis2
Rbp4		Prrg1			Adgrv1
Tnfrsf13b		Cox4i2			RT1-CE7
Ypel4		Ptma			Ago4
Pcdhgb1		Elovl5			Syt6
Tigd5		Vsnl1			Gimap9
Blk		Cep83			Cytl1
Socs3		Trim13			Myo1a
Eva1b		Kcnd3			Map3k13
Alkbh2		Cdk14			Hykk
Igfbpl1		Lrrc8b			Spon2
Trim17		Kdm6a			Cpe
Chp2		Ankrd29			Rai2
Vmac		Utrn			Il2rb
Rgs13		Zmynd11			Cyp26b1
Vwa2		Rock2			Pstpip2
LOC103691261		Pde8b			RT1-S3
Gja4		Ctcf			Lipg
Cfap221		Mbnl2			Fcnb
Usf1		Hipk1			Oasl2
Borcs8		Zfp17			Nostrin
Megf6		Ppp1cb			Abcc6
Dcxr		Meis1			RGD1566386
Prph		Nexmif			Fam13a
Glyctk		Sos1			Col6a4
Acot8		Qser1			Prima1
Lrrc45		Trim34			Mmp8
Ebpl		RGD1304884			Ccdc68
Kif5a		Ripor1			Fam107a
Ntpcr		Cdc14a			Igfbp3
Scd		Tp53bp2			Tppp
B3gntl1		Glcci1			Elmod1
Zc2hc1c		Cnot6l			Txk
Ccdc153		Fbxo8			Gjb2
Lyrm9		RGD1308601			Cyp1a1
Gemin7		Ncr1			Mir568
Acot3		Pde4b			Klrb1c
Vsig2		Flrt3			Cth
Hsf4		Akap12			RT1-T24-1
Tmem86b		Mtmr10			Csmd2
Tuft1		N4bp1			Lepr
Thap1		Gnai1			Luzp2
LOC103692984		Gucy1b1			Slco1a5
Itga11		Nfatc3			RT1-CE10
Gng3		Atp2b4			Gmnc
Cmc4		Tmem26			Tsc22d3
Glrx5		Afdn			Cntn1
Azin2		Tab2			Fat4
Gar1		Rbl2			Akr1c13
Ccdc167		Parp14
Rab36		Trpc3
Selenok		Epc2
Bpgm		Arhgap5
Cd6		LOC685067
Tekt1		Zfp758
Brsk1		Ubl3
Tmem116		Tfpi
Klhl36		Klf4
Hscb		Mapk9
LOC100362432		Mbd5
Ptpmt1		Cdkn1b
RT1-M3-1		Epha4
Fam207a		Aim2
Trpt1		Lrch3
Isg15		Atrnl1
B4galt4		Zfr
Syt15		Samd9
Cabp4		Pnpt1
LOC100365839		Igtp
LOC497899		Ets1
Adora2b		Daam1
Zmynd15		Maoa
Armc3		Nlrp1a
Osgin1		Hmgb1
Rdh14		Ly6e
Smtnl2		Gatm
Serpinf1		Rab6b
Zscan20		Tasor2
Snx15		Top2b
Snx33		Dennd6a
Adra1b		Cobl
Mrpl21		Sptbn1
Cep131		Bmpr1a
Fads1		Pals1
Rasl10a		Rgs6
Galnt5		Tet1
Rbbp8nl		Rmdn1
Commd6		Dnaaf9
Ly6l		Pum1
Khnyn		Tmem109
Dffb		Enpp1
Abcg3l1		Ivns1abp
Tmem147		Lats1
Zbtb12		Ythdc1
RT1-A1		Lgr4
Nectin4		Slain2
Zadh2		Abi2
Comtd1		Klhl23
Slc2a12		Vav3
Dph7		Mier3
Fcgbp		Plpp3
Slc25a23		Stag2
Ippk		Foxo1
Slc15a2		Crebrf
Safb2		Ranbp3l
Trim46		Plscr4
Ldhd		Clock
Gstz1		Plekhf2
Mpv17		Wasl
Tango2		Usp37
Rasl12		Smurf2
Sdf2		Septin7
Nrip2		Epm2aip1
Sft2d3		Zfp292
Abcc3		RGD1305938
Aptx		Zfp532
Ttc32		Ttc23
Brf1		Nfia
Myo5c		Exph5
Zfp18		Scgb1a1
Ptpdc1		Mir3064
Stk36		Morc3
Tgm1		Ugcg
Mgat3		Etv1
Tmem184a		Ddx5
Pkp3		Rapgef2
Syt7		Rassf3
Pi16		Ptch1
Dync2i2		Zfp280d
Slc25a19		Lgals9
Zscan21		Zbtb6
Scn3b		Xiap
Irak1bp1		Raver2
Gprc5c		Prkd3
Pik3c2b		Nsg1
Zgpat		Dop1a
Nosip		Klhl7
Rusf1		Bean1
D2hgdh		Sp1
Matn2		Galnt18
Nmrk1		Btbd3
Plekhd1		Serinc3
Ripk4		Swt1
Cacfd1		Nipbl
Leng9		Rb1cc1
Pctp		Oxr1
Crybg2		Asph
Uvssa		Dicer1
Rnf39		Kras
Fbxo46		Pik3ca
Evpl		Nckap1
Lax1		Gbp2
Mettl23		Ifih1
Cidec		Mcc
Abhd14a		Myo9a
Timmdc1		Tmem71
Mccc1		Bmp15
Spock2		Ints8
Trim65		Arl5a
Zc3h10		Lats2
Fam210b		Zdhhc20
Csad		Nkg7
Slc44a3		Klhl9
Slc25a38		Nampt
Atat1		Tle4
Cln3		Ltn1
Ankrd42		Ptprg
Lrrc56		Hsd11b1
E4f1		Cdk19
Ufsp1		Cds2
Rnf8		Pias1
Ifnlr1		Esam
Fcsk		Rictor
Ezh1		Rtkn2
Zfp213		Zranb2
Acad11		Far1
Fkbp4		Arfgef1
Vti1a		Atf2
Mlph		Rnf213
Vash1		Zfp106
Large2		Plekha1
Cfap77		Rngtt
Smox		Manea
Txnip		Tbk1
Smarca2		Pof1b
Lgi3		Casp2
Snx21		Ggps1
Cd320		Elovl7
Ccdc88b		Cnot6
Fbxl6		Vwf
Adck5		Ptpn4
Aldh3b1		Neo1
Slc37a3		Wdr44
Grpel2		Ezh2
P4ha3		Zfp280c
Aldh5a1		Arid3b
Klhdc1		Synj2bp
Zfp61		Rnf146
Eps8l1		Smarca1
Rogdi		Lilrc2
Alox12		Sirt1
Txnl4b		Yes1
Tmem106c		Vps13a
Papss2		Papolg
Coasy		Rnf38
Gprasp1		Dtx3l
Hmgcs2		Crbn
Pnldc1		Ppp4r3a
Sec14l2		Taf9b
Hip1r		Tbck
Cars2		Pstk
Nprl2		Rarb
Cd24		Zhx1
Cnr2		B2m
Cgn		Naa16
Btbd2		Ifnar2
Inpp1		Atp1b4
L3mbtl3		LOC100910996
Retsat		Abca8
Sirt5		Cwf19l2
Ces1d		Smchd1
Col20a1		Rybp
Disp1		Ythdf1
Agpat3		Kansl1l
Pusl1		Adora2a
Rhobtb1		Atl2
Pik3r6		Ythdc2
Grhl2		Mid1
Scd2		Mbtps2
Patz1		Zfyve9
Sardh		Ehd1
		Magi3
		Fam167a
		Usf3
		Usp34
		Shoc2
		Trim33
		Msrb3
		Cpsf6
		Senp6
		Mllt3
		Ulk2
		Fcho2
		Usp31
		Nrip1
		LOC100364335
		Atrx
		Tcf12
		Pkn2
		Chordc1
		Ube2e3
		Ascc3
		Fmr1
		Slc35a3
		Capn7
		Rock1
		Adamtsl3
		Togaram1
		Phip
		Ptpn12
		Pja2
		Prpf4b
		Zscan26
		Kmt5b
		N4bp2
		Pdcd10
		Nup153
		Clk1
		Ube2g1
		Matr3
		Spry4
		Pcmtd1
		Tmem185a
		Slf2
		Upp1
		Camk2d
		Pphln1
		RT1-N3
		Zkscan8
		Gpbp1
		Cnr1
		Xrn1
		Kdm4c
		Akap11
		Rnpc3
		Klhl13
		Pptc7
		Azin1
		Esco1
		Ube3a
		Slc38a5
		Rsbn1l
		Btbd7
		Zfp955a
		Trappc2
		Cox20
		Zfp365
		Zfp275
		Arhgap12
		Ppp1r16b
		Zfp386
		Shprh
		Rbm43
		Mblac2
		Aste1
		Mob4
		LOC691170
		Lims1
		Gopc
		Paip2
		Eif4a2
		Kmt2c
		Irgm
		Zfp422
		Zfhx4
		Kat6b
		Bivm
		Tbc1d8b
		Zfp143
		Zfp385b
		Adrb2
		Znfx1
		Dek
		Sp4
		Kat6a
		Phf19
		Zzz3
		RGD1562667
		Herc6
		Rnf139
		Asap2
		Zfp652
		Spry2
		Fnbp1l
		Mecom
		Mier1
		Pik3r1
		Foxp1
		Ghr
		Chuk
		Gypc
		Ice2
		Exd2
		Mlkl
		Xpot
		Klrb1b
		Nudt12
		Pwwp2a
		P3h2
		Zfp54
		Efr3a
		Ppp1r12a
		Myct1
		Efcab7
		Srgap1
		Anxa3
		Zbtb39
		Bche
		Vps54
		LOC100363372
		Numb
		Nsun7
		RGD1566265
		Ank2
		Erap1
		Coa8
		Rps27
		Cggbp1
		Ccni
		RGD1561277
		Acvr2a
		Smim15
		Abi1
		Fundc1
		Ube2a
		Ing3
		Rasgrp2
		Zc2hc1a
		Lpar3
		Ppp4r2
		Sms
		Fam76b
		Qpct
		Usp32
		Sacm1l
		Zfp157
		Klf5
		Tubgcp5
		Mat2a
		Sclt1
		Zfx
		Itgb6
		Scaper
		Casp8ap2
		LOC102551340
		Prkaa2
		Spata9
		Zdhhc17
		Pum2
		Tgs1
		Pcmtd2
		MGC105567
		Lcor
		Cacybp
		Stxbp3
		Rb1
		Pde5a
		Yipf6
		Nudt4
		Fkbp14
		Epha3
		Pcdh19
		Usp33
		LOC500584
		Dhx36
		Tcp11x2
		Lrif1
		Lmbrd1
		Samhd1
		Itm2a
		Rbm26
		Usp9x
		Tmtc4
		Gpm6a
		Abhd17b
		Dcaf10
		Zmym6
		Slc24a3
		Xpo1
		Lypla1
		Usp46
		Nfat5
		Cdkl5
		Ebag9
		Hmbox1
		Coq10b
		Trpm7
		St3gal6
		Zfp518a
		Zfyve16
		Phtf2
		Zfp51
		Jrkl
		Wbp4
		Ythdf3
		RT1-CE5
		Cd69
		Npr3
		Hgf
		Pigp
		LOC100360380
		LOC103691005
		C1galt1c1
		Adgrg6
		Tsc22d2
		Cbx3
		Tada1
		Sec14l3
		Pcdh18
		LOC498750
		Rps6ka3
		LOC102552527
		Cyp2b1
		Naf1
		S100pbp
		Pcm1
		St7l
		Zmym5
		Cnot7
		Npat
		Slc66a2
		Pias2
		Vtn
		Chm
		Coa5
		Cenpc
		Siah1
		Ppp4r3b
		Cnep1r1
		Nrarp
		Snx14
		Trim23
		Arhgef9
		Sp100
		RGD1565622
		Foxj3
		Ogt
		Nab1
		Stxbp6
		Helz2
		Heca
		Kbtbd3
		Gtdc1
		Map2
		Fbxl3
		Apool
		Pde2a
		Zfp277
		Arl5b
		Ccnt2
		Ppp1r3c
		Fktn
		Pawr
		Slc16a12
		Ahr
		Olfm1
		Etfbkmt
		Sgpp2
		Tmtc3
		Tmod1
		Ndrg2
		Usp53
		Lysmd3
		Rasef
		Ms4a1
		Pnpla8
		Fyttd1
		U2surp
		Trdmt1
		Zbtb20
		Dtwd1
		C1galt1
		Nfya
		Mal2
		FAM120C
		Ankrd26
		Twsg1
		Cd48
		Nlk
		Uba7
		Dtwd2
		Zfp449
		Vamp4
		Asb3
		Fbxo11
		Nedd9
		C1d
		Zfp329
		Luc7l3
		Lrrc1
		Yaf2
		Parp9
		Ccdc126
		Rasa2
		Xpo4
		Naa30
		Cep126
		Pgap4
		Phf20l1
		Aldh1a1
		Uba3
		Slc2a13
		Dis3
		Aldh1a3
		Nhlrc2
		Clec9a
		Pdia5
		Ppp2r3a
		Efhc2
		Mysm1
		Evi5
		Ube2v2
		Zbtb10
		Zfp462
		Gpcpd1
		Camkk1
		Dmxl1
		Wdr37
		Kbtbd2
		Dhtkd1
		Cdc73
		LOC102555377
		Fpgt
		Bbs7
		Cdo1
		Irf6
		Arl13b
		Dmxl2
		Dnajb9
		Cdk17
		Zfp770
		Nxt2
		Nexn
		Rab11a
		Rnf114
		Rbm41
		Cert1
		Entpd1
		Chac2
		Zc4h2
		Adra2b
		Ecm2
		Popdc2
		Hus1
		Tbc1d15
		Zmym2
		Dynlt3
		Serpinb6b
		Ppp3cc
		Amot
		Nbeal1
		Rassf9
		Tmem126a
		Strn3
		Rab6a
		Glce
		Ccdc152
		Zc3h14
		Ipo7
		Gfra2
		Pp2d1
		Cd226
		Tmem106b
		Susd2
		Pde7a
		Ddx3
		Foxn2
		Ptbp3
		Lamc3
		Eif2ak2
		Slc24a5
		Prkaa1
		Uba6
		Cpvl
		Dhx40
		Lgi1
		Ptprr
		Clasp2
		LOC361346
		Chodl
		LOC100362453
		Slfn4
		Cnrip1
		Gbp4
		Sms-ps1
		Zfp800
		Eif3el1
		Rab38
		Prpf39
		Ca4
		Abcg3l3
		Ppp1r3a
		Trnt1
		Emcn
		G0s2
		Eef1akmt2
		Usp18
		Tiprl
		Zbtb44
		Hyal2
		Rnf24
		Clca2
		Mbnl3
		Pxylp1
		Dpy19l4
		RGD1563668
		Neurl1b
		ND1
		Zfp260
		Bet1
		Ceacam1
		Ccnjl
		Epb41l4a
		Uty
		Mme
		Tmx4
		Sppl2a
		Zmat1
		ND4
		Ube2d2
		Pcgf5
		Itprid1
		Faxdc2
		Gpr155
		Eomes
		LOC103690166
		Ttpa
		Cdin1
		Laptm4b
		Zfp667
		Fam126b
		Tceal1
		Dipk2b
		Myrip
		Ccne2
		Dnah14
		Atxn3
		Plp1
		Steep1
		Cldn8
		Eri2
		LOC679149
		Zfp560
		Polr3f
		Fzd3
		Zfp780b-ps1
		Etaa1
		Cplx2
		Cep57
		Aldh6a1
		Setdb2
		G2e3
		Ms4a6e
		Casp12
		ND2
		Taf1b
		Ccdc39
		Yipf4
		Clk4
		Giot1
		Dipk2a
		Syde2
		Atp10b
		Mx1
		LOC24906
		Slc16a7
		Frem2
		ND3
		LOC102551095
		Zfp182
		Phldb2
		Stk17b
		Tmem33
		Snrnp48
		LOC681325
		Rhobtb3
		Alkbh8
		Pot1b
		Crls1
		Slc25a51
		Pik3cg
		AA926063
		Irf9
		Snx16
		Adar
		Il12rb1
		Fdxacb1
		Ranbp6
		Coro2b
		Fbln2
		Tmem150c
		Hspa4l
		Tmem70
		LOC102556096
		Runx2
		Ptbp2
		Nkain4
		Uchl5
		Dimt1
		Nadk2
		Rnf13
		Usp29
		Stk26
		Bambi
		Rerg
		Mettl25
		Gtpbp8
		Cd96
		Trpc1
		Pou2af1
		RGD1309748
		Ap4s1
		LOC102554315
		Cd46
		Cysltr2
		Ddx58
		Arl6
		Ccdc117
		Ercc8
		Tmem117
		Ahsa2
		Nap1l3
		Pdcl
		Gabra1
		Pms1
		Lsm11
		Hspb11
		Dzip3
		Stk32b
		Micu3
		Gramd1c
		Med31
		Nae1
		Nox4
		Marveld2
		Kcnb1
		Phf6
		Robo2
		Aqp4
		RGD1302996
		Klhl28
		Pus10
		Trank1
		LOC100365363
		Otc
		Nlrc5
		Pank1
		Ifit2
		Nup210l
		Mctp2
		MGC116121
		Stard6
		Ttc33
		RGD1311745
		Ppm1k
		Eml5
		LOC100909911
		Serpinc1
		Pml
		Med21
		RGD1307947
		Astn1
		Tmem161b
		Tubd1
		Ptprc
		Dusp19
		Zfp455
		Oas1b
		Zfp136
		Dach1
		Lrrc34
		L3hypdh
		Zbtb26
		Acoxl
		Fign
		Ifit3
		Hs3st3b1
		RGD1561897
		Jph1
		Gsta3
		Upk1b
		Triqk
		Polr2k
		Cct6b
		Gprasp2
		Fmc1
		Creb1
		Arsk
		Ikzf3
		Ero1b
		Zfp458
		Phex
		ND6
		Nxpe2
		ND4L
		Mettl18
		Ostn
		Eif3h
		Zfp606
		Rgs4
		Chst3
		Ogn
		Aldh1a7
		Cklf
		LOC690155
		Kcnq5
		Tcim
		Dcn
		Bmx
		LOC689229
		Ifi27
		Padi2
		Oas1a
		Ptger3
		LOC680989
		Dhx58
		Masp2
		Rpgrip1
		Styxl2
		Mpp2
		LOC680227
		Slc12a8
		Il18rap
		Rbm12b
		Cd247
		RGD1307621
		Klrc2
		Plag1
		Terb1
		Vma21
		Mphosph8
		Spats2l
		Rnf180
		Cntn2
		Apol9a
		Slitrk6
		Cttn
		Cldn1
		Slc26a3
		Sell
		RGD1309362
		LOC100361240
		LOC497796

## Sheet: Venn-up-list
W1-up	W2-up	W3-up	W1-up|W2-up	W1-up|W3-up	W2-up|W3-up	W1-up|W2-up|W3-up
Scml2	Rps27l	Mrgprb3	Ccna2	Trib3	Ccl21	Prc1
Haus3	Sgk1	Csf2ra	Depdc1	Cep128	Ccl6	Aen
Dhh	Calu	Slc29a3	Cenpi	Exoc3l2	C1qb	Kif22
Ppp1r2	Amd1	Sema4a	Ccnb1	Adam15	Arg1	Gtse1
Hsp90aa1	Havcr2	RGD1304694	Spc25	Kiaa0408L	Timp1	Pbk
Jpt2	Cxcl3	Inf2	Lmnb1	Cd4	Odc1	Slc2a9
Emp1	Ran	Fuca1	Incenp	Slc1a5	Plpp1	Knstrn
Ints7	Slc66a3	Snx8	Kif2c	Tnks2	Rcan1	Nuf2
Usp1	Gcnt2	Junb	Zfp367	Lmnb2	Fblim1	Cdkn1a
Tob1	Tc2n	Glul	Uhrf1	Fkbp5	Bgn	Anln
Eri1	Arpc3	Sidt2	Rad18	Abcb1b	Vim	Kpna2
Nfe2l2	Gyg1	Sulf2	Mcm4	Adamts1	Igf1	Espl1
Evi2b	Cip2a	Lrp1	Ndc80	RGD1305464	Vmp1	Mcm10
Tubb5	Bcap29	Arid5a	Cdh2	Sesn2	Ctsd	Tacc3
Dek	Tm4sf1	Ppp1r14b	Pclaf	Mgme1	Ctss	Dglucy
Sncaip	Gk	Syngr1	Ncapd3	Lilrb4	Stom	Hmmr
Epha2	Gen1	Cyba	Gmnn	Pmf1	Chia	Slc26a4
LOC100909911	Gins1	Ttc9	Arhgap19	Col5a1	C7	Asf1b
Katnbl1	Mcm2	Bax	Kntc1	Slc35e1	Ifi30	Cdt1
Pou2f2	RGD1563231	Hexa	Kif11	Plat	Tmem176a	Arhgap11a
Hmgb2	Echdc1	Pmepa1	Mdm2	Rin3	Ifitm1	Ncaph
Tomm70	Klrc2	Pla2g15	Depdc1b	Gspt1	Lgals3	Gas2l3
Mthfd1l	Prdx1	Cndp2	Asns	Il10ra	Fxyd5	Melk
Lin54	Ap1s3	Sbno2	Kif20a		Slamf9	Nsl1
Riok2	Il1a	Scube1	Gabra1		Pld3	Tpx2
Chd1l	Mis18bp1	Slc43a2	Smc4		Parm1	Shcbp1
Hey2	Lox	Insyn1	Dlgap5		Msr1	Zmat3
Camk2g	Tyms	Clec3b	Plk4		Myo7a	Rab32
Hmgn5b	Cd302	P2ry2	Top2a		Slpi	Ttk
Aurka	Brca2	Ier3	Reep1		Lgmn	Chi3l1
Zgrf1	Fbln5	Tmem14c	Mnda		Clec10a	Fn1
Suv39h2	Igsf10	Gna15	Inka2		Litaf	Htr2b
Nlrc4	Tlr2	Dgat2	Brca1		Efemp2	Mybl1
Nde1	RGD1311744	Dnase2	Mad2l1		C1qc	Cdk1
Suv39h1l1	Grm3	Atp6v0c	Sgo1		Cmtm7	Enc1
Zw10	Slit2	Shc1	Sgo2		Cd68	Wdhd1
Ccdc25	Tp53inp1	Mmp23	Stil		RT1-Da	Diaph3
Hnrnpr	LOC100125362	LOC100360087	Xrcc2		Nek6	Tk1
Tbl2	Tmem167a	Paox	Casp3		Serping1	Mcm5
Tube1	Dock10	Prodh2	Vegfc		C1qtnf6	Ect2
Stk32b	Fgf10	Scpep1	Haspin		Tmem176b	Serpine1
Rad50	Gpr171	Jak3	Mki67		Cd63	Slc7a5
Cdc25a	Slamf7	Tex264	Cenpu		Smpdl3a	Foxm1
Mmrn2	Lcp2	Col16a1	Fbxo5		Atp6v1d	Anlnl1
Pkn3	Olr1	Fstl3	Kif23		Ptn	Cenpe
Nedd1	Lamp3	Ncf1	Rgs18		C1s	Cemip
Ikbip	Ppic	Neu1	Ccnd1		Ptgs1	Mcm6
Vrk1	Ighe	Slc8b1	Cep55		Cpa3	Cks1b
Apln	Tor3a	Ccdc88b	Sfxn1		Rgs1	Dsn1
Guf1	Cybb	Tgfbi	Ccnyl1		Fcer1a	Iqgap3
Rbm39	RGD1309540	Sfn	Smc2		Scimp	Pak1
Pum3	Enpp3	Eln	Gne		Bmp2	Mms22l
Klf10	Dsc2	Emilin1	Sorbs2		Col1a1	Rad54l
Nos3	Jchain	Col4a2	Esco2		Nipsnap3b	Cdc45
Mtbp	Taf13	Obsl1	Stc1		Trpv2	Cp
Pdk3	Tgm5	Pcolce	Filip1l		Stab1	Ccng1
Pak2	Klhl4	Slc6a6	Racgap1		Rab7b	Apold1
Casp12	Spta1	Shmt2	Chtf18		Qsox1	Nid2
Mlh1	Icos	Zfp385a	Ccr5		Cd200r1	Mcm3
Lancl2	Cd300e	Serinc2	Plgrkt		Cxcl1	Lpxn
Nol4l	Marchf3	Card14	Pvr		Mmp2	Itgax
RGD1306941	P2rx4	Tgfbr2	Polq		Pld1	Cdc20
Dysf	Lgals3bp	P4hb	Ska3		Igfbp4	Birc5
Rbbp8	Cfh	Hk2	Rrm1		Otulinl	Spag5
Tnfrsf21	Fam29a	Fes	Skp2		Thbs2	Tfec
Cd109	Gpr160	Rps2	Gpsm2		Hk3	Nusap1
Cpne1	Cxcr1	Rab11fip5	Ercc6l		Fetub	Osmr
Cobll1	Rpl22l1	Col1a2	Aspm		Ca3	Lrrc25
Zfp955a	Pgm3	Tnfrsf12a	Ncapg		Psap	Ncapd2
Dll1	Tlr3	Abhd12	Kif4a		Igf2r	Rrm2
Dnmt1	Trim59	Slc25a10	Zwilch		Plod2	Pask
LOC498265	Cdca5	Cnpy3	Donson		Clec5a	Gpr88
Layn	Xk	RGD1565367	Dse		Ctsk	Ttyh2
Prrg3	Rad51c	Slc25a1	Knl1		Fabp5	Tubb6
Tp53i3	Itgae	Aldh16a1	Ccdc34		Flrt2	LOC100359539
Dach1	Edil3	Slc48a1	Mthfd2		Pdlim7	Ccl2
Tnfrsf1b	P2ry13	Vash1	Gpr65		Slc39a6	Ankle1
Lrrcc1	Defb4	LOC100362384	Bub1		Lrrn4cl	Gpnmb
Cntln	Fancb	Arpc1b	Pla2g4a		Noxo1	Cdca8
Rtn4	Tlr7	Glb1	RT1-DMb		Pkib	Cdc25c
Nudcd2	Gpc3	Slc25a20	Slc19a2		Vcan	Spp1
Septin10	Primpol	Tnfsf13	Slfn13		Klra2	Slc25a13
Paics	Slc4a4	Slc66a1	Cdca7		Bcl2a1	Kifc1
Dhfr	Gcnt1	Sema7a	Zdhhc13		Cd300le	Sema3d
Stxbp1	Rexo5	Gm2a	Ncapg2		C4bpa	Galc
Nmd3	Plagl1	Taldo1	Vcam1		Cd83	Tstd3
RGD1359508	Gabrp	Atp13a2	Dscc1		Prcp	C6
Pgm5	Pla2g2a	Obscn	Nlrc3		Ctsb	Slc7a1
Nr1d2	Arsb	Rnd1	Atp8b4		Olfml2b	Adam12
Abi2	Cep295	Gale	Atad2		C5ar1	Orc6
Hltf	Kcnmb1	Atp6v0a1	Fas		Grn	Ppp1r36
Rfwd3	RGD1560010	Baalc	Prim1		Ly6i	Vegfd
LOC361346	Hunk	Mgp	Pole		Tnc	Npl
Polr3g	Pidd1	Fermt3	Fanci		Gja1	Cep72
Lig1	Trappc1	Arl6ip4	Atad5		Ctsh	Vgll3
Elapor2	Rbl1	Trabd2b	E2f3		Acp5	Serpine2
Lin9	Col6a5	Ctsf	Ckap2l		Swap70	Ptpn7
Tuba1b	Pkhd1l1	Aprt	Prim2		Slc41a2	Ch25h
Mad1l1	Map7d3	Aldh7a1	Pmaip1		Dbn1	Stambpl1
Mal	Lyrm7	Slc39a1			Gapdh	Prnp
Terf1	Chst9	Sirpa			Acsl4	Sh3pxd2b
Klhl15	Il2ra	Plbd2			Tnfrsf11a	Ada
Nsd2	Mcm8	Clip2			Plin2	Ccne1
Nsun6	Cd200r1l	Tmem120a			Sertad4	Cd84
Slbp	Ppil3	Tnfaip8l2			Gngt2	Siglec1
Lrrc75b	Egln3	Gipc1			Myo5a	Cd300a
Ccne2	Samd9	Chpf			Nek2	Ccbe1
Ccdc112	Rpl35a	Pacc1			Atic	Flt3
Enpp2	Chpt1	A3galt2			Glrx	Cyp7b1
P2ry10	Dph5	Fcna			Jaml	Gpr37
Naa40	Il7r	Rcl1			Mrgprx2	Apcdd1
Prps1	Adamts12	Rhoc			Fibin	C4b
Rfc4	Fam110c	Tgfb1			Apoe	Mmrn1
Shld2	Igf2	Nme2			Rnaset2	Thbs1
Slc8a1	Itgb3bp	Aldh3b1			Ctsz	Fancd2
	Mfsd2a	Rnf181			Scamp5	Lrp8
	Pcdh7	Mfge8			Mmp19	Cadm3
	LOC685025	Spi1			Cpz	Mafb
	Snip1	Mfsd11			Ctsa	Kif15
	Adgre1	Aebp1			Map3k7cl	Retnla
	Cenpo	Nagk			Tgfbr1	Csf2rb
	Coa8	Svep1			Aoc1	Chaf1a
	Ntrk3	Trim47			Scara5	Glb1l
	Mboat7l1	Siglec10			Ddias	Rarres1
	Cxcr3	Cygb			Maf
	Kif18a	Adam19			Tiam1
	Fgd1	Cfp			Rgs10
	LOC100361866	Apobr			Tbc1d1
	Tmem241	Col4a1			S100a11
	Ca13	Slc16a13			Blnk
	Bend6	Rftn1			Igsf7
	Tnfaip8l1	Itga3			Cd86
	Gpr174	Fchsd1			Mpeg1
	Fanca	Tmem59l			Dpp7
	LOC100911716	Glo1			Loxl2
	Phgdh	Fam20c			Cpxm1
	Wfdc8	Dok3			Slc39a8
	Parpbp	Clic1			Mgmt
	LOC100359600	Hnrnpab			Ms4a7
	Inpp4b	Krt79			Hmox1
	Tuft1	Uap1l1			Fbn1
	Actc1	Serf2			Slc22a3
	Ppef2	Rangap1			Flt4
	Nav3	Slc39a13			Reln
	Fsip1	Slc40a1			Clec4a3
	Kmo	Tcirg1			Sod2
	RGD1566085	LOC108350502			Hdc
	Sgcd	Ap1s1			Sgpl1
		Lgals1			Sapcd2
		LOC100361061			Ltbp2
		Gpr176			Mcoln2
		Slc7a7			Slamf8
		Rhbdd3			Sel1l3
		Tmem208			Gnpda1
		Elf3			Npc2
		Mxd3			Cotl1
		Plod1			C1r
		Cln6			Il18
		Arhgap22			Rfc3
		Htra1			Lum
		Gpx1			Nnmt
		Ubtd1			Col18a1
		Eif4a1			Zfand2a
		Ap2s1			Aif1l
		Ckap4			Clec12a
		Mapkapk3			Slc45a3
		Etfb			Adh1
		Eno1			Prrg4
		Tmed9			Il1rl1
		Tspan11			Pc
		Nes			Dctd
		Fut4			Mmp14
		Mybpc2			Pi15
		Tmem160			Sv2a
		Ccn3			Rgs2
		Clcn7			Gch1
		Socs3			Rasa4
		Chmp6			Nt5e
		Arse			Cd14
		Prkcsh			Slc31a2
		Fbxw4			Nabp1
		Pop7			Gmpr
		Ckb			Prg4
		Cd74			Col6a6
		Stk38l			Naaa
		Pofut2			Slc27a6
		Slc38a7			Ccn2
		Sorcs2			Fndc1
		Slc39a14			Snx20
		Serpinb1a			Tmsb10
		Loxl1			Steap2
		Oplah			Phyhd1
		Wdr81			Cyth4
		Kirrel1			Creg1
		Cfl1			Gas7
		Slc16a3			Trem1
		Colgalt1			Uggt2
		Rbp1			Gusb
		Dgcr6			Ciita
		Necap2			Gsto1
		Gss			Tmem144
		Ugt1a1			Cthrc1
		Mboat1			Pld4
		Spsb1			Tifab
		Nectin2			Hddc2
		Comt			Ninj1
		Gpr153			Slc7a8
		Cebpb			Dlg2
		Pfn1			Frzb
		Engase			F3
		Traf4			Ulbp1
		Fgd3			Sdf2l1
		Dohh			Csf1
		Gabarap			Tpmt
		Myd88			Fjx1
		Lmna			Chek2
		Mrc2			Ddhd1
		Vdr			Tmem132c
		Parp3			Tlr5
		Rpl8			Fgd2
		Sec11c			B3gnt7
		Sord			Lrp12
		Hebp1			Vwa1
		P3h3			Sytl3
		Samd4a			Haus4
		Lima1			Ptges3l
		Arhgdia			Klhl29
		Sh2b2			Bco2
		Susd3			Fcgr1a
		Slc35f6			Ftl1
		Tnfrsf1a			Nrip3
		Polr1g			Phlda3
		Map1s			Mycl
		Nudt18			Fgg
		Mief2			Gpr137b
		Adam9			Des
		Slc12a9			Ptafr
		Foxq1			Pappa1
		St14			Actg2
		Erp29			Lcn2
		Psmd8			Arl11
		Vasp			Slc16a6
		Furin			Slc18a2
		Eml2			Prdx5
		Arhgap45			Ereg
		Tmed3			Gxylt2
		Cpped1			Snap91
		Lamc1			Cdh13
		Pdap1			Frrs1
		Rps15			Nrcam
		Mical1			Trpc6
		Skiv2l			Brinp2
		Pstpip1			Plcb2
		Parp1			Fcgr2b
		Lsm4			Pde1a
		Ppm1h			Bpifb1
		Slc16a11			Wdfy4
		Fosl2			Adm
		Slc4a3			Rab30
		Tgfb3			Slc11a1
		Smg9			Slc36a1
		Phkg2			LOC685680
		Lamb3			Gaa
		Pabpc4			Mfsd12
		Rab3il1			Lacc1
		Msrb1			RGD1563294
		Dpp3			Clcn5
		Pgam1			Bag2
		Ppia			Milr1
		G6pd			Fhl2
		Lbp			Fhl3
		Chpf2			LOC690617
		Ndrg1			Drp2
		Ltbp3			Cx3cr1
		Lamtor1			Eno1-ps1
		Nr2c2ap			Kng2
		Actg1			Cpt1c
		Vbp1			Sphk1
		Plcd1			Smpdl3b
		Actn1			Adamtsl2
		LOC100361993			Sdk1
		Rarres2			Cnn1
		Tpst1			Sgcg
		P3h4			Apobec1
		Mfsd1			Parvg
		Ddr1			Pf4
		Nudcd3			Abcb9
		Vat1			Txnrd3
		Vsig10			Hs6st2
		Htatip2			Cfd
		Htra2			Slc16a10
		S100a10			Btk
		Cpt1a			Poc1a
		Rhbdf2			LOC100911515
		Flot1			Irf8
		Tnks1bp1			Vnn3
		Naa38			Serpinf1
		Aco1			Mycn
		Slc26a11			Tnfaip6
		Man2b1			Tmem51
		Ltbr			Nlrp3
		Rem1			Chst11
		Cluh			Dctpp1
		Smtn			LOC100359668
		Prrt1			F2rl3
		C3			Amtn
		Plin3			Galns
		Slc27a4			Ucp3
		Nudt9			Emilin2
		Prr13			Kirrel3
		Atp11a			RGD1560687
		Slc25a39			LOC100911252
		Map1a			Krt23
		Xylb			Hspa1l
		Trib1			Ankrd1
		Cerk
		Ssc5d
		Phf23
		Znrf1
		Cox14
		Ubxn1
		C4a
		Ddx41
		Hs6st1
		Zbed5
		Naga
		Cxcl12
		Clta
		Prodh1
		Lasp1
		Ogfod2
		Arpc4
		Tmem134
		Ikbke
		RGD1565166
		Adgrg1
		Vegfb
		Pim1
		Cox6a1
		Uck2
		Dkk3
		Rpl27a
		Def8
		Adamts2
		Reep4
		LOC681410
		Agpat3
		Pycr3
		Fkbp10
		Rpl28
		Cchcr1
		Avpi1
		Klhdc3
		Stimate
		Myh14
		Dab2
		Tbc1d9
		Stxbp2
		Rab27a
		Hmgcl
		Slc22a17
		Ipo4
		Hp
		Cops9
		Ucp2
		Sh3bgrl3
		Mrpl41
		Pkm
		Atp1a1
		Ehbp1l1
		Ntng2
		Gadd45g
		Adap1
		Ogfrl1
		Stard3
		Il20rb
		Col17a1
		Tagln
		Hax1
		Best1
		Fndc3b
		Fkbp8
		Selenon
		Steap3
		Fdps
		Nhlrc3
		Nckipsd
		Hvcn1
		Sil1
		Marveld1
		S1pr2
		Smyd2
		Rab1b
		Col3a1
		Sh3bp2
		Tmem104
		Slc9a3r1
		Arhgef25
		Nme1
		Nubp2
		Jdp2
		Itgb5
		Umps
		Irf5
		Acap1
		Nfkb2
		Asmtl
		Prph
		Scyl1
		Rgs19
		Wdr91
		Acta2
		Crb3
		Nelfe
		Mafg
		Rpsa
		Mrps12
		Ube2s
		Pacsin3
		Atp5f1d
		Oaf
		Lilrb3l
		Unc93b1
		Coro1b
		Atp5if1
		Tle3
		Fam110a
		Myl6l
		Sftpa1
		Rnf126
		Ddx54
		St3gal4
		Grina
		Slc20a2
		Adprs
		Sin3b
		F2rl1
		Anxa2
		Gpc1
		Rcn1
		Dlg4
		Fuca2
		Tyrobp
		Itga7
		Zdhhc14
		Pi4k2a
		Gpsm3
		Ndufa13
		Rilpl2
		Ost4
		Mrc1
		Crlf1
		Tex261
		Ncf2
		Tnip2
		Mrpl27
		Edem2
		Vav1
		Mrpl20
		Ndufb7
		Icoslg
		LOC691141
		Spryd3
		Os9
		Zc3h12a
		RGD1561149
		Atp1b1
		Cox5b
		Ank3
		Sart1
		Lrrc59
		Cyth2
		Ramp3
		Orai1
		Krt80
		Golm1
		Coq8b
		Sh3gl1
		LOC498154
		Gmppb
		Akt1s1
		Hook2
		Fcmr
		Nlrx1
		Slc52a2
		Slc2a1
		Agtrap
		Nckap5l
		Ilvbl
		Snrnp70
		Cnnm2
		Vamp8
		Slc25a4
		Myo18a
		Sting1
		Fbxl6
		Mfsd10
		Thg1l
		Syngap1
		Bop1
		Dera
		S100a4
		Bdkrb2
		Slc35c2
		Rabep2
		Limk2
		Gli1
		Bok
		Cisd1
		Mea1
		Comtd1
		LOC288913
		Slc31a1
		Hps1
		Cltb
		Ephb3
		Mustn1
		Ptpn1
		Nucb1
		Micos13
		Asap3
		Ddrgk1
		Afg3l1
		Abcg1
		N6amt1
		Ccdc9b
		Cuedc2
		Pcyox1
		Pgk1
		Nuak2
		Rpl11
		Mgst1
		Polr2e
		H2ax
		Bex3
		Pnpla7
		Arid3a
		G6pc3
		Lrrc20
		Plekho2
		Apex1
		Ror2
		Ranbp1
		H6pd
		Bcl7c
		Ap5b1
		Tomm40
		Tmem242
		Dkc1
		Zbtb48
		Rps16
		Ndufb3
		Sdf4
		Pdzrn3
		Vsig10l
		Rft1
		Taf10
		Cercam
		Ak2
		Timm10
		Vars2
		Pmm1
		Thop1
		Rnf7
		Pfkl
		Tmem256
		Elmo3
		Iah1
		Sumf2
		Ccn1
		Cbr4
		Selenom
		Acp2
		Trappc3
		Fbln1
		Blvrb
		Gtf2f1
		Ppm1m
		Rrp1
		Selenow
		Arnt2
		Mrpl2
		Carmil2
		Plekhg2
		Syngr2
		Nit1
		Adamts13
		Ccdc124
		Ssr4
		Fcer1g
		Psenen
		Timp3
		Tinagl1
		Aacs
		Slc9a1
		Bad
		Trpv4
		Gba
		Swi5
		Slc16a14
		Sec61b
		Mrps7
		Nfil3
		P4ha3
		Rrbp1
		Cmtm3
		Sftpd
		Evpl
		Dnajc22
		Ppp1r15a
		Hcls1
		Scaf1
		Tbxas1
		Adgrg5
		Polr1d
		Arl8a
		Acss2
		Il17re
		Diablo
		Rpl6
		Trip6
		Syk
		Il1b
		RGD1564804
		Tbrg4
		Tesk2
		Usp5
		Mocs1
		Cox8a
		Myc
		Gnl1
		Cavin3
		Ctu2
		Atg7
		Dnajb12
		Mdk
		Tax1bp3
		Pgm1
		Cdc37
		Arhgef40
		Ldhb
		Bloc1s1
		Meak7
		LOC100364062
		Glrx5
		LOC100360117
		Rpl15
		RGD1562339
		Tor2a
		Txlna
		Slc39a7
		Tnfaip2
		Ddx27
		Rps10
		Scn4a
		LOC682402
		Rcc2
		Slco2b1
		Dnajb11
		Arrb2
		Relb
		Cox6b1
		Apba1
		Plet1
		Polm
		LOC100363537
		Rrp12
		Tssc4
		Tjp3
		Runx1
		Atox1
		Rhog
		Mst1r
		Rps12
		Tfpt
		Crocc
		Mbd3
		Safb2
		Rab5c
		Slc25a25
		Nsmf
		Aaas
		Rps10l1
		Taok3
		Plekha4
		Cc2d1a
		Elf5
		Eif3g
		B4galt7
		Megf6
		Fam171a2
		Sts
		Rps27a
		Col15a1
		Tmem115
		Bicdl2
		Ccdc9
		Hes6
		Chst1
		Cd101
		Crat
		Egr1
		Ogdh
		Agpat2
		Krt7
		Ppp1r13l
		Uqcr10
		Hras
		Klc2
		Uqcc3
		Csrp2
		Cst6
		Ybx1
		Tnfsf13b
		Fhdc1
		Lypla2
		Fbl
		Slc9a5
		Fkbp15
		Dazap1
		C1qbp
		Mapk13
		Epn3
		Selplg
		Metrnl
		Snai1
		Cd82
		Trir
		Pip5k1b
		Fcgr2a
		Pias4
		Taf6l
		Pkig
		Stk10
		Timm23
		Hdac6
		Cep131
		Por
		Otub1
		Ccdc136
		Ubl5
		Drap1
		Nsfl1c
		Ormdl3
		Cnpy4
		Eif3i-ps1
		Yme1l1
		Pold2
		Cul7
		Ttc38
		Smdt1
		Xrcc1
		Rab13
		LOC689130
		Alox12
		Ankdd1a
		Plau
		Gpr137
		Shb
		Rpl13
		Celsr1
		Egln2
		Mrm1
		Scnn1b
		Lrrc45
		Igsf3
		Tpm2
		Rab20
		Fxn
		Rpl6-ps1
		Josd2
		Atp5mf
		Gdf11
		Rbm19
		Ctnnbip1
		Tesk1
		Snhg11
		Ring1
		Kif26b
		Glyctk
		LOC100909548
		Chmp4bl1
		Ccdc12
		Zbtb42
		Mfsd5
		Alox5ap
		Paqr8
		Fzr1
		Hoxb7
		Ankrd63
		R3hcc1
		Mrpl12
		Taf1c
		Bhlhe40
		Galnt6
		Desi1
		Col7a1
		Atad3a
		Galnt10
		Tchp
		Bud23
		Tmem37
		Tubb2b
		Acaa2
		Baiap2
		Otulin
		Rps6kb2
		Adamts15
		Fxyd3
		Jph2
		Mgat5
		Mrps34
		Tomm6
		Zfp593
		C1qtnf1
		Smpd2
		Plekho1
		Slc13a2
		Hpn
		C5ar2
		Tsfm
		Alkbh3
		Dbi
		Arl2
		LOC100911361
		Sdk2
		Map1lc3a
		Col6a2
		LOC100363502
		Ube2v1
		Pih1d1
		Cox5a
		Cacfd1
		Ung
		Lsp1
		Col8a1
		Grhl1
		Pus1
		Slc49a3
		Chst12
		Olfm4
		Mrpl43
		Rap2b
		Col6a1
		Bcl2l1
		Limd2
		Flad1
		Slc41a1
		Neurl3
		Nagpa
		LOC100364435
		Timm8a1
		Ggt1
		Slc39a11
		Dnajb13
		Art4
		Akr1b8
		Klhl6
		Clpp
		Hint2
		Ptger1
		Pycr2
		Dynlt1
		RGD1559972
		Entpd3
		Dhcr7
		Ppil1
		Osbpl10
		Pagr1
		Cfap99
		Msl3l2
		Evi5l
		Scara3
		Spryd4
		Akip1
		Cacna1a
		Atp1b2
		Mpv17
		Procr
		Lage3
		RGD1311899
		Nectin4
		Nme3
		Zfp523
		Nfam1
		Slc10a6
		Ccdc86
		Gpatch3
		Fam114a1
		Coa7
		Acat2
		Card11
		Elmod3
		Ascc2
		Osbp2
		B3gnt9
		Dgki
		Echs1
		Lhfpl2
		Adamts7
		Lpin1
		LOC680700
		Tpra1
		Zbtb7b
		Ccdc157
		Tpi1
		Rpl36al
		LOC680491
		Was
		Rgs14
		Trim68
		Cox15
		Areg
		Sh3bp1
		Chp2
		Cilp
		Tyw1
		Snrpa
		Ncbp2
		Rpl21
		Drc3
		Psmg3
		Trim46
		Uros
		Atoh8
		Rrs1
		Nab2
		Kif5a
		Serpina3n
		LOC100365839
		Ddo
		Itgb8
		Galk1
		Speg
		Trim16
		Sergef
		Rpl26-ps2
		Nlgn2
		Nme6
		Zfat
		Ttll3
		Cfap45
		Acot3
		Timmdc1
		Tdp1
		Stk33
		Hypk
		Afmid
		Gjb1
		Rpl36
		Mvd
		Crybg2
		Rac2
		Adgb
		Chchd6
		Lat
		Homer1
		Ptger4
		Dhrs11
		Ccdc96
		Hnrnph3
		Gipc2
		Cux1
		Ccdc102a
		Cox6b1-ps1
		Ccdc85b
		Entpd2
		Pcnx2
		Myh9l1
		Marcksl1
		Arl3
		Gtf3a
		Trem3
		Klhdc8b
		LOC100363268
		Tert
		LOC108351584
		Cebpd
		LOC100360491
		Rhbdl3
		Gns
		Cnr2
		Rmdn3
		Klhdc9
		Surf4
		Tsr3
		Lrrc74b
		RGD1560341
		Tmub1
		Slc2a4
		Stx7
		LOC108352348
		Smim12
		LOC100362069
		Deup1
		Kcp
		Deptor
		Fxyd1
		Tchh
		Map2k3
		Syne3
		Htr1b
		Podxl2
		LOC103694314
		Tsc22d4
		Pkp1
		Agap2
		Septin5
		LOC681182
		Grik5
		Ryr1
		Pik3ip1
		LOC681282
		Tmem154
		Gpt2
		Cyp4f17
		Entpd7
		Ccdc40
		Ubb
		Wdr38
		Mthfr
		LOC100361259
		RT1-Db1
		Tcea3
		Shisa7
		Pth1r
		RGD1561310
		Ccdc103
		Nptxr
		Dnaaf3
		Park7
		Igdcc4
		Vwa5a
		Rab39a
		Mylk2
		Rhoh
		Col8a2
		RGD1309350
		Unc93a
		Abtb2
		LOC100359922
		Rps9
		Lsm6
		Cby1
		Mogs
		Zmynd15
		B3galt4
		Tsen34
		Trim36
		Brsk1
		Galnt12
		Egr3
		Tmem119
		Mff
		Spata2L
		Tspyl5
		Ccdc30
		Sap30
		Hmgn1
		Slc27a3
		Lipt2
		Tspoap1
		Lrrc56
		LOC297756
		Pilra
		Myl9
		Ggt7
		Chrnb1
		Brme1
		Gpatch2
		Fkbpl
		Gar1
		Ankra2
		Adtrp
		Ksr1
		Pin4
		Zswim8
		Arhgef4
		Rpl27-l1
		Jmjd7
		Ninj2
		Myh9
		Fam43a
		Vsig2
		RGD1564308
		Sh2d1b
		Mmp24
