# Supplementary material for: Transcriptomic profiling highlights cell proliferation in the progression of experimental pulmonary hypertension in rats
Source: Sci Rep. 2024 Jun 18;14:14056. doi: 10.1038/s41598-024-64251-w (PMC11189536; doi:10.1038/s41598-024-64251-w)
Supplement: Supplementary file 3 — Supplementary Table S4. [file 41598_2024_64251_MOESM3_ESM.xls]

## Sheet: all genes
ID	adj.P.Val	P.Value	log2Fold Change	Gene.symbol	Gene.title
8176253	3.71e-10	1.86e-14	1.67741
8171024	3.71e-10	4.45e-14	1.58124
7983663	3.71e-10	4.1e-14	1.52724	USP8	ubiquitin specific peptidase 8
8068062	3.71e-10	4.12e-14	1.39163	USP16	ubiquitin specific peptidase 16
8006112	8.45e-10	1.27e-13	1.46517	NSRP1	nuclear speckle splicing regulatory protein 1
8041015	8.75e-10	1.58e-13	1.33485	SLC4A1AP	solute carrier family 4 member 1 adaptor protein
7962590	1.13e-09	2.72e-13	1.4166	RPAP3	RNA polymerase II associated protein 3
7965200	1.13e-09	2.59e-13	1.25864	CCDC59	coiled-coil domain containing 59
8020903	1.17e-09	3.93e-13	1.52511	GALNT1	polypeptide N-acetylgalactosaminyltransferase 1
8050302	1.17e-09	4.7e-13	1.44937	ROCK2	Rho associated coiled-coil containing protein kinase 2
8022441	1.17e-09	5.06e-13	1.40483	ROCK1	Rho associated coiled-coil containing protein kinase 1
8055978	1.17e-09	3.24e-13	1.19456	LOC100421561///FAM133CP///FAM133DP///FAM133B	family with sequence similarity 133 member B pseudogene///family with sequence similarity 133, member A pseudogene///family with sequence similarity 133, member A pseudogene///family with sequence similarity 133 member B
8145702	1.17e-09	3.95e-13	1.07635	WRN	Werner syndrome RecQ like helicase
7958346	1.17e-09	5.26e-13	0.688618	TMEM263	transmembrane protein 263
8027884	1.17e-09	4.28e-13	-1.44303
7978866	2.13e-09	1.02e-12	0.910539	NEMF	nuclear export mediator factor
8095773	2.51e-09	1.45e-12	1.42599	USO1	USO1 vesicle transport factor
8151711	2.51e-09	1.37e-12	1.19304	NBN	nibrin
8105504	2.51e-09	1.51e-12	1.15371	LOC100421561///FAM133CP///FAM133DP///FAM133B	family with sequence similarity 133 member B pseudogene///family with sequence similarity 133, member A pseudogene///family with sequence similarity 133, member A pseudogene///family with sequence similarity 133 member B
8044263	2.51e-09	1.43e-12	1.05908	RANBP2	RAN binding protein 2
7930470	2.63e-09	1.66e-12	0.970584	SHOC2	SHOC2, leucine rich repeat scaffold protein
8089930	3.31e-09	2.49e-12	1.38227	GOLGB1	golgin B1
7965064	3.31e-09	2.41e-12	1.30137	OSBPL8	oxysterol binding protein like 8
7932911	3.31e-09	2.45e-12	1.25747	KIF5B///KIF5B	kinesin family member 5B///kinesin family member 5B
7903519	3.31e-09	2.39e-12	0.85834	PRPF38B	pre-mRNA processing factor 38B
8105136	3.54e-09	2.76e-12	0.929458	ZNF131	zinc finger protein 131
8083709	3.58e-09	3.41e-12	1.74882	SMC4	structural maintenance of chromosomes 4
7936419	3.58e-09	3.02e-12	1.65364	CCDC186	coiled-coil domain containing 186
8035842	3.58e-09	3.75e-12	1.4511	ZNF91	zinc finger protein 91
7971422	3.58e-09	3.03e-12	1.23979	ZC3H13	zinc finger CCCH-type containing 13
8043687	3.58e-09	3.83e-12	1.22842	ANKRD36	ankyrin repeat domain 36
8173766	3.58e-09	3.48e-12	1.02863	BRWD3	bromodomain and WD repeat domain containing 3
8146243	3.58e-09	3.13e-12	1.0233	HOOK3	hook microtubule tethering protein 3
7976598	3.58e-09	3.75e-12	0.996181	PAPOLA	poly(A) polymerase alpha
8030908	3.58e-09	3.45e-12	0.891439	ZNF480	zinc finger protein 480
7895629	3.58e-09	3.87e-12	0.72903
8105681	3.65e-09	4.17e-12	0.927696	ERBIN	erbb2 interacting protein
8081256	3.65e-09	4.13e-12	0.86787	TBC1D23	TBC1 domain family member 23
8046848	4.55e-09	5.68e-12	1.36328	ZC3H15	zinc finger CCCH-type containing 15
8100428	4.55e-09	5.87e-12	1.18186	CLOCK	clock circadian regulator
8177560	4.55e-09	5.95e-12	0.994341	BDP1	B double prime 1, subunit of RNA polymerase III transcription initiation factor IIIB
7974164	4.55e-09	5.91e-12	0.990848
7917604	4.55e-09	5.87e-12	0.971676	ZNF644	zinc finger protein 644
8171041	4.55e-09	6.15e-12	0.659852	VAMP7	vesicle associated membrane protein 7
8176962	4.55e-09	6.15e-12	0.659852	VAMP7	vesicle associated membrane protein 7
8052307	4.61e-09	6.37e-12	0.833435	PPP4R3B	protein phosphatase 4 regulatory subunit 3B
8106025	5.36e-09	7.56e-12	0.981367	BDP1	B double prime 1, subunit of RNA polymerase III transcription initiation factor IIIB
7907790	5.55e-09	8e-12	1.25465	CEP350	centrosomal protein 350
8098758	5.76e-09	9e-12	1.54688	ZNF721	zinc finger protein 721
7965022	5.76e-09	8.77e-12	1.12762	KRR1	KRR1, small subunit processome component homolog
8085954	5.76e-09	8.96e-12	1.03153	AZI2	5-azacytidine induced 2
8147262	5.76e-09	8.93e-12	0.925635	OTUD6B	OTU domain containing 6B
8104838	6.02e-09	9.6e-12	1.20426	DNAJC21	DnaJ heat shock protein family (Hsp40) member C21
8080685	6.02e-09	9.77e-12	0.925744	SLMAP	sarcolemma associated protein
7922912	6.29e-09	1.05e-11	1.48878	TPR	translocated promoter region, nuclear basket protein
8131067	6.29e-09	1.06e-11	-1.44466	GPR146	G protein-coupled receptor 146
8120022	6.56e-09	1.16e-11	1.31755	CDC5L	cell division cycle 5 like
8082940	6.56e-09	1.16e-11	1.04566	ARMC8	armadillo repeat containing 8
7936567	6.56e-09	1.14e-11	0.786908	RAB11FIP2	RAB11 family interacting protein 2
8140942	6.71e-09	1.21e-11	1.10628	LOC100421561///FAM133CP///FAM133DP///FAM133B	family with sequence similarity 133 member B pseudogene///family with sequence similarity 133, member A pseudogene///family with sequence similarity 133, member A pseudogene///family with sequence similarity 133 member B
8044236	6.72e-09	1.32e-11	1.53676	GCC2	GRIP and coiled-coil domain containing 2
7965436	6.72e-09	1.37e-11	1.50415	EEA1	early endosome antigen 1
7965123	6.72e-09	1.26e-11	1.30264	PPP1R12A	protein phosphatase 1 regulatory subunit 12A
8038993	6.72e-09	1.31e-11	1.14333	ZNF28	zinc finger protein 28
8166230	6.72e-09	1.3e-11	1.1399	TXLNG	taxilin gamma
8168691	6.72e-09	1.25e-11	1.1389	DIAPH2	diaphanous related formin 2
8131479	6.72e-09	1.37e-11	1.03357	MIOS	meiosis regulator for oocyte development
7935320	6.72e-09	1.35e-11	0.613916	TM9SF3	transmembrane 9 superfamily member 3
7989885	6.93e-09	1.46e-11	1.06542	LOC646358///DNAJB14	DnaJ heat shock protein family (Hsp40) member B14 pseudogene///DnaJ heat shock protein family (Hsp40) member B14
8112772	6.93e-09	1.45e-11	1.01631	AP3B1	adaptor related protein complex 3 beta 1 subunit
7907171	7.05e-09	1.5e-11	1.42855	BLZF1	basic leucine zipper nuclear factor 1
7989253	7.12e-09	1.54e-11	1.06243	SLTM	SAFB like transcription modulator
8096098	7.12e-09	1.58e-11	0.977932	COPS4	COP9 signalosome subunit 4
7911754	7.12e-09	1.56e-11	-0.634577	TNFRSF14	TNF receptor superfamily member 14
7896596	7.22e-09	1.65e-11	1.67428
7962013	7.22e-09	1.63e-11	0.904126	ERGIC2	ERGIC and golgi 2
8078569	7.33e-09	1.71e-11	1.31922	GOLGA4	golgin A4
8052443	7.33e-09	1.72e-11	1.08763	USP34	ubiquitin specific peptidase 34
8112337	7.69e-09	1.82e-11	0.886467	SREK1IP1	SREK1 interacting protein 1
8059393	7.8e-09	1.87e-11	0.945194	CUL3	cullin 3
8078600	7.96e-09	1.94e-11	0.85126	TCEA1	transcription elongation factor A1
7974447	8.03e-09	1.98e-11	1.03111	SOCS4	suppressor of cytokine signaling 4
8107578	8.17e-09	2.06e-11	1.31849	SRFBP1	serum response factor binding protein 1
8055021	8.17e-09	2.09e-11	1.16355	IWS1	IWS1, SUPT6H interacting protein
8148358	8.17e-09	2.16e-11	1.04388	PHF20L1	PHD finger protein 20-like 1
7909931	8.17e-09	2.16e-11	0.964586	BROX	BRO1 domain and CAAX motif containing
7971620	8.17e-09	2.07e-11	0.960252	KPNA3	karyopherin subunit alpha 3
8116532	8.17e-09	2.14e-11	-0.888913	SNORD95	small nucleolar RNA, C/D box 95
8169750	8.21e-09	2.19e-11	1.16359	STAG2	stromal antigen 2
8013906	8.38e-09	2.26e-11	1.23189	TWF1	twinfilin actin binding protein 1
8157534	8.39e-09	2.29e-11	0.986207	CNTRL	centriolin
7930422	8.41e-09	2.32e-11	1.45186	SMC3	structural maintenance of chromosomes 3
8146637	8.75e-09	2.44e-11	0.822349	YTHDF3	YTH N6-methyladenosine RNA binding protein 3
7954752	8.76e-09	2.49e-11	1.2655	DNM1L	dynamin 1 like
7967420	8.76e-09	2.53e-11	1.01048	SBNO1	strawberry notch homolog 1
7903988	8.76e-09	2.51e-11	0.537159	RAP1A	RAP1A, member of RAS oncogene family
8114326	8.79e-09	2.56e-11	0.779516	FAM13B	family with sequence similarity 13 member B
7981377	8.86e-09	2.61e-11	-0.569965	ANKRD9	ankyrin repeat domain 9
7978335	8.86e-09	2.63e-11	-0.582421	SDR39U1	short chain dehydrogenase/reductase family 39U member 1
8088700	8.91e-09	2.68e-11	1.36658	TMF1	TATA element modulatory factor 1
8053801	8.94e-09	2.74e-11	1.2216	ANKRD36BP2///ANKRD36C///ANKRD36///ANKRD36B	ankyrin repeat domain 36B pseudogene 2///ankyrin repeat domain 36C///ankyrin repeat domain 36///ankyrin repeat domain 36B
7977397	8.94e-09	2.73e-11	-1.0889	CRIP2	cysteine rich protein 2
8100179	8.98e-09	2.78e-11	0.861501	NFXL1	nuclear transcription factor, X-box binding like 1
7954511	9.02e-09	2.84e-11	1.17319	STK38L	serine/threonine kinase 38 like
8172158	9.02e-09	2.84e-11	0.896311	CASK	calcium/calmodulin dependent serine protein kinase
7932041	9.12e-09	2.9e-11	1.02485	UPF2	UPF2 regulator of nonsense transcripts homolog (yeast)
8045619	9.19e-09	2.95e-11	0.994458	EPC2	enhancer of polycomb homolog 2
8081069	9.39e-09	3.15e-11	1.33706	ZNF654	zinc finger protein 654
8111584	9.39e-09	3.24e-11	0.925392	C5orf42	chromosome 5 open reading frame 42
8146482	9.39e-09	3.24e-11	0.898258	TGS1	trimethylguanosine synthase 1
8061986	9.39e-09	3.06e-11	0.622855	ITCH	itchy E3 ubiquitin protein ligase
8040530	9.39e-09	3.15e-11	-0.582526	FKBP1B	FK506 binding protein 1B
8055208	9.39e-09	3.12e-11	-0.819512	CCDC115	coiled-coil domain containing 115
7919151	9.39e-09	3.19e-11	-1.10139	RNVU1-1	RNA, variant U1 small nuclear 1
7919392	9.39e-09	3.19e-11	-1.10139	RNVU1-1	RNA, variant U1 small nuclear 1
8052680	9.88e-09	3.44e-11	0.821279	RAB1A	RAB1A, member RAS oncogene family
8050443	1.03e-08	3.64e-11	1.35835	SMC6	structural maintenance of chromosomes 6
8046975	1.05e-08	3.77e-11	1.21666	WDR75	WD repeat domain 75
8150818	1.05e-08	3.74e-11	0.701218	TCEA1	transcription elongation factor A1
7965723	1.12e-08	4.03e-11	0.911162	UHRF1BP1L	UHRF1 binding protein 1 like
8130087	1.15e-08	4.18e-11	0.729217	PPIL4	peptidylprolyl isomerase like 4
7961546	1.16e-08	4.26e-11	1.26148	EPS8	epidermal growth factor receptor pathway substrate 8
7895954	1.18e-08	4.43e-11	1.32455
8105714	1.18e-08	4.38e-11	1.00694	SREK1	splicing regulatory glutamic acid and lysine rich protein 1
7988713	1.18e-08	4.51e-11	0.866625	TRPM7	transient receptor potential cation channel subfamily M member 7
7907404	1.18e-08	4.42e-11	0.82624	SUCO	SUN domain containing ossification factor
7927972	1.18e-08	4.45e-11	0.746744	VPS26A	VPS26, retromer complex component A
8171006	1.2e-08	4.63e-11	1.37731	BRCC3	BRCA1/BRCA2-containing complex subunit 3
7962441	1.2e-08	4.64e-11	1.10359	TWF1	twinfilin actin binding protein 1
7893212	1.22e-08	4.78e-11	1.13058
8050658	1.22e-08	4.77e-11	0.656688	ATAD2B	ATPase family, AAA domain containing 2B
8093906	1.22e-08	4.84e-11	-1.04985	WFS1	wolframin ER transmembrane glycoprotein
7895953	1.28e-08	5.1e-11	1.22351
7893264	1.3e-08	5.24e-11	1.07872
8097388	1.3e-08	5.27e-11	0.770628	LARP1B	La ribonucleoprotein domain family member 1B
7901967	1.3e-08	5.29e-11	-0.671887
7969017	1.31e-08	5.38e-11	0.770741	RB1	RB transcriptional corepressor 1
8176276	1.32e-08	5.5e-11	1.40109	ATRX	ATRX, chromatin remodeler
8108134	1.32e-08	5.57e-11	0.915335	DDX46	DEAD-box helicase 46
8106602	1.32e-08	5.59e-11	0.90877	ZFYVE16	zinc finger FYVE-type containing 16
8023392	1.32e-08	5.56e-11	-1.18339	SNORA37	small nucleolar RNA, H/ACA box 37
7988605	1.33e-08	5.7e-11	1.31418	COPS2	COP9 signalosome subunit 2
8144812	1.33e-08	5.74e-11	1.28006	PCM1	pericentriolar material 1
8139411	1.33e-08	5.71e-11	-0.474289	TMED4	transmembrane p24 trafficking protein 4
8135235	1.43e-08	6.21e-11	0.909566	PMPCB	peptidase, mitochondrial processing beta subunit
7974566	1.44e-08	6.32e-11	0.63896	AP5M1	adaptor related protein complex 5 mu 1 subunit
8099410	1.53e-08	6.87e-11	1.18923	BOD1L1	biorientation of chromosomes in cell division 1 like 1
7957806	1.53e-08	7.1e-11	1.02899	SCYL2	SCY1 like pseudokinase 2
8089584	1.53e-08	6.82e-11	0.686727	NEPRO	nucleolus and neural progenitor protein
8056734	1.53e-08	6.79e-11	0.67906	TLK1	tousled like kinase 1
7898375	1.53e-08	7.1e-11	-0.798925	RNVU1-17///RNU1-1///RNU1-2///RNU1-3///RNVU1-7///RNVU1-18///RNU1-4	RNA, variant U1 small nuclear 17///RNA, U1 small nuclear 1///RNA, U1 small nuclear 2///RNA, U1 small nuclear 3///RNA, variant U1 small nuclear 7///RNA, variant U1 small nuclear 18///RNA, U1 small nuclear 4
7898411	1.53e-08	7.1e-11	-0.798925	RNVU1-17///RNU1-1///RNU1-2///RNU1-3///RNVU1-7///RNVU1-18///RNU1-4	RNA, variant U1 small nuclear 17///RNA, U1 small nuclear 1///RNA, U1 small nuclear 2///RNA, U1 small nuclear 3///RNA, variant U1 small nuclear 7///RNA, variant U1 small nuclear 18///RNA, U1 small nuclear 4
7912800	1.53e-08	7.1e-11	-0.798925	RNVU1-17///RNU1-1///RNU1-2///RNU1-3///RNVU1-7///RNVU1-18///RNU1-4	RNA, variant U1 small nuclear 17///RNA, U1 small nuclear 1///RNA, U1 small nuclear 2///RNA, U1 small nuclear 3///RNA, variant U1 small nuclear 7///RNA, variant U1 small nuclear 18///RNA, U1 small nuclear 4
7912850	1.53e-08	7.1e-11	-0.798925	RNVU1-17///RNU1-1///RNU1-2///RNU1-3///RNVU1-7///RNVU1-18///RNU1-4	RNA, variant U1 small nuclear 17///RNA, U1 small nuclear 1///RNA, U1 small nuclear 2///RNA, U1 small nuclear 3///RNA, variant U1 small nuclear 7///RNA, variant U1 small nuclear 18///RNA, U1 small nuclear 4
7919576	1.53e-08	7.1e-11	-0.798925	RNVU1-17///RNU1-1///RNU1-2///RNU1-3///RNVU1-7///RNVU1-18///RNU1-4	RNA, variant U1 small nuclear 17///RNA, U1 small nuclear 1///RNA, U1 small nuclear 2///RNA, U1 small nuclear 3///RNA, variant U1 small nuclear 7///RNA, variant U1 small nuclear 18///RNA, U1 small nuclear 4
7993664	1.58e-08	7.56e-11	1.31214	CCP110	centriolar coiled-coil protein 110
8147724	1.58e-08	7.45e-11	1.0815	ATP6V1C1	ATPase H+ transporting V1 subunit C1
8135497	1.58e-08	7.48e-11	1.03351	ZNF277	zinc finger protein 277
7920875	1.58e-08	7.5e-11	-2.36232	SCARNA4	small Cajal body-specific RNA 4
8166826	1.63e-08	7.96e-11	0.932216	USP9X	ubiquitin specific peptidase 9, X-linked
8009096	1.63e-08	7.83e-11	-0.766971	ACE	angiotensin I converting enzyme
7973896	1.63e-08	7.99e-11	-0.804012	RNVU1-17///RNU1-1///RNU1-2///RNU1-3///RNVU1-7///RNVU1-18///RNU1-4	RNA, variant U1 small nuclear 17///RNA, U1 small nuclear 1///RNA, U1 small nuclear 2///RNA, U1 small nuclear 3///RNA, variant U1 small nuclear 7///RNA, variant U1 small nuclear 18///RNA, U1 small nuclear 4
7978568	1.63e-08	7.99e-11	-0.804012	RNVU1-17///RNU1-1///RNU1-2///RNU1-3///RNVU1-7///RNVU1-18///RNU1-4	RNA, variant U1 small nuclear 17///RNA, U1 small nuclear 1///RNA, U1 small nuclear 2///RNA, U1 small nuclear 3///RNA, variant U1 small nuclear 7///RNA, variant U1 small nuclear 18///RNA, U1 small nuclear 4
7974066	1.66e-08	8.17e-11	1.03444	PNN	pinin, desmosome associated protein
8092224	1.66e-08	8.23e-11	-0.994506
8112182	1.69e-08	8.43e-11	1.03626	MIER3	MIER family member 3
8100615	1.69e-08	8.47e-11	0.993766	UBA6	ubiquitin like modifier activating enzyme 6
7929719	1.7e-08	8.68e-11	1.03087	R3HCC1L	R3H domain and coiled-coil containing 1 like
7975521	1.7e-08	8.68e-11	0.905236	RBM25	RNA binding motif protein 25
7952004	1.7e-08	8.7e-11	-1.17424	SCN4B	sodium voltage-gated channel beta subunit 4
7961900	1.74e-08	8.94e-11	1.28944	ITPR2	inositol 1,4,5-trisphosphate receptor type 2
8096938	1.75e-08	9.25e-11	1.19427	LARP7///ZGRF1///LARP7	La ribonucleoprotein domain family member 7///zinc finger GRF-type containing 1///La ribonucleoprotein domain family member 7
8046590	1.75e-08	9.18e-11	1.1837	HNRNPA3///HNRNPA3P1	heterogeneous nuclear ribonucleoprotein A3///heterogeneous nuclear ribonucleoprotein A3 pseudogene 1
8113064	1.75e-08	9.14e-11	1.01513	LYSMD3	LysM domain containing 3
8045933	1.75e-08	9.18e-11	0.973445	TANK	TRAF family member associated NFKB activator
8113914	1.75e-08	9.31e-11	0.938175	FNIP1	folliculin interacting protein 1
8006638	1.75e-08	9.25e-11	0.931381	GGNBP2	gametogenetin binding protein 2
8105523	1.78e-08	9.5e-11	0.887676	KIF2A	kinesin family member 2A
8058666	1.8e-08	9.68e-11	1.63893
7901048	1.82e-08	9.83e-11	-0.908542	SNORD46	small nucleolar RNA, C/D box 46
8108927	1.83e-08	9.94e-11	0.767945	RBM27	RNA binding motif protein 27
8132209	1.86e-08	1.02e-10	-0.540929	ZNRF2P1	zinc and ring finger 2 pseudogene 1
7927062	1.9e-08	1.04e-10	1.04354	ZNF33A	zinc finger protein 33A
7957043	1.95e-08	1.08e-10	1.02852	FRS2	fibroblast growth factor receptor substrate 2
7929609	1.95e-08	1.09e-10	0.944444	C10orf12	chromosome 10 open reading frame 12
8094460	1.97e-08	1.1e-10	0.920536	RBPJ	recombination signal binding protein for immunoglobulin kappa J region
8107942	2.01e-08	1.14e-10	1.50567	RAD50	RAD50 double strand break repair protein
8174893	2.01e-08	1.18e-10	1.37083	THOC2	THO complex 2
8084844	2.01e-08	1.13e-10	1.28975	OPA1	OPA1, mitochondrial dynamin like GTPase
8080991	2.01e-08	1.16e-10	1.21065	HNRNPA3///HNRNPA3P1	heterogeneous nuclear ribonucleoprotein A3///heterogeneous nuclear ribonucleoprotein A3 pseudogene 1
8105353	2.01e-08	1.17e-10	1.11567	SKIV2L2	Ski2 like RNA helicase 2
7956670	2.01e-08	1.2e-10	1.05401	USP15	ubiquitin specific peptidase 15
8020068	2.01e-08	1.22e-10	1.02716	ANKRD12	ankyrin repeat domain 12
8113881	2.01e-08	1.15e-10	1.01698	RAPGEF6	Rap guanine nucleotide exchange factor 6
8090237	2.01e-08	1.21e-10	1.00898	ZNF148	zinc finger protein 148
8038919	2.01e-08	1.19e-10	0.977475	ZNF350	zinc finger protein 350
8103979	2.01e-08	1.21e-10	0.949208	CFAP97	cilia and flagella associated protein 97
7968746	2.01e-08	1.16e-10	0.944542	WBP4	WW domain binding protein 4
7933047	2.01e-08	1.19e-10	0.937681	CUL2	cullin 2
8154670	2.01e-08	1.19e-10	0.911294	IFT74	intraflagellar transport 74
7949637	2.01e-08	1.2e-10	-0.8706	MRPL11	mitochondrial ribosomal protein L11
8090565	2.01e-08	1.17e-10	-1.26464	SNORA7B	small nucleolar RNA, H/ACA box 7B
8046346	2.04e-08	1.24e-10	0.843449	HAT1	histone acetyltransferase 1
8032576	2.07e-08	1.27e-10	-0.817659	AES	amino-terminal enhancer of split
8134122	2.2e-08	1.36e-10	1.31572	AKAP9	A-kinase anchoring protein 9
7960052	2.2e-08	1.35e-10	-1.08793	SNORA49	small nucleolar RNA, H/ACA box 49
7935027	2.21e-08	1.38e-10	1.11256	IDE	insulin degrading enzyme
7983763	2.33e-08	1.46e-10	1.49169	MAPK6	mitogen-activated protein kinase 6
7908330	2.33e-08	1.45e-10	0.873571	C1orf27	chromosome 1 open reading frame 27
8107208	2.35e-08	1.49e-10	1.06567	FER	FER tyrosine kinase
7986250	2.56e-08	1.62e-10	1.14419	CHD2	chromodomain helicase DNA binding protein 2
8107613	2.57e-08	1.64e-10	1.348	SNX2	sorting nexin 2
8006319	2.58e-08	1.65e-10	-0.709965
7924701	2.62e-08	1.69e-10	0.837268	ACBD3	acyl-CoA binding domain containing 3
8120758	2.62e-08	1.68e-10	0.816419	SENP6	SUMO1/sentrin specific peptidase 6
8147483	2.63e-08	1.71e-10	0.843849	MTDH	metadherin
8030978	2.68e-08	1.75e-10	1.50809	ZNF845	zinc finger protein 845
7925622	2.68e-08	1.75e-10	1.17798	AHCTF1P1///AHCTF1	AT-hook containing transcription factor 1 pseudogene 1///AT-hook containing transcription factor 1
8180257	2.74e-08	1.81e-10	1.35336	CEP170	centrosomal protein 170
8087951	2.74e-08	1.8e-10	1.06017	PBRM1	polybromo 1
8158961	2.81e-08	1.87e-10	-0.472333	GTF3C5	general transcription factor IIIC subunit 5
8153935	2.88e-08	1.92e-10	1.32294	ZNF252P	zinc finger protein 252, pseudogene
8180326	2.93e-08	1.96e-10	0.838516	BAGE4	B melanoma antigen family member 4
7914500	2.93e-08	1.97e-10	-0.506725	TMEM234	transmembrane protein 234
8152553	2.97e-08	2.01e-10	0.907011	TAF2	TATA-box binding protein associated factor 2
8094719	2.98e-08	2.02e-10	1.01428	N4BP2	NEDD4 binding protein 2
8160016	3.02e-08	2.08e-10	1.11273	RANBP6	RAN binding protein 6
7919715	3.02e-08	2.08e-10	0.68437	ANP32E	acidic nuclear phosphoprotein 32 family member E
8065018	3.02e-08	2.06e-10	0.644067	TASP1	taspase 1
7970329	3.02e-08	2.07e-10	-0.959249	GAS6	growth arrest specific 6
8135856	3.03e-08	2.1e-10	-0.891033	ARF5	ADP ribosylation factor 5
8054064	3.05e-08	2.13e-10	1.37337	ANKRD36B	ankyrin repeat domain 36B
8084146	3.05e-08	2.15e-10	1.08967	FXR1	FMR1 autosomal homolog 1
8166500	3.05e-08	2.15e-10	1.08682	ZFX	zinc finger protein, X-linked
7920725	3.05e-08	2.16e-10	-0.673294	SCAMP3	secretory carrier membrane protein 3
8057441	3.08e-08	2.19e-10	1.06127	CWC22	CWC22 homolog, spliceosome-associated protein
7922418	3.08e-08	2.19e-10	-1.25294	SNORD74	small nucleolar RNA, C/D box 74
8147994	3.12e-08	2.23e-10	0.787192	UTP23	UTP23, small subunit processome component
8165438	3.12e-08	2.25e-10	-0.604455	DPP7	dipeptidyl peptidase 7
8010967	3.12e-08	2.25e-10	-0.877351	NXN	nucleoredoxin
8113469	3.14e-08	2.27e-10	1.02706	PJA2	praja ring finger ubiquitin ligase 2
8173673	3.15e-08	2.29e-10	1.15328	ATRX	ATRX, chromatin remodeler
8174717	3.15e-08	2.3e-10	0.961371	UPF3B	UPF3 regulator of nonsense transcripts homolog B (yeast)
7924773	3.16e-08	2.32e-10	0.968306	CDC42BPA	CDC42 binding protein kinase alpha
8104944	3.2e-08	2.36e-10	1.02996	NIPBL	NIPBL, cohesin loading factor
8020025	3.2e-08	2.35e-10	0.91229
8021924	3.22e-08	2.39e-10	0.91298	THOC1	THO complex 1
7894687	3.26e-08	2.43e-10	0.820322
7925525	3.31e-08	2.48e-10	1.36517	CEP170	centrosomal protein 170
7995583	3.36e-08	2.52e-10	1.1749	CHD9	chromodomain helicase DNA binding protein 9
8127787	3.37e-08	2.56e-10	1.07436	IBTK	inhibitor of Bruton tyrosine kinase
7927854	3.37e-08	2.55e-10	0.941457	HNRNPH3	heterogeneous nuclear ribonucleoprotein H3
8090577	3.37e-08	2.56e-10	0.895381	MBD4	methyl-CpG binding domain 4, DNA glycosylase
8043861	3.38e-08	2.58e-10	1.39208	EIF5B	eukaryotic translation initiation factor 5B
8098326	3.39e-08	2.59e-10	-1.14812
8020323	3.42e-08	2.63e-10	0.876728	RNMT	RNA guanine-7 methyltransferase
7989347	3.43e-08	2.66e-10	0.832911	ICE2	interactor of little elongation complex ELL subunit 2
8017547	3.43e-08	2.65e-10	-1.03397	ICAM2	intercellular adhesion molecule 2
7954382	3.48e-08	2.75e-10	1.35616	PYROXD1	pyridine nucleotide-disulphide oxidoreductase domain 1
7952988	3.48e-08	2.73e-10	0.8175	ERC1	ELKS/RAB6-interacting/CAST family member 1
7896157	3.48e-08	2.75e-10	0.80258
7902367	3.48e-08	2.77e-10	0.715406	ACADM	acyl-CoA dehydrogenase, C-4 to C-12 straight chain
8019802	3.48e-08	2.75e-10	-0.588405	RNU2-1	RNA, U2 small nuclear 1
8116952	3.48e-08	2.76e-10	-1.35921
8043276	3.48e-08	2.77e-10	-1.38463	SNORD94	small nucleolar RNA, C/D box 94
7969390	3.51e-08	2.81e-10	0.967313	PIBF1	progesterone immunomodulatory binding factor 1
8169634	3.51e-08	2.8e-10	-0.994403
8151549	3.54e-08	2.86e-10	1.05404	IMPA1	inositol monophosphatase 1
7938762	3.54e-08	2.85e-10	0.966409	GTF2H1	general transcription factor IIH subunit 1
7971920	3.61e-08	2.93e-10	1.24619	HNRNPA3///HNRNPA3P1	heterogeneous nuclear ribonucleoprotein A3///heterogeneous nuclear ribonucleoprotein A3 pseudogene 1
8046169	3.63e-08	2.95e-10	0.966747	PPIG	peptidylprolyl isomerase G
7936614	3.72e-08	3.05e-10	1.40686	EIF3A	eukaryotic translation initiation factor 3 subunit A
8092201	3.72e-08	3.06e-10	0.765146	TBL1XR1	transducin (beta)-like 1 X-linked receptor 1
7949075	3.72e-08	3.06e-10	-0.799458	TRMT112	tRNA methyltransferase 11-2 homolog (S. cerevisiae)
7917433	3.76e-08	3.11e-10	1.10474	ODF2L	outer dense fiber of sperm tails 2 like
8130578	3.79e-08	3.15e-10	-0.964472	SNORA20	small nucleolar RNA, H/ACA box 20
8091562	3.81e-08	3.17e-10	1.19449	DHX36	DEAH-box helicase 36
8034390	3.84e-08	3.21e-10	1.04574	ZNF799	zinc finger protein 799
7978776	3.92e-08	3.28e-10	1.34274	MIS18BP1	MIS18 binding protein 1
8040440	3.93e-08	3.31e-10	1.38948	GEN1	GEN1, Holliday junction 5' flap endonuclease
8078110	3.97e-08	3.35e-10	0.903365	CAPN7	calpain 7
8067903	4.08e-08	3.48e-10	0.816987	USP25	ubiquitin specific peptidase 25
7895036	4.08e-08	3.46e-10	0.713645
7945864	4.08e-08	3.48e-10	0.615941	ZNF195	zinc finger protein 195
8127977	4.34e-08	3.71e-10	0.967951	SYNCRIP	synaptotagmin binding cytoplasmic RNA interacting protein
8121161	4.39e-08	3.77e-10	1.08869	UFL1	UFM1 specific ligase 1
7973770	4.49e-08	3.87e-10	0.894137	SCFD1	sec1 family domain containing 1
8133106	4.49e-08	3.88e-10	-0.915047	SNORA22	small nucleolar RNA, H/ACA box 22
8052269	4.51e-08	3.91e-10	1.37752	CCDC88A	coiled-coil domain containing 88A
7903541	4.61e-08	4.02e-10	0.72237	STXBP3	syntaxin binding protein 3
7932678	4.65e-08	4.06e-10	0.867574	YME1L1	YME1 like 1 ATPase
8107518	4.68e-08	4.12e-10	1.51166
8055913	4.68e-08	4.13e-10	1.302	PRPF40A	pre-mRNA processing factor 40 homolog A
7965264	4.68e-08	4.11e-10	1.13788	CEP290	centrosomal protein 290
7893138	4.74e-08	4.2e-10	0.970066
8135464	4.79e-08	4.28e-10	1.12488	DLD	dihydrolipoamide dehydrogenase
8180328	4.79e-08	4.27e-10	0.741594	BAGE2	B melanoma antigen family member 2
8178727	4.79e-08	4.29e-10	-0.566638	TNXB///ATF6B	tenascin XB///activating transcription factor 6 beta
8001876	4.81e-08	4.32e-10	0.90715	NAE1	NEDD8 activating enzyme E1 subunit 1
8107164	4.85e-08	4.37e-10	1.19974	PPIP5K2	diphosphoinositol pentakisphosphate kinase 2
8090772	4.86e-08	4.4e-10	1.12829	TOPBP1	topoisomerase (DNA) II binding protein 1
8113157	4.88e-08	4.49e-10	1.42789	TTC37	tetratricopeptide repeat domain 37
8068522	4.88e-08	4.45e-10	1.15901	TTC3	tetratricopeptide repeat domain 3
7979044	4.88e-08	4.46e-10	0.94633	NIN	ninein
8129706	4.88e-08	4.43e-10	0.923653	HBS1L	HBS1 like translational GTPase
7969096	4.88e-08	4.47e-10	0.663629	CDADC1	cytidine and dCMP deaminase domain containing 1
7980923	4.92e-08	4.54e-10	1.17448	TRIP11	thyroid hormone receptor interactor 11
7927267	5.07e-08	4.7e-10	1.16502	FAM35DP///FAM35BP///FAM35A	family with sequence similarity 35, member A pseudogene///family with sequence similarity 35, member A pseudogene///family with sequence similarity 35 member A
7976307	5.07e-08	4.72e-10	1.04136	GOLGA5	golgin A5
8152465	5.07e-08	4.69e-10	0.643694	EIF3H	eukaryotic translation initiation factor 3 subunit H
8115606	5.18e-08	4.89e-10	1.20017	SLU7	SLU7 homolog, splicing factor
8083605	5.18e-08	4.86e-10	1.1621	RSRC1	arginine and serine rich coiled-coil 1
8030993	5.18e-08	4.88e-10	0.938441	ZNF761	zinc finger protein 761
7919269	5.18e-08	4.91e-10	-0.698279	RNU1-1///RNU1-2///RNU1-3///RNVU1-7///RNVU1-18///RNU1-4	RNA, U1 small nuclear 1///RNA, U1 small nuclear 2///RNA, U1 small nuclear 3///RNA, variant U1 small nuclear 7///RNA, variant U1 small nuclear 18///RNA, U1 small nuclear 4
7919349	5.18e-08	4.91e-10	-0.698279	RNU1-1///RNU1-2///RNU1-3///RNVU1-7///RNVU1-18///RNU1-4	RNA, U1 small nuclear 1///RNA, U1 small nuclear 2///RNA, U1 small nuclear 3///RNA, variant U1 small nuclear 7///RNA, variant U1 small nuclear 18///RNA, U1 small nuclear 4
7941104	5.18e-08	4.9e-10	-0.975456	ARL2-SNX15///ARL2	ARL2-SNX15 readthrough (NMD candidate)///ADP ribosylation factor like GTPase 2
8069711	5.21e-08	4.96e-10	0.998338	LTN1	listerin E3 ubiquitin protein ligase 1
8102789	5.23e-08	5.01e-10	0.687948	TERF1	telomeric repeat binding factor 1
8006906	5.23e-08	5e-10	-0.648679	ERBB2	erb-b2 receptor tyrosine kinase 2
8058552	5.29e-08	5.09e-10	1.35427	IDH1	isocitrate dehydrogenase (NADP(+)) 1, cytosolic
7917103	5.29e-08	5.1e-10	0.958739	ZZZ3	zinc finger ZZ-type containing 3
8004111	5.34e-08	5.16e-10	0.980666	RABEP1	rabaptin, RAB GTPase binding effector protein 1
8099926	5.34e-08	5.18e-10	0.726815	PDS5A	PDS5 cohesin associated factor A
8152656	5.39e-08	5.24e-10	0.774945	ZHX1-C8orf76///ZHX1	ZHX1-C8orf76 readthrough///zinc fingers and homeoboxes 1
8162352	5.41e-08	5.33e-10	1.30966	NOL8	nucleolar protein 8
7974483	5.41e-08	5.28e-10	1.27378	KTN1	kinectin 1
8006030	5.41e-08	5.32e-10	0.841183	TAOK1	TAO kinase 1
7895160	5.41e-08	5.31e-10	0.621816
7924351	5.46e-08	5.4e-10	1.50472	EPRS	glutamyl-prolyl-tRNA synthetase
8095048	5.46e-08	5.41e-10	0.451675	FIP1L1	factor interacting with PAPOLA and CPSF1
7981181	5.54e-08	5.51e-10	-1.10083	SCARNA13///SNHG10	small Cajal body-specific RNA 13///small nucleolar RNA host gene 10
8106141	5.61e-08	5.59e-10	1.07067	FCHO2	FCH domain only 2
7975068	5.63e-08	5.63e-10	0.97624	ZBTB1	zinc finger and BTB domain containing 1
8056220	5.66e-08	5.68e-10	1.12732	AHCTF1P1///AHCTF1	AT-hook containing transcription factor 1 pseudogene 1///AT-hook containing transcription factor 1
7978628	5.66e-08	5.71e-10	0.786897	PPP2R3C	protein phosphatase 2 regulatory subunit B''gamma
8053447	5.66e-08	5.71e-10	-0.873431
8120441	5.69e-08	5.76e-10	1.35217	PHF3	PHD finger protein 3
7893872	5.77e-08	5.86e-10	1.60332
8084173	5.84e-08	5.96e-10	0.938375	ATP11B	ATPase phospholipid transporting 11B (putative)
8107691	5.84e-08	6e-10	0.838086	PHAX	phosphorylated adaptor for RNA export
7904340	5.84e-08	5.97e-10	0.708008	MAN1A2	mannosidase alpha class 1A member 2
8082465	5.84e-08	6e-10	-0.760656	EFCC1	EF-hand and coiled-coil domain containing 1
8131975	5.85e-08	6.04e-10	1.17198	TAX1BP1	Tax1 binding protein 1
8151149	5.85e-08	6.03e-10	0.952198	ARFGEF1	ADP ribosylation factor guanine nucleotide exchange factor 1
8125295	5.86e-08	6.07e-10	-0.555108	TNXB///ATF6B	tenascin XB///activating transcription factor 6 beta
8139832	5.99e-08	6.24e-10	1.44879	ZNF117	zinc finger protein 117
7999752	5.99e-08	6.26e-10	1.34361	LYRM2///ZC3H11A	LYR motif containing 2///zinc finger CCCH-type containing 11A
7895085	5.99e-08	6.22e-10	1.10393
7894012	6.03e-08	6.32e-10	1.00132
7951447	6.09e-08	6.4e-10	0.977765	CWF19L2	CWF19-like 2, cell cycle control (S. pombe)
8042086	6.12e-08	6.45e-10	0.976524	VRK2	vaccinia related kinase 2
8124262	6.14e-08	6.49e-10	0.894238	TDP2	tyrosyl-DNA phosphodiesterase 2
7955019	6.18e-08	6.57e-10	0.795412	ARID2	AT-rich interaction domain 2
8053288	6.18e-08	6.56e-10	0.722141	GCFC2	GC-rich sequence DNA-binding factor 2
8035808	6.2e-08	6.61e-10	1.0835	ZNF100	zinc finger protein 100
7917771	6.33e-08	6.77e-10	1.66123	DNTTIP2	deoxynucleotidyltransferase terminal interacting protein 2
8168447	6.56e-08	7.03e-10	1.05953	PBDC1	polysaccharide biosynthesis domain containing 1
8070046	6.56e-08	7.05e-10	0.876249	PAXBP1	PAX3 and PAX7 binding protein 1
8083183	6.64e-08	7.16e-10	1.03681	U2SURP	U2 snRNP associated SURP domain containing
8140424	6.64e-08	7.17e-10	-0.422957	SPDYE16///SPDYE2B///SPDYE6///SPDYE8P///SPDYE2///SPDYE3///SPDYE7P///SPDYE1	speedy/RINGO cell cycle regulator family member E16///speedy/RINGO cell cycle regulator family member E2B///speedy/RINGO cell cycle regulator family member E6///speedy/RINGO cell cycle regulator family member E8, pseudogene///speedy/RINGO cell cycle regulator family member E2///speedy/RINGO cell cycle regulator family member E3///speedy/RINGO cell cycle regulator family member E7, pseudogene///sp…
8113286	6.7e-08	7.31e-10	1.11784	RIOK2	RIO kinase 2
8038998	6.7e-08	7.28e-10	0.96445	ZNF468	zinc finger protein 468
8056829	6.7e-08	7.3e-10	0.831005	CIR1	corepressor interacting with RBPJ, 1
8155770	6.71e-08	7.33e-10	1.12459	SMC5	structural maintenance of chromosomes 5
7896029	6.84e-08	7.49e-10	0.999663
8180339	6.9e-08	7.58e-10	-0.896528	ST6GALNAC6	ST6 N-acetylgalactosaminide alpha-2,6-sialyltransferase 6
7902166	6.95e-08	7.68e-10	0.559014	MIER1	MIER1 transcriptional regulator
7966299	6.95e-08	7.67e-10	-0.800814
8142452	7.07e-08	7.84e-10	1.2401	TFEC	transcription factor EC
7902269	7.08e-08	7.89e-10	0.930916	SRSF11	serine and arginine rich splicing factor 11
7920271	7.08e-08	7.88e-10	-1.02249	S100A4	S100 calcium binding protein A4
7971967	7.1e-08	7.93e-10	1.13665	DIS3	DIS3 homolog, exosome endoribonuclease and 3'-5' exoribonuclease
8151987	7.11e-08	7.97e-10	0.639505
8051963	7.17e-08	8.05e-10	1.01265	SRBD1	S1 RNA binding domain 1
7947245	7.25e-08	8.16e-10	1.49551	HSP90AA2P	heat shock protein 90 alpha family class A member 2, pseudogene
8134180	7.28e-08	8.22e-10	0.96972	ANKIB1	ankyrin repeat and IBR domain containing 1
8152041	7.3e-08	8.3e-10	1.05324	RNF19A	ring finger protein 19A, RBR E3 ubiquitin protein ligase
7917707	7.3e-08	8.28e-10	0.687909	EVI5	ecotropic viral integration site 5
7914807	7.3e-08	8.31e-10	-1.94961
7896101	7.31e-08	8.34e-10	1.50497
7962499	7.34e-08	8.42e-10	0.974581	SCAF11	SR-related CTD associated factor 11
7943842	7.34e-08	8.39e-10	0.688237	C11orf57	chromosome 11 open reading frame 57
7926836	7.4e-08	8.51e-10	0.743231	RAB18	RAB18, member RAS oncogene family
8014574	7.42e-08	8.56e-10	1.12203	DDX52	DEAD-box helicase 52
8028186	7.57e-08	8.77e-10	1.32497	ZNF146	zinc finger protein 146
7895272	7.57e-08	8.77e-10	0.691641
7893880	7.6e-08	8.83e-10	1.35763
8035847	7.65e-08	8.92e-10	1.05774	ZNF675	zinc finger protein 675
8122440	7.79e-08	9.12e-10	1.37338	LTV1	LTV1 ribosome biogenesis factor
8133914	7.79e-08	9.12e-10	1.04323	DMTF1	cyclin D binding myb like transcription factor 1
8086627	7.82e-08	9.2e-10	-0.614102	ALS2CL	ALS2 C-terminal like
8052022	7.82e-08	9.2e-10	-0.726046
7968333	7.9e-08	9.34e-10	0.899707	USPL1	ubiquitin specific peptidase like 1
8093336	7.9e-08	9.4e-10	0.829031	ABCA11P///ZNF141	ATP binding cassette subfamily A member 11, pseudogene///zinc finger protein 141
8092218	7.9e-08	9.41e-10	0.823375
7967304	7.9e-08	9.36e-10	0.803282	RSRC2	arginine and serine rich coiled-coil 2
7933372	7.9e-08	9.42e-10	-0.880536	GDF10///GDF10	growth differentiation factor 10///growth differentiation factor 10
7981335	7.98e-08	9.56e-10	1.58402	HSP90AA1	heat shock protein 90 alpha family class A member 1
8128472	7.98e-08	9.59e-10	1.24892	ASCC3	activating signal cointegrator 1 complex subunit 3
8095269	7.98e-08	9.58e-10	1.16741	POLR2B	RNA polymerase II subunit B
8076161	8.08e-08	9.73e-10	-0.763707	DNAL4	dynein axonemal light chain 4
7917182	8.09e-08	9.77e-10	1.01574	ADGRL4	adhesion G protein-coupled receptor L4
8045455	8.12e-08	9.87e-10	1.01898	UBXN4	UBX domain protein 4
8156581	8.12e-08	9.87e-10	0.972455	ERCC6L2	ERCC excision repair 6 like 2
7918725	8.12e-08	9.87e-10	0.678059	TRIM33	tripartite motif containing 33
7956795	8.17e-08	9.96e-10	0.981148	TBK1	TANK binding kinase 1
7964658	8.24e-08	1.01e-09	-0.856632
7893266	8.25e-08	1.01e-09	0.70815
8147079	8.32e-08	1.02e-09	1.01064	LRRCC1	leucine rich repeat and coiled-coil centrosomal protein 1
8059413	8.34e-08	1.03e-09	1.39766	DOCK10	dedicator of cytokinesis 10
7990879	8.35e-08	1.03e-09	0.946603	EFL1	elongation factor like GTPase 1
7946703	8.36e-08	1.03e-09	1.23094	COPB1	coatomer protein complex subunit beta 1
8111796	8.46e-08	1.05e-09	0.576407	PRKAA1	protein kinase AMP-activated catalytic subunit alpha 1
8045919	8.52e-08	1.06e-09	0.928815	2023-03-07	membrane associated ring-CH-type finger 7
8101099	8.53e-08	1.07e-09	1.10418	SDAD1	SDA1 domain containing 1
7970999	8.53e-08	1.06e-09	1.00971	SPG20	spastic paraplegia 20 (Troyer syndrome)
8021015	8.53e-08	1.07e-09	0.823255	PIK3C3	phosphatidylinositol 3-kinase catalytic subunit type 3
7904000	8.53e-08	1.07e-09	0.810872	DDX20	DEAD-box helicase 20
8042601	8.74e-08	1.1e-09	0.910033	ZNF638	zinc finger protein 638
7895082	8.76e-08	1.11e-09	0.65909
8040338	8.76e-08	1.11e-09	-0.462861	RN7SL2///RN7SL1	RNA, 7SL, cytoplasmic 2///RNA, 7SL, cytoplasmic 1
7999319	8.76e-08	1.11e-09	-0.757829	CARHSP1	calcium regulated heat stable protein 1
8077116	8.76e-08	1.11e-09	-0.84404	ODF3B	outer dense fiber of sperm tails 3B
7895091	8.76e-08	1.11e-09	-1.03913
8016519	8.98e-08	1.15e-09	-0.928168
7931216	9.07e-08	1.16e-09	0.996174	FAM175B	family with sequence similarity 175 member B
7916592	9.07e-08	1.16e-09	0.945515	MYSM1	Myb like, SWIRM and MPN domains 1
8018297	9.17e-08	1.18e-09	-0.484671	NT5C	5', 3'-nucleotidase, cytosolic
8143772	9.17e-08	1.18e-09	-1.32967	RARRES2	retinoic acid receptor responder 2
7902495	9.31e-08	1.2e-09	1.58155	NEXN	nexilin F-actin binding protein
8164304	9.47e-08	1.23e-09	-0.854772	ST6GALNAC6	ST6 N-acetylgalactosaminide alpha-2,6-sialyltransferase 6
7951497	9.49e-08	1.23e-09	0.892311	NPAT	nuclear protein, coactivator of histone transcription
8175369	9.78e-08	1.27e-09	1.17538	MAP7D3	MAP7 domain containing 3
8112687	9.8e-08	1.28e-09	0.763389	COL4A3BP	collagen type IV alpha 3 binding protein
7945801	9.85e-08	1.29e-09	-0.993739	SNORA54	small nucleolar RNA, H/ACA box 54
8128894	1e-07	1.32e-09	0.798678	REV3L	REV3 like, DNA directed polymerase zeta catalytic subunit
7893007	1.01e-07	1.33e-09	1.46066
8078248	1.01e-07	1.33e-09	0.733668	CTCFL///SP100///HMGB1	CCCTC-binding factor like///SP100 nuclear antigen///high mobility group box 1
7895362	1.02e-07	1.34e-09	-0.517976
7914938	1.03e-07	1.35e-09	-1.23121
8020468	1.04e-07	1.38e-09	1.16961	RBBP8	RB binding protein 8, endonuclease
7919226	1.04e-07	1.39e-09	0.7431	POLR3C	RNA polymerase III subunit C
7962760	1.04e-07	1.37e-09	0.668112	SENP1	SUMO1/sentrin specific peptidase 1
7978932	1.04e-07	1.38e-09	0.654662	SOS2	SOS Ras/Rho guanine nucleotide exchange factor 2
8129773	1.05e-07	1.4e-09	1.28285	BCLAF1	BCL2 associated transcription factor 1
8164701	1.06e-07	1.41e-09	1.07071	SETX	senataxin
7939158	1.06e-07	1.42e-09	1.05349	QSER1	glutamine and serine rich 1
8058024	1.06e-07	1.43e-09	1.01309	SF3B1	splicing factor 3b subunit 1
8055890	1.06e-07	1.44e-09	0.875471	STAM2	signal transducing adaptor molecule 2
8015914	1.06e-07	1.43e-09	-0.508893	HDAC5	histone deacetylase 5
8038933	1.08e-07	1.48e-09	1.01355	ZNF614	zinc finger protein 614
7956989	1.08e-07	1.48e-09	0.988051	MDM2	MDM2 proto-oncogene
7943498	1.08e-07	1.47e-09	0.896978	DYNC2H1	dynein cytoplasmic 2 heavy chain 1
8107934	1.08e-07	1.46e-09	-0.708225	C5orf56	chromosome 5 open reading frame 56
8091954	1.09e-07	1.49e-09	1.08082	GOLIM4	golgi integral membrane protein 4
8016745	1.09e-07	1.49e-09	0.919168	SPAG9	sperm associated antigen 9
7977288	1.09e-07	1.5e-09	-0.531967	SIVA1	SIVA1 apoptosis inducing factor
8097066	1.1e-07	1.52e-09	0.8039	METTL14	methyltransferase like 14
8085660	1.11e-07	1.54e-09	0.857648	DPH3	diphthamide biosynthesis 3
8105612	1.11e-07	1.53e-09	0.848004	CWC27	CWC27 spliceosome associated protein homolog
8034097	1.11e-07	1.53e-09	-0.79971	ILF3-AS1	ILF3 antisense RNA 1 (head to head)
8135601	1.12e-07	1.55e-09	1.29532	MET	MET proto-oncogene, receptor tyrosine kinase
8022473	1.12e-07	1.57e-09	0.737645	ESCO1	establishment of sister chromatid cohesion N-acetyltransferase 1
7978754	1.12e-07	1.55e-09	0.627492	C11orf58	chromosome 11 open reading frame 58
8125788	1.12e-07	1.57e-09	-0.392342	LEMD2	LEM domain containing 2
8066697	1.12e-07	1.55e-09	-0.567798	SLC35C2	solute carrier family 35 member C2
7940372	1.13e-07	1.58e-09	-0.869934	TMEM109	transmembrane protein 109
8116760	1.14e-07	1.6e-09	1.17386	RIOK1	RIO kinase 1
7938448	1.14e-07	1.61e-09	1.06622	USP47	ubiquitin specific peptidase 47
7956910	1.15e-07	1.62e-09	1.04852	CAND1	cullin associated and neddylation dissociated 1
8107474	1.17e-07	1.66e-09	0.858204	DMXL1	Dmx like 1
8148208	1.18e-07	1.69e-09	1.01731	FAM91A1	family with sequence similarity 91 member A1
7950810	1.18e-07	1.69e-09	0.81098	SYTL2	synaptotagmin like 2
7942914	1.18e-07	1.68e-09	0.57958	EED	embryonic ectoderm development
8156601	1.19e-07	1.69e-09	1.09995	ERCC6L2	ERCC excision repair 6 like 2
7943890	1.19e-07	1.71e-09	0.950936	LOC100132686	uncharacterized LOC100132686
7961960	1.19e-07	1.69e-09	0.916277
7967900	1.19e-07	1.71e-09	0.726343	ZMYM2	zinc finger MYM-type containing 2
8110546	1.19e-07	1.7e-09	-0.521371	MAML1///LTC4S	mastermind like transcriptional coactivator 1///leukotriene C4 synthase
7940996	1.19e-07	1.71e-09	-1.12445	PRDX5	peroxiredoxin 5
8038925	1.2e-07	1.73e-09	0.971564	ZNF615	zinc finger protein 615
8138401	1.2e-07	1.73e-09	0.774802	SNX13	sorting nexin 13
8076465	1.2e-07	1.74e-09	-0.572798	POLDIP3	DNA polymerase delta interacting protein 3
8020898	1.21e-07	1.77e-09	1.08791	ZNF271P	zinc finger protein 271, pseudogene
7938313	1.22e-07	1.77e-09	1.11883	IPO7	importin 7
7956013	1.22e-07	1.79e-09	-0.816777	BLOC1S1-RDH5///BLOC1S1	BLOC1S1-RDH5 readthrough///biogenesis of lysosomal organelles complex 1 subunit 1
8043697	1.23e-07	1.8e-09	0.866438	ANKRD36BP2///ANKRD36C///ANKRD36///ANKRD36B	ankyrin repeat domain 36B pseudogene 2///ankyrin repeat domain 36C///ankyrin repeat domain 36///ankyrin repeat domain 36B
7893349	1.23e-07	1.81e-09	0.821838
8116247	1.24e-07	1.82e-09	0.899288	ZNF354A	zinc finger protein 354A
8051882	1.25e-07	1.87e-09	1.20925	LRPPRC	leucine rich pentatricopeptide repeat containing
8044745	1.25e-07	1.86e-09	1.17753	DDX18	DEAD-box helicase 18
8047865	1.25e-07	1.85e-09	0.889606	PIKFYVE	phosphoinositide kinase, FYVE-type zinc finger containing
8016324	1.25e-07	1.86e-09	0.797923	CDC27	cell division cycle 27
7984641	1.25e-07	1.84e-09	0.704569	ARIH1	ariadne RBR E3 ubiquitin protein ligase 1
8040831	1.25e-07	1.86e-09	-0.664732	ATRAID	all-trans retinoic acid induced differentiation factor
7982185	1.25e-07	1.85e-09	-0.762788	LOC100289656///DEXI	Dexi homolog (mouse) pseudogene///Dexi homolog
7986685	1.25e-07	1.85e-09	-0.762788	LOC100289656///DEXI	Dexi homolog (mouse) pseudogene///Dexi homolog
8099364	1.26e-07	1.88e-09	0.928135	ZNF518B	zinc finger protein 518B
7893883	1.27e-07	1.92e-09	1.44946
8091141	1.27e-07	1.92e-09	1.03696	XRN1	5'-3' exoribonuclease 1
7917148	1.27e-07	1.9e-09	0.974603	AIDA	axin interactor, dorsalization associated
8082607	1.27e-07	1.92e-09	0.846258	ATP2C1	ATPase secretory pathway Ca2+ transporting 1
8133070	1.27e-07	1.91e-09	-0.937398
7893876	1.31e-07	1.98e-09	1.44316
8046213	1.31e-07	1.98e-09	0.96904	UBR3	ubiquitin protein ligase E3 component n-recognin 3 (putative)
8052762	1.32e-07	2.01e-09	1.17959	GFPT1	glutamine--fructose-6-phosphate transaminase 1
7894412	1.35e-07	2.05e-09	-0.623946
8106354	1.36e-07	2.07e-09	1.40559	IQGAP2	IQ motif containing GTPase activating protein 2
8065032	1.38e-07	2.12e-09	1.12581	ESF1	ESF1 nucleolar pre-rRNA processing protein homolog
8131519	1.38e-07	2.12e-09	0.839833	PHF14	PHD finger protein 14
7970655	1.38e-07	2.11e-09	0.803492	MTMR6	myotubularin related protein 6
7990457	1.38e-07	2.12e-09	-0.537808	MAN2C1	mannosidase alpha class 2C member 1
7999520	1.39e-07	2.14e-09	1.23118	RSL1D1	ribosomal L1 domain containing 1
8017212	1.39e-07	2.15e-09	0.925252	USP32	ubiquitin specific peptidase 32
7951108	1.4e-07	2.16e-09	0.709245
8133818	1.4e-07	2.17e-09	0.671977	PHTF2	putative homeodomain transcription factor 2
8066391	1.41e-07	2.19e-09	-0.806726
8180325	1.42e-07	2.2e-09	0.757534	BAGE5	B melanoma antigen family member 5
7905088	1.42e-07	2.22e-09	-1.23001	HIST2H2AC	histone cluster 2, H2ac
8047339	1.43e-07	2.26e-09	1.1576	BZW1	basic leucine zipper and W2 domains 1
7969881	1.43e-07	2.25e-09	0.999484	TPP2	tripeptidyl peptidase 2
8156935	1.43e-07	2.26e-09	0.972404	ZNF189	zinc finger protein 189
8156945	1.43e-07	2.25e-09	0.862748	RNF20	ring finger protein 20
8089867	1.43e-07	2.25e-09	0.844826	RABL3	RAB, member of RAS oncogene family like 3
8055445	1.43e-07	2.27e-09	0.800238	DARS	aspartyl-tRNA synthetase
8056343	1.43e-07	2.26e-09	0.765758	COBLL1	cordon-bleu WH2 repeat protein like 1
7896136	1.43e-07	2.23e-09	0.72156
8102817	1.43e-07	2.24e-09	0.594565	ELF2	E74 like ETS transcription factor 2
8004485	1.43e-07	2.24e-09	-0.577298	SENP3-EIF4A1///SENP3	SENP3-EIF4A1 readthrough (NMD candidate)///SUMO1/sentrin/SMT3 specific peptidase 3
7892857	1.45e-07	2.3e-09	1.04507
7983502	1.46e-07	2.33e-09	0.722388	BLOC1S6	biogenesis of lysosomal organelles complex 1 subunit 6
8142307	1.47e-07	2.34e-09	1.31789	PNPLA8	patatin like phospholipase domain containing 8
8122464	1.48e-07	2.39e-09	1.13019	UTRN	utrophin
8106303	1.48e-07	2.39e-09	1.11799	POLK	DNA polymerase kappa
7986010	1.48e-07	2.38e-09	1.0969	IQGAP1	IQ motif containing GTPase activating protein 1
8140037	1.48e-07	2.37e-09	0.724102	BAZ1B	bromodomain adjacent to zinc finger domain 1B
8079753	1.48e-07	2.4e-09	-0.670918	DAG1	dystroglycan 1
8025506	1.48e-07	2.39e-09	-0.689363	PIN1	peptidylprolyl cis/trans isomerase, NIMA-interacting 1
8079966	1.48e-07	2.38e-09	-0.898316	SEMA3B	semaphorin 3B
8112081	1.49e-07	2.42e-09	1.03566	DHX29	DEAH-box helicase 29
7893530	1.49e-07	2.42e-09	1.0012
8050719	1.49e-07	2.42e-09	0.948278	ITSN2	intersectin 2
8149324	1.49e-07	2.43e-09	-1.17855	FAM167A	family with sequence similarity 167 member A
7895632	1.5e-07	2.45e-09	1.6445
8117890	1.5e-07	2.45e-09	-0.559286	HLA-H///HLA-F///HLA-E///HLA-B///HLA-A///HLA-A	major histocompatibility complex, class I, H (pseudogene)///major histocompatibility complex, class I, F///major histocompatibility complex, class I, E///major histocompatibility complex, class I, B///major histocompatibility complex, class I, A///major histocompatibility complex, class I, A
8046895	1.52e-07	2.49e-09	1.16532	FAM171B	family with sequence similarity 171 member B
7923436	1.52e-07	2.49e-09	-0.631251
8088958	1.53e-07	2.51e-09	0.915705	GBE1	glucan (1,4-alpha-), branching enzyme 1
8017776	1.53e-07	2.52e-09	0.729827	HELZ	helicase with zinc finger
7910539	1.53e-07	2.52e-09	0.727628	SPRTN	SprT-like N-terminal domain
8162147	1.55e-07	2.56e-09	1.17525	ZCCHC6	zinc finger CCHC-type containing 6
7977674	1.55e-07	2.58e-09	1.17403	SUPT16H	SPT16 homolog, facilitates chromatin remodeling subunit
7936578	1.55e-07	2.59e-09	0.888055	FAM204A	family with sequence similarity 204 member A
8081362	1.55e-07	2.59e-09	0.881307	CEP97	centrosomal protein 97
8048523	1.55e-07	2.56e-09	-0.569824	DNAJB2	DnaJ heat shock protein family (Hsp40) member B2
8058052	1.56e-07	2.61e-09	1.60047	HSPD1	heat shock protein family D (Hsp60) member 1
7970681	1.56e-07	2.61e-09	1.16179	RNF6	ring finger protein 6
8041283	1.56e-07	2.61e-09	0.899724	BIRC6	baculoviral IAP repeat containing 6
8175492	1.56e-07	2.63e-09	0.877269	ATP11C	ATPase phospholipid transporting 11C
8115524	1.56e-07	2.62e-09	0.862871	CLINT1	clathrin interactor 1
8094144	1.56e-07	2.63e-09	-0.443481	UNC93B1	unc-93 homolog B1 (C. elegans)
7924996	1.56e-07	2.61e-09	-1.01937	C1orf198	chromosome 1 open reading frame 198
8046759	1.57e-07	2.67e-09	1.11111	DNAJC10	DnaJ heat shock protein family (Hsp40) member C10
7974125	1.57e-07	2.68e-09	0.66914	FAM179B	family with sequence similarity 179 member B
7893139	1.57e-07	2.67e-09	0.669104
8112176	1.57e-07	2.66e-09	-0.760435	RNU6ATAC	RNA, U6atac small nuclear (U12-dependent splicing)
7916669	1.59e-07	2.73e-09	0.851096	DOCK7	dedicator of cytokinesis 7
7902345	1.59e-07	2.71e-09	0.793747	TYW3	tRNA-yW synthesizing protein 3 homolog
7960150	1.59e-07	2.73e-09	0.774532	ZNF140	zinc finger protein 140
7894307	1.59e-07	2.71e-09	0.543778
8177788	1.6e-07	2.75e-09	-0.571095	HLA-H///HLA-F///HLA-E///HLA-B///HLA-A///HLA-A	major histocompatibility complex, class I, H (pseudogene)///major histocompatibility complex, class I, F///major histocompatibility complex, class I, E///major histocompatibility complex, class I, B///major histocompatibility complex, class I, A///major histocompatibility complex, class I, A
8179103	1.6e-07	2.75e-09	-0.571095	HLA-H///HLA-F///HLA-E///HLA-B///HLA-A///HLA-A	major histocompatibility complex, class I, H (pseudogene)///major histocompatibility complex, class I, F///major histocompatibility complex, class I, E///major histocompatibility complex, class I, B///major histocompatibility complex, class I, A///major histocompatibility complex, class I, A
8031097	1.6e-07	2.74e-09	-0.96808	NDUFA3	NADH:ubiquinone oxidoreductase subunit A3
7895277	1.61e-07	2.78e-09	1.3369
7938422	1.61e-07	2.77e-09	1.06055	CTR9	CTR9 homolog, Paf1/RNA polymerase II complex component
8091737	1.61e-07	2.78e-09	0.941254	IFT80	intraflagellar transport 80
7961693	1.63e-07	2.83e-09	1.07863	LDHB	lactate dehydrogenase B
8086706	1.65e-07	2.87e-09	0.575431	SETD2	SET domain containing 2
8097600	1.66e-07	2.88e-09	0.881014	SMARCA5	SWI/SNF related, matrix associated, actin dependent regulator of chromatin, subfamily a, member 5
7895520	1.68e-07	2.94e-09	1.06663
8111629	1.68e-07	2.92e-09	0.778238	NUP155	nucleoporin 155
7969060	1.72e-07	3.01e-09	0.723299	FNDC3A	fibronectin type III domain containing 3A
8006325	1.72e-07	3.02e-09	0.680523	SUZ12	SUZ12 polycomb repressive complex 2 subunit
8162696	1.74e-07	3.05e-09	0.564646	XPA	XPA, DNA damage recognition and repair factor
8038735	1.74e-07	3.06e-09	-1.18479	KLK11	kallikrein related peptidase 11
7976443	1.74e-07	3.06e-09	-1.29634	IFI27	interferon alpha inducible protein 27
7894700	1.76e-07	3.1e-09	1.54821
7987361	1.76e-07	3.1e-09	0.774678	ZNF770	zinc finger protein 770
7895577	1.76e-07	3.11e-09	-0.600771
8083523	1.77e-07	3.14e-09	0.819114	GMPS	guanine monophosphate synthase
7902891	1.77e-07	3.14e-09	0.701645	ZNF326	zinc finger protein 326
7957186	1.8e-07	3.2e-09	0.993446	TBC1D15	TBC1 domain family member 15
8088745	1.84e-07	3.28e-09	1.04811	FRMD4B	FERM domain containing 4B
8030980	1.85e-07	3.3e-09	1.04002	ZNF761///ZNF525///ZNF845///ZNF765	zinc finger protein 761///zinc finger protein 525///zinc finger protein 845///zinc finger protein 765
7966851	1.86e-07	3.32e-09	1.00699	TAOK3	TAO kinase 3
8099449	1.88e-07	3.36e-09	0.757872	FBXL5	F-box and leucine rich repeat protein 5
8171901	1.88e-07	3.37e-09	0.731773	TAB3	TGF-beta activated kinase 1/MAP3K7 binding protein 3
8008834	1.9e-07	3.42e-09	1.13501	CLTC	clathrin heavy chain
8063283	1.9e-07	3.42e-09	0.936981	CSE1L	chromosome segregation 1 like
7955646	1.9e-07	3.41e-09	0.930398	EIF4B	eukaryotic translation initiation factor 4B
8106122	1.94e-07	3.5e-09	0.99287	TNPO1	transportin 1
8134890	1.94e-07	3.5e-09	-0.475643	GNB2	G protein subunit beta 2
8040173	1.95e-07	3.55e-09	0.906536	TAF1B	TATA-box binding protein associated factor, RNA polymerase I subunit B
8091009	1.95e-07	3.55e-09	0.858468	PIK3CB	phosphatidylinositol-4,5-bisphosphate 3-kinase catalytic subunit beta
7938331	1.95e-07	3.52e-09	0.856005	ZNF143	zinc finger protein 143
7960411	1.98e-07	3.62e-09	1.03286	C12orf4	chromosome 12 open reading frame 4
7895738	1.98e-07	3.59e-09	0.818997
8052149	1.99e-07	3.64e-09	1.15578	PSME4	proteasome activator subunit 4
8131292	1.99e-07	3.65e-09	0.999646	RBAK	RB associated KRAB zinc finger
7909898	1.99e-07	3.65e-09	0.985888	MIA3	MIA family member 3, ER export factor
8025551	1.99e-07	3.63e-09	-0.569203	C19orf66	chromosome 19 open reading frame 66
7932554	2.01e-07	3.69e-09	1.04524	ARHGAP21	Rho GTPase activating protein 21
7999079	2.02e-07	3.72e-09	-0.625157	ADCY9	adenylate cyclase 9
8083445	2.03e-07	3.75e-09	1.18895
7964937	2.03e-07	3.76e-09	0.978872	ZFC3H1	zinc finger C3H1-type containing
8120102	2.03e-07	3.76e-09	0.834445	CD2AP	CD2 associated protein
8081217	2.03e-07	3.73e-09	0.738736
7973618	2.03e-07	3.76e-09	-0.732537	IRF9	interferon regulatory factor 9
7916969	2.04e-07	3.8e-09	0.813627	ZRANB2	zinc finger RANBP2-type containing 2
8047401	2.06e-07	3.84e-09	1.26857	CFLAR	CASP8 and FADD like apoptosis regulator
8091190	2.06e-07	3.84e-09	0.994647	ATR	ATR serine/threonine kinase
7896388	2.06e-07	3.83e-09	-0.758131
7894858	2.08e-07	3.89e-09	-0.405297
7942032	2.1e-07	3.94e-09	0.776943	PPP6R3	protein phosphatase 6 regulatory subunit 3
7968883	2.12e-07	3.99e-09	0.751343	LACC1	laccase domain containing 1
8101376	2.12e-07	4.01e-09	0.666462	SEC31A	SEC31 homolog A, COPII coat complex component
8009382	2.12e-07	3.99e-09	0.553077	BPTF	bromodomain PHD finger transcription factor
8140454	2.12e-07	3.98e-09	-0.395826	SPDYE16///SPDYE2B///SPDYE6///SPDYE8P///SPDYE2///SPDYE3///SPDYE7P///SPDYE1	speedy/RINGO cell cycle regulator family member E16///speedy/RINGO cell cycle regulator family member E2B///speedy/RINGO cell cycle regulator family member E6///speedy/RINGO cell cycle regulator family member E8, pseudogene///speedy/RINGO cell cycle regulator family member E2///speedy/RINGO cell cycle regulator family member E3///speedy/RINGO cell cycle regulator family member E7, pseudogene///sp…
7998449	2.12e-07	4.01e-09	-0.53364	TSR3	TSR3, acp transferase ribosome maturation factor
8057933	2.13e-07	4.04e-09	1.01628	GTF3C3	general transcription factor IIIC subunit 3
8020508	2.13e-07	4.05e-09	0.879409	RIOK3	RIO kinase 3
8128650	2.13e-07	4.03e-09	0.802632	SEC63	SEC63 homolog, protein translocation regulator
7974653	2.13e-07	4.03e-09	0.773494	KIAA0586	KIAA0586
8066009	2.13e-07	4.05e-09	0.743864	RBM39	RNA binding motif protein 39
8053834	2.14e-07	4.09e-09	1.19648	ANKRD36///ANKRD36B	ankyrin repeat domain 36///ankyrin repeat domain 36B
8099860	2.15e-07	4.11e-09	1.25688	RFC1	replication factor C subunit 1
7892509	2.15e-07	4.14e-09	1.19926
8065730	2.15e-07	4.11e-09	1.02337	EIF2S2	eukaryotic translation initiation factor 2 subunit beta
7935707	2.15e-07	4.1e-09	0.962782	CHUK	conserved helix-loop-helix ubiquitous kinase
8081055	2.15e-07	4.13e-09	0.760647	CHMP2B	charged multivesicular body protein 2B
8110166	2.16e-07	4.15e-09	-0.880767	HIGD2A	HIG1 hypoxia inducible domain family member 2A
8106626	2.17e-07	4.18e-09	0.62084	FAM151B	family with sequence similarity 151 member B
8133654	2.18e-07	4.21e-09	-0.37637	SPDYE16///SPDYE2B///SPDYE6///SPDYE8P///SPDYE2///SPDYE3///SPDYE7P///SPDYE1	speedy/RINGO cell cycle regulator family member E16///speedy/RINGO cell cycle regulator family member E2B///speedy/RINGO cell cycle regulator family member E6///speedy/RINGO cell cycle regulator family member E8, pseudogene///speedy/RINGO cell cycle regulator family member E2///speedy/RINGO cell cycle regulator family member E3///speedy/RINGO cell cycle regulator family member E7, pseudogene///sp…
7983335	2.2e-07	4.26e-09	0.677296	CTDSPL2	CTD small phosphatase like 2
8027368	2.22e-07	4.31e-09	0.801368	ZNF254	zinc finger protein 254
7924327	2.22e-07	4.33e-09	0.760144	GPATCH2	G-patch domain containing 2
8067206	2.22e-07	4.33e-09	0.665745	CTCFL	CCCTC-binding factor like
8019709	2.22e-07	4.32e-09	-0.488924	RNU2-1	RNA, U2 small nuclear 1
8075106	2.22e-07	4.3e-09	-0.573766	TPST2	tyrosylprotein sulfotransferase 2
8129379	2.25e-07	4.41e-09	1.1305	ECHDC1	ethylmalonyl-CoA decarboxylase 1
8089652	2.25e-07	4.41e-09	0.799567	NAA50	N(alpha)-acetyltransferase 50, NatE catalytic subunit
7981960	2.25e-07	4.39e-09	-1.07806	SNORD116-6	small nucleolar RNA, C/D box 116-6
7893759	2.26e-07	4.44e-09	0.952111
7958216	2.27e-07	4.46e-09	0.923593	KIAA1033	KIAA1033
7892569	2.28e-07	4.48e-09	-0.85394
8155946	2.29e-07	4.52e-09	0.966069	VPS13A	vacuolar protein sorting 13 homolog A
7946149	2.29e-07	4.52e-09	-0.621116	APBB1	amyloid beta precursor protein binding family B member 1
8059097	2.3e-07	4.55e-09	-0.799185	CNPPD1	cyclin Pas1/PHO80 domain containing 1
8161737	2.33e-07	4.63e-09	1.16892
8090898	2.33e-07	4.62e-09	0.856328	STAG1	stromal antigen 1
8128260	2.33e-07	4.62e-09	0.722951	MAP3K7	mitogen-activated protein kinase kinase kinase 7
8049016	2.35e-07	4.67e-09	1.24707	PSMD1	proteasome 26S subunit, non-ATPase 1
7892759	2.35e-07	4.69e-09	1.12235
8042588	2.35e-07	4.69e-09	0.961004	MPHOSPH10	M-phase phosphoprotein 10
8045736	2.36e-07	4.71e-09	0.942001	FMNL2	formin like 2
7992877	2.36e-07	4.73e-09	0.837629	ZNF75A	zinc finger protein 75a
8121895	2.36e-07	4.73e-09	0.599825	TRMT11	tRNA methyltransferase 11 homolog
8031176	2.41e-07	4.83e-09	-0.437407	LENG8	leukocyte receptor cluster member 8
8104350	2.42e-07	4.86e-09	1.07318	ICE1	interactor of little elongation complex ELL subunit 1
7894560	2.42e-07	4.87e-09	0.983977
8128429	2.43e-07	4.9e-09	0.80563	CCNC	cyclin C
8093332	2.43e-07	4.91e-09	0.564285	ZNF876P	zinc finger protein 876, pseudogene
8042737	2.45e-07	4.95e-09	0.955484	ALMS1	ALMS1, centrosome and basal body associated protein
7938370	2.46e-07	4.99e-09	0.914665	SWAP70	SWAP switching B-cell complex 70kDa subunit
7978542	2.46e-07	4.97e-09	0.57176	KIAA1143	KIAA1143
7894834	2.47e-07	5e-09	1.18426
8019149	2.48e-07	5.05e-09	-0.455613	SLC38A10	solute carrier family 38 member 10
8001423	2.51e-07	5.11e-09	0.975039	RPGRIP1L	RPGRIP1 like
7941583	2.53e-07	5.15e-09	-0.780333	RAB1B	RAB1B, member RAS oncogene family
8085815	2.56e-07	5.23e-09	1.08882	TOP2B	topoisomerase (DNA) II beta
8103722	2.58e-07	5.27e-09	1.56736	HSP90AA6P	heat shock protein 90 alpha family class A member 6, pseudogene
7958130	2.59e-07	5.32e-09	1.14882	HSP90B1	heat shock protein 90 beta family member 1
7943690	2.59e-07	5.3e-09	1.1142	DDX10	DEAD-box helicase 10
8089234	2.61e-07	5.36e-09	0.903897	ZBTB11	zinc finger and BTB domain containing 11
8025998	2.61e-07	5.36e-09	0.850696	ZNF136	zinc finger protein 136
8081171	2.62e-07	5.4e-09	1.11104	CRYBG3	crystallin beta-gamma domain containing 3
8138670	2.62e-07	5.41e-09	0.920188	HNRNPA2B1	heterogeneous nuclear ribonucleoprotein A2/B1
8053480	2.63e-07	5.42e-09	-0.459802
8091554	2.63e-07	5.43e-09	-0.704923
8015490	2.66e-07	5.52e-09	0.745106	DNAJC7	DnaJ heat shock protein family (Hsp40) member C7
7974146	2.66e-07	5.52e-09	0.698005	PRPF39	pre-mRNA processing factor 39
7933204	2.67e-07	5.54e-09	-1.32408	C10orf10	chromosome 10 open reading frame 10
7903092	2.69e-07	5.61e-09	1.312	FNBP1L	formin binding protein 1 like
8107234	2.7e-07	5.63e-09	0.591646	MAN2A1	mannosidase alpha class 2A member 1
8044649	2.7e-07	5.64e-09	-0.597472	LOC100288778///WASH1///WASH7P///WASH2P///WASH3P	WAS protein family homolog 1 pseudogene///WAS protein family homolog 1///WAS protein family homolog 7 pseudogene///WAS protein family homolog 2 pseudogene///WAS protein family homolog 3 pseudogene
7931226	2.72e-07	5.68e-09	0.891711	ZRANB1	zinc finger RANBP2-type containing 1
8113097	2.76e-07	5.78e-09	0.93107	KIAA0825	KIAA0825
8079305	2.76e-07	5.78e-09	-1.10026	CLEC3B	C-type lectin domain family 3 member B
7895693	2.77e-07	5.8e-09	0.856059
7957604	2.78e-07	5.85e-09	-0.492628
7893642	2.79e-07	5.89e-09	1.1852
8164013	2.79e-07	5.88e-09	0.843214	STRBP	spermatid perinuclear RNA binding protein
8150757	2.8e-07	5.91e-09	1.01435	RB1CC1	RB1 inducible coiled-coil 1
8096425	2.8e-07	5.92e-09	0.769127	CCSER1	coiled-coil serine rich protein 1
8160487	2.81e-07	5.95e-09	0.685814	PLAA	phospholipase A2 activating protein
7998762	2.81e-07	5.96e-09	-0.63014	ECI1	enoyl-CoA delta isomerase 1
8051443	2.82e-07	5.98e-09	0.804432	STRN	striatin
8128052	2.84e-07	6.04e-09	0.622248	RNGTT	RNA guanylyltransferase and 5'-phosphatase
8159790	2.84e-07	6.05e-09	-0.609761	LOC100288778///WASH1///WASH7P///WASH2P///WASH3P	WAS protein family homolog 1 pseudogene///WAS protein family homolog 1///WAS protein family homolog 7 pseudogene///WAS protein family homolog 2 pseudogene///WAS protein family homolog 3 pseudogene
7995258	2.88e-07	6.15e-09	1.61522	ZNF267	zinc finger protein 267
7987325	2.88e-07	6.15e-09	0.841784	AQR	aquarius intron-binding spliceosomal factor
7896128	2.9e-07	6.2e-09	-0.777086
7893632	2.95e-07	6.33e-09	0.896316
7934812	2.95e-07	6.31e-09	0.634745	WAPL	WAPL cohesin release factor
8057517	3.02e-07	6.48e-09	0.805913	NCKAP1	NCK associated protein 1
7997982	3.02e-07	6.49e-09	-0.512959	CDK10	cyclin dependent kinase 10
8154620	3.05e-07	6.57e-09	-0.706529
8054557	3.08e-07	6.65e-09	0.873127	RGPD2///RGPD6///RGPD8///RGPD3///RGPD1///RGPD4///RGPD5///RANBP2	RANBP2-like and GRIP domain containing 2///RANBP2-like and GRIP domain containing 6///RANBP2-like and GRIP domain containing 8///RANBP2-like and GRIP domain containing 3///RANBP2-like and GRIP domain containing 1///RANBP2-like and GRIP domain containing 4///RANBP2-like and GRIP domain containing 5///RAN binding protein 2
8071899	3.09e-07	6.68e-09	-0.652251	SPECC1L-ADORA2A///ADORA2A	SPECC1L-ADORA2A readthrough (NMD candidate)///adenosine A2a receptor
7941936	3.09e-07	6.67e-09	-0.665544	GSTP1///GSTP1	glutathione S-transferase pi 1///glutathione S-transferase pi 1
8164252	3.12e-07	6.75e-09	-0.955052	SH2D3C	SH2 domain containing 3C
8056060	3.16e-07	6.85e-09	0.976182	BAZ2B	bromodomain adjacent to zinc finger domain 2B
7915130	3.16e-07	6.85e-09	0.89981	SF3A3	splicing factor 3a subunit 3
7951112	3.17e-07	6.89e-09	0.918533	MTMR2	myotubularin related protein 2
8007348	3.17e-07	6.9e-09	-1.65906	RAMP2	receptor activity modifying protein 2
8152477	3.18e-07	6.95e-09	0.96906	RAD21	RAD21 cohesin complex component
7901867	3.18e-07	6.93e-09	0.74488	USP1	ubiquitin specific peptidase 1
8113733	3.18e-07	6.94e-09	0.68479	CEP120	centrosomal protein 120
8169109	3.18e-07	6.97e-09	0.542237
8138147	3.18e-07	6.98e-09	-0.461308	UNC93B1	unc-93 homolog B1 (C. elegans)
7974621	3.19e-07	7.01e-09	1.17316	ARID4A	AT-rich interaction domain 4A
7947694	3.19e-07	7.02e-09	1.12812	CKAP5	cytoskeleton associated protein 5
7954940	3.19e-07	7.01e-09	0.555918	PPHLN1	periphilin 1
8094556	3.21e-07	7.07e-09	0.775693	PGM2	phosphoglucomutase 2
8097647	3.22e-07	7.1e-09	1.18912	ABCE1	ATP binding cassette subfamily E member 1
8103289	3.22e-07	7.14e-09	0.853204	PLRG1	pleiotropic regulator 1
7971197	3.22e-07	7.12e-09	0.78599	ELF1	E74 like ETS transcription factor 1
7982854	3.23e-07	7.17e-09	-1.20231	DLL4	delta like canonical Notch ligand 4
7895017	3.31e-07	7.34e-09	0.683961
7943126	3.34e-07	7.42e-09	1.17356	CEP295	centrosomal protein 295
8054676	3.35e-07	7.48e-09	0.906986	RGPD2///RGPD6///RGPD8///RGPD3///RGPD1///RGPD4///RGPD5///RANBP2	RANBP2-like and GRIP domain containing 2///RANBP2-like and GRIP domain containing 6///RANBP2-like and GRIP domain containing 8///RANBP2-like and GRIP domain containing 3///RANBP2-like and GRIP domain containing 1///RANBP2-like and GRIP domain containing 4///RANBP2-like and GRIP domain containing 5///RAN binding protein 2
8052024	3.35e-07	7.48e-09	0.767247	FBXO11	F-box protein 11
7977249	3.35e-07	7.44e-09	-0.550032	INF2	inverted formin, FH2 and WH2 domain containing
7972069	3.36e-07	7.5e-09	1.14584	MYCBP2	MYC binding protein 2, E3 ubiquitin protein ligase
8082827	3.38e-07	7.57e-09	0.58465	CEP63	centrosomal protein 63
7914235	3.38e-07	7.56e-09	0.577519	SRSF4	serine and arginine rich splicing factor 4
8084016	3.39e-07	7.62e-09	0.923996	PIK3CA	phosphatidylinositol-4,5-bisphosphate 3-kinase catalytic subunit alpha
7942174	3.39e-07	7.62e-09	0.731631	PPFIA1	PTPRF interacting protein alpha 1
8021756	3.39e-07	7.6e-09	0.527602	ZNF407	zinc finger protein 407
7933877	3.4e-07	7.65e-09	1.28008	JMJD1C	jumonji domain containing 1C
8062603	3.41e-07	7.7e-09	1.0726	TOP1	topoisomerase (DNA) I
8011832	3.42e-07	7.75e-09	0.970882	NUP88	nucleoporin 88
8176109	3.42e-07	7.74e-09	-0.537092	SLC10A3	solute carrier family 10 member 3
8171066	3.42e-07	7.74e-09	-0.621636	LOC100288778///WASH1///WASH7P///WASH2P///WASH3P	WAS protein family homolog 1 pseudogene///WAS protein family homolog 1///WAS protein family homolog 7 pseudogene///WAS protein family homolog 2 pseudogene///WAS protein family homolog 3 pseudogene
8117372	3.42e-07	7.75e-09	-0.900868	HIST1H2AC	histone cluster 1, H2ac
7923119	3.44e-07	7.83e-09	0.957253	ZBTB41	zinc finger and BTB domain containing 41
8170009	3.44e-07	7.83e-09	-0.653891	FAM127A	family with sequence similarity 127 member A
8076449	3.5e-07	7.96e-09	-0.473763	RRP7BP	ribosomal RNA processing 7 homolog B, pseudogene
8080973	3.51e-07	8.04e-09	0.916921	PPP4R2	protein phosphatase 4 regulatory subunit 2
7917996	3.51e-07	8.03e-09	0.897018	LRRC39	leucine rich repeat containing 39
7936826	3.51e-07	8.04e-09	0.672817	IKZF5	IKAROS family zinc finger 5
7938669	3.51e-07	7.99e-09	0.600214	C11orf58	chromosome 11 open reading frame 58
7930882	3.52e-07	8.06e-09	0.574887	FAM45A///FAM45BP	family with sequence similarity 45 member A///family with sequence similarity 45, member A pseudogene
8176117	3.55e-07	8.15e-09	-0.552675	FAM3A	family with sequence similarity 3 member A
7898910	3.61e-07	8.32e-09	0.801338	PNRC2	proline rich nuclear receptor coactivator 2
8039933	3.61e-07	8.32e-09	0.801338	PNRC2	proline rich nuclear receptor coactivator 2
8080645	3.61e-07	8.33e-09	0.527659	APPL1	adaptor protein, phosphotyrosine interacting with PH domain and leucine zipper 1
8038989	3.62e-07	8.38e-09	0.583262	ZNF600	zinc finger protein 600
7914354	3.62e-07	8.37e-09	-0.577469	PEF1	penta-EF-hand domain containing 1
8061572	3.62e-07	8.34e-09	-0.877375	COX4I2	cytochrome c oxidase subunit 4I2
7923131	3.65e-07	8.46e-09	0.893698	DENND1B	DENN domain containing 1B
8054414	3.66e-07	8.48e-09	0.928676	RGPD2///RGPD6///RGPD8///RGPD3///RGPD1///RGPD4///RGPD5///RANBP2	RANBP2-like and GRIP domain containing 2///RANBP2-like and GRIP domain containing 6///RANBP2-like and GRIP domain containing 8///RANBP2-like and GRIP domain containing 3///RANBP2-like and GRIP domain containing 1///RANBP2-like and GRIP domain containing 4///RANBP2-like and GRIP domain containing 5///RAN binding protein 2
8027292	3.66e-07	8.52e-09	0.842813	ZNF431	zinc finger protein 431
8159354	3.66e-07	8.5e-09	-0.697423	EGFL7	EGF like domain multiple 7
8160839	3.66e-07	8.51e-09	-0.813021	DCTN3	dynactin subunit 3
7908022	3.68e-07	8.58e-09	1.09434	DHX9	DEAH-box helicase 9
8176098	3.68e-07	8.57e-09	-0.531739	UBL4A	ubiquitin like 4A
7973756	3.69e-07	8.62e-09	0.829324	G2E3	G2/M-phase specific E3 ubiquitin protein ligase
8024273	3.69e-07	8.63e-09	-0.642066	NDUFS7	NADH:ubiquinone oxidoreductase core subunit S7
8096538	3.72e-07	8.72e-09	0.924964	RAP1GDS1	Rap1 GTPase-GDP dissociation stimulator 1
8107330	3.73e-07	8.74e-09	0.985347	APC	APC, WNT signaling pathway regulator
7943297	3.74e-07	8.78e-09	0.964849	CEP57	centrosomal protein 57
8113591	3.8e-07	8.94e-09	0.681066	PGGT1B	protein geranylgeranyltransferase type I subunit beta
7981573	3.8e-07	8.93e-09	-0.424721	BRF1	BRF1, RNA polymerase III transcription initiation factor 90 kDa subunit
8142585	3.81e-07	8.98e-09	0.988929	CADPS2	calcium dependent secretion activator 2
7908614	3.83e-07	9.04e-09	0.819832	CAMSAP2	calmodulin regulated spectrin associated protein family member 2
7919155	3.84e-07	9.08e-09	-0.764862
7919405	3.84e-07	9.08e-09	-0.764862
8059689	3.85e-07	9.12e-09	1.29494	NCL	nucleolin
8017312	3.85e-07	9.14e-09	0.72091	MED13	mediator complex subunit 13
7894725	3.86e-07	9.18e-09	1.22519
8056426	3.86e-07	9.17e-09	1.12024	TTC21B	tetratricopeptide repeat domain 21B
8146914	3.86e-07	9.21e-09	0.606311	TERF1	telomeric repeat binding factor 1
8000924	3.86e-07	9.2e-09	-0.362564	ZNF689	zinc finger protein 689
7904569	3.87e-07	9.25e-09	0.785307	NBPF25P///NBPF19///NBPF20///NBPF10///NBPF8///NBPF9///NBPF15///NBPF11///NBPF12///NBPF3///NBPF1///NBPF14	neuroblastoma breakpoint family member 25, pseudogene///neuroblastoma breakpoint family member 19///neuroblastoma breakpoint family member 20///neuroblastoma breakpoint family member 10///neuroblastoma breakpoint family member 8///neuroblastoma breakpoint family member 9///neuroblastoma breakpoint family member 15///neuroblastoma breakpoint family member 11///neuroblastoma breakpoint family membe…
8054532	3.95e-07	9.45e-09	0.893982	RGPD2///RGPD6///RGPD8///RGPD3///RGPD1///RGPD4///RGPD5///RANBP2	RANBP2-like and GRIP domain containing 2///RANBP2-like and GRIP domain containing 6///RANBP2-like and GRIP domain containing 8///RANBP2-like and GRIP domain containing 3///RANBP2-like and GRIP domain containing 1///RANBP2-like and GRIP domain containing 4///RANBP2-like and GRIP domain containing 5///RAN binding protein 2
8041487	3.97e-07	9.51e-09	0.645845	GPATCH11	G-patch domain containing 11
8078214	3.99e-07	9.57e-09	0.482016	RAB5A	RAB5A, member RAS oncogene family
8105463	4.01e-07	9.62e-09	0.7573	GPBP1	GC-rich promoter binding protein 1
7984660	4.01e-07	9.64e-09	-0.587487
7896162	4.01e-07	9.64e-09	-0.744188
8136539	4.02e-07	9.68e-09	0.465914	C7orf55-LUC7L2///LUC7L2	C7orf55-LUC7L2 readthrough///LUC7 like 2, pre-mRNA splicing factor
8091048	4.03e-07	9.74e-09	1.19498	COPB2	coatomer protein complex subunit beta 2
7892972	4.03e-07	9.74e-09	0.937825
7895444	4.03e-07	9.76e-09	0.642181
8134079	4.03e-07	9.76e-09	0.454179	GTPBP10	GTP binding protein 10
7977058	4.05e-07	9.84e-09	1.16554	EIF5	eukaryotic translation initiation factor 5
8038416	4.05e-07	9.82e-09	-0.462968	IRF3	interferon regulatory factor 3
8102787	4.06e-07	9.87e-09	-0.671976
8085358	4.06e-07	9.88e-09	-0.846157
8004464	4.07e-07	9.92e-09	-0.655943	TNFSF12-TNFSF13///TNFSF12///TNFSF13	TNFSF12-TNFSF13 readthrough///tumor necrosis factor superfamily member 12///tumor necrosis factor superfamily member 13
8059222	4.09e-07	9.98e-09	-0.499185	DNPEP	aspartyl aminopeptidase
8172876	4.11e-07	1e-08	0.890253	SMC1A	structural maintenance of chromosomes 1A
8170418	4.11e-07	1e-08	0.817335
7973902	4.11e-07	1.01e-08	0.682198	SRP54	signal recognition particle 54
8023561	4.15e-07	1.02e-08	0.883722	LMAN1	lectin, mannose binding 1
8152133	4.15e-07	1.02e-08	0.754248	RRM2B	ribonucleotide reductase regulatory TP53 inducible subunit M2B
7899957	4.15e-07	1.02e-08	0.634157	ZMYM4	zinc finger MYM-type containing 4
8110463	4.17e-07	1.03e-08	0.768825	ZNF354B	zinc finger protein 354B
7895382	4.21e-07	1.04e-08	0.915337
8133049	4.22e-07	1.04e-08	0.65496	ZNF107	zinc finger protein 107
8107671	4.22e-07	1.04e-08	-0.636111
8130567	4.25e-07	1.05e-08	0.880179	TCP1	t-complex 1
7951554	4.29e-07	1.06e-08	0.951923	RDX	radixin
7904506	4.3e-07	1.07e-08	0.777419	NBPF25P///NBPF19///NBPF20///NBPF10///NBPF8///NBPF9///NBPF15///NBPF11///NBPF12///NBPF3///NBPF1///NBPF14	neuroblastoma breakpoint family member 25, pseudogene///neuroblastoma breakpoint family member 19///neuroblastoma breakpoint family member 20///neuroblastoma breakpoint family member 10///neuroblastoma breakpoint family member 8///neuroblastoma breakpoint family member 9///neuroblastoma breakpoint family member 15///neuroblastoma breakpoint family member 11///neuroblastoma breakpoint family membe…
8180327	4.3e-07	1.07e-08	0.66916	BAGE3	B melanoma antigen family member 3
7969651	4.32e-07	1.09e-08	1.2126	DNAJC3	DnaJ heat shock protein family (Hsp40) member C3
7999841	4.32e-07	1.08e-08	1.12149	SMG1	SMG1, nonsense mediated mRNA decay associated PI3K related kinase
7969703	4.32e-07	1.09e-08	1.12128	IPO5	importin 5
8163275	4.32e-07	1.08e-08	1.07942	KIAA0368	KIAA0368
7924405	4.32e-07	1.08e-08	0.945097	RAB3GAP2	RAB3 GTPase activating non-catalytic protein subunit 2
8044304	4.32e-07	1.08e-08	0.857443	RGPD2///RGPD6///RGPD8///RGPD3///RGPD1///RGPD4///RGPD5///RANBP2	RANBP2-like and GRIP domain containing 2///RANBP2-like and GRIP domain containing 6///RANBP2-like and GRIP domain containing 8///RANBP2-like and GRIP domain containing 3///RANBP2-like and GRIP domain containing 1///RANBP2-like and GRIP domain containing 4///RANBP2-like and GRIP domain containing 5///RAN binding protein 2
7896345	4.32e-07	1.09e-08	0.754612
8077526	4.32e-07	1.08e-08	-0.571994
8037071	4.32e-07	1.07e-08	-0.649172	RABAC1	Rab acceptor 1
8178955	4.32e-07	1.09e-08	-0.673837	RGL2	ral guanine nucleotide dissociation stimulator like 2
8180144	4.32e-07	1.09e-08	-0.673837	RGL2	ral guanine nucleotide dissociation stimulator like 2
8173615	4.33e-07	1.09e-08	1.08122	RLIM	ring finger protein, LIM domain interacting
7961654	4.34e-07	1.09e-08	1.00914	RECQL	RecQ like helicase
7970624	4.36e-07	1.1e-08	0.94979	CENPJ	centromere protein J
7975224	4.37e-07	1.1e-08	1.15816	EIF2S1	eukaryotic translation initiation factor 2 subunit alpha
8132617	4.38e-07	1.11e-08	-0.496208	ZMIZ2	zinc finger MIZ-type containing 2
8046201	4.4e-07	1.11e-08	0.874124	SSB	Sjogren syndrome antigen B
7946815	4.43e-07	1.12e-08	1.06459	PIK3C2A	phosphatidylinositol-4-phosphate 3-kinase catalytic subunit type 2 alpha
7922823	4.43e-07	1.12e-08	0.782332	EDEM3	ER degradation enhancing alpha-mannosidase like protein 3
8151384	4.45e-07	1.13e-08	0.52106	STAU2	staufen double-stranded RNA binding protein 2
8148642	4.46e-07	1.13e-08	-0.557122	GSDMD	gasdermin D
7950606	4.47e-07	1.14e-08	0.881417	RSF1	remodeling and spacing factor 1
7939902	4.49e-07	1.14e-08	1.0021	LOC646813	DEAH-box helicase 9 pseudogene
8000003	4.49e-07	1.15e-08	0.847169	THUMPD1	THUMP domain containing 1
8047518	4.5e-07	1.15e-08	1.11124	NOP58	NOP58 ribonucleoprotein
8039947	4.56e-07	1.17e-08	0.700893	SRSF10	serine and arginine rich splicing factor 10
7949904	4.57e-07	1.17e-08	-0.562479	UNC93B1	unc-93 homolog B1 (C. elegans)
7895732	4.57e-07	1.17e-08	-0.580366
7898337	4.59e-07	1.18e-08	-0.458871	NECAP2	NECAP endocytosis associated 2
7919729	4.59e-07	1.18e-08	-0.828002	APH1A	aph-1 homolog A, gamma-secretase subunit
8008969	4.59e-07	1.18e-08	-0.975332	TBX2	T-box 2
8026170	4.62e-07	1.19e-08	-0.476661	CCDC130	coiled-coil domain containing 130
7896184	4.64e-07	1.2e-08	1.18536
8103079	4.64e-07	1.2e-08	0.785932	PRMT9	protein arginine methyltransferase 9
8050763	4.64e-07	1.2e-08	-0.798687	PTRHD1	peptidyl-tRNA hydrolase domain containing 1
7902771	4.65e-07	1.2e-08	0.683607	SH3GLB1	SH3 domain containing GRB2 like endophilin B1
7961964	4.67e-07	1.21e-08	0.833044	ASUN	asunder, spermatogenesis regulator
8100902	4.68e-07	1.21e-08	0.847754	ANKRD17	ankyrin repeat domain 17
8037794	4.69e-07	1.22e-08	-0.621383	PRKD2	protein kinase D2
8154416	4.7e-07	1.22e-08	0.796708	CCDC171	coiled-coil domain containing 171
7925550	4.72e-07	1.23e-08	0.684945	ADSS	adenylosuccinate synthase
8009334	4.72e-07	1.23e-08	-1.15634	CACNG4	calcium voltage-gated channel auxiliary subunit gamma 4
7989387	4.77e-07	1.24e-08	1.03045	VPS13C	vacuolar protein sorting 13 homolog C
8072344	4.77e-07	1.25e-08	0.8675
7908488	4.78e-07	1.25e-08	1.24708	CFHR1	complement factor H related 1
8150988	4.79e-07	1.26e-08	0.848468	ASPH	aspartate beta-hydroxylase
8176076	4.79e-07	1.26e-08	-0.438296	DNASE1L1	deoxyribonuclease 1 like 1
8140196	4.79e-07	1.26e-08	-0.574728	STAG3L5P-PVRIG2P-PILRB///STAG3L2///STAG3L3///STAG3L1///STAG3	STAG3L5P-PVRIG2P-PILRB readthrough///stromal antigen 3-like 2 (pseudogene)///stromal antigen 3-like 3 (pseudogene)///stromal antigen 3-like 1 (pseudogene)///stromal antigen 3
7998119	4.79e-07	1.26e-08	-0.624307	LOC100288778///WASH1///WASH7P///WASH2P///WASH3P	WAS protein family homolog 1 pseudogene///WAS protein family homolog 1///WAS protein family homolog 7 pseudogene///WAS protein family homolog 2 pseudogene///WAS protein family homolog 3 pseudogene
7892836	4.8e-07	1.26e-08	-0.464333
8091764	4.81e-07	1.27e-08	0.975082	KPNA4	karyopherin subunit alpha 4
8025414	4.82e-07	1.27e-08	-0.596393	RAB11B	RAB11B, member RAS oncogene family
7957271	4.83e-07	1.28e-08	-0.824657
8082688	4.91e-07	1.3e-08	1.23898	DNAJC13	DnaJ heat shock protein family (Hsp40) member C13
7894211	4.94e-07	1.31e-08	1.1607
8095230	4.94e-07	1.31e-08	1.13529	SRP72	signal recognition particle 72
7949931	4.94e-07	1.31e-08	0.948288	KMT5B	lysine methyltransferase 5B
8129390	4.94e-07	1.31e-08	0.798601
8154359	4.94e-07	1.31e-08	-0.668047	RPL18A	ribosomal protein L18a
8174340	4.99e-07	1.33e-08	0.880639	RBM41	RNA binding motif protein 41
7892791	4.99e-07	1.33e-08	0.64149
7939424	5.01e-07	1.34e-08	0.924551	API5	apoptosis inhibitor 5
8044161	5.07e-07	1.36e-08	0.88836	RGPD2///RGPD6///RGPD8///RGPD3///RGPD1///RGPD4///RGPD5///RANBP2	RANBP2-like and GRIP domain containing 2///RANBP2-like and GRIP domain containing 6///RANBP2-like and GRIP domain containing 8///RANBP2-like and GRIP domain containing 3///RANBP2-like and GRIP domain containing 1///RANBP2-like and GRIP domain containing 4///RANBP2-like and GRIP domain containing 5///RAN binding protein 2
8080621	5.07e-07	1.36e-08	0.687313	CCDC66	coiled-coil domain containing 66
8027805	5.09e-07	1.37e-08	-0.514077	USF2	upstream transcription factor 2, c-fos interacting
8060505	5.09e-07	1.37e-08	-0.54661	EBF4	early B-cell factor 4
8037505	5.09e-07	1.36e-08	-0.615834	TRAPPC6A	trafficking protein particle complex 6A
8024170	5.11e-07	1.37e-08	-0.575914	ARHGAP45	Rho GTPase activating protein 45
7908459	5.13e-07	1.38e-08	1.60443	CFH	complement factor H
7953409	5.14e-07	1.38e-08	-0.922239	PTMS	parathymosin
7896822	5.17e-07	1.39e-08	-0.745069	AGRN	agrin
8056222	5.18e-07	1.4e-08	1.49818	DPP4	dipeptidyl peptidase 4
8163839	5.18e-07	1.4e-08	1.19393	C5	complement component 5
8001666	5.18e-07	1.4e-08	0.38283	CSNK2A2	casein kinase 2 alpha 2
7935819	5.2e-07	1.41e-08	-0.691548	MRPL43	mitochondrial ribosomal protein L43
7894896	5.21e-07	1.41e-08	1.15598
7986541	5.21e-07	1.42e-08	-0.57659	LOC100288778///WASH1///WASH7P///WASH2P///WASH3P	WAS protein family homolog 1 pseudogene///WAS protein family homolog 1///WAS protein family homolog 7 pseudogene///WAS protein family homolog 2 pseudogene///WAS protein family homolog 3 pseudogene
8043718	5.21e-07	1.41e-08	-0.798169	COX5B	cytochrome c oxidase subunit 5B
7958197	5.23e-07	1.42e-08	-0.425795	RPL18A	ribosomal protein L18a
7910241	5.24e-07	1.43e-08	-0.554724	GUK1	guanylate kinase 1
7938687	5.25e-07	1.43e-08	1.08966	NUCB2	nucleobindin 2
7936307	5.26e-07	1.43e-08	0.484937	SMNDC1	survival motor neuron domain containing 1
8175102	5.27e-07	1.44e-08	0.862798	ENOX2	ecto-NOX disulfide-thiol exchanger 2
7936529	5.32e-07	1.45e-08	0.736521	SHTN1	shootin 1
8094876	5.35e-07	1.46e-08	0.830546	GUF1///GUF1	GUF1 homolog, GTPase///GUF1 homolog, GTPase
7985166	5.36e-07	1.47e-08	0.896882	IREB2	iron responsive element binding protein 2
8027032	5.38e-07	1.47e-08	-0.543164	C19orf60	chromosome 19 open reading frame 60
7978449	5.39e-07	1.48e-08	0.921238	HECTD1	HECT domain E3 ubiquitin protein ligase 1
8113305	5.43e-07	1.49e-08	1.24243	CHD1	chromodomain helicase DNA binding protein 1
8000329	5.43e-07	1.49e-08	0.816457	PALB2	partner and localizer of BRCA2
7916077	5.44e-07	1.5e-08	0.935067	NRDC	nardilysin convertase
8139165	5.49e-07	1.52e-08	1.00668	VPS41	VPS41, HOPS complex subunit
8039034	5.49e-07	1.52e-08	0.8692	ZNF160	zinc finger protein 160
8021984	5.49e-07	1.52e-08	0.85963	YES1	YES proto-oncogene 1, Src family tyrosine kinase
8010248	5.49e-07	1.52e-08	-0.514304	AFMID	arylformamidase
7950838	5.53e-07	1.53e-08	0.461533	PICALM	phosphatidylinositol binding clathrin assembly protein
8162902	5.57e-07	1.54e-08	-0.494681	TMEM246	transmembrane protein 246
7980833	5.59e-07	1.55e-08	0.51494	PPP4R3A	protein phosphatase 4 regulatory subunit 3A
8097480	5.61e-07	1.56e-08	1.35952	NAA15	N(alpha)-acetyltransferase 15, NatA auxiliary subunit
8113113	5.61e-07	1.56e-08	0.796348	KIAA0825	KIAA0825
8112892	5.61e-07	1.56e-08	0.644696
8101013	5.63e-07	1.57e-08	0.604555	RCHY1	ring finger and CHY zinc finger domain containing 1
7943424	5.67e-07	1.58e-08	0.722818	BIRC2	baculoviral IAP repeat containing 2
8134117	5.67e-07	1.58e-08	-0.589513	FZD1	frizzled class receptor 1
8107005	5.7e-07	1.59e-08	0.759535	CAST	calpastatin
7901765	5.72e-07	1.6e-08	1.22599	HOOK1	hook microtubule tethering protein 1
7989806	5.74e-07	1.61e-08	0.635448	DPP8	dipeptidyl peptidase 8
8035813	5.77e-07	1.62e-08	0.923407	ZNF43	zinc finger protein 43
8093191	5.79e-07	1.62e-08	0.710012	DLG1	discs large MAGUK scaffold protein 1
7935968	5.79e-07	1.63e-08	-0.668995	LDB1	LIM domain binding 1
8156604	5.85e-07	1.64e-08	0.620313	ERCC6L2	ERCC excision repair 6 like 2
7896330	5.87e-07	1.65e-08	0.889739
8017460	5.87e-07	1.66e-08	-0.592938	PTCRA///SMARCD2	pre T-cell antigen receptor alpha///SWI/SNF related, matrix associated, actin dependent regulator of chromatin, subfamily d, member 2
7952426	5.87e-07	1.65e-08	-1.00487	VSIG2	V-set and immunoglobulin domain containing 2
8093451	5.89e-07	1.66e-08	0.893544
7940840	5.93e-07	1.68e-08	-0.700633	OTUB1	OTU deubiquitinase, ubiquitin aldehyde binding 1
7903239	5.98e-07	1.69e-08	1.06798	AGL	amylo-alpha-1, 6-glucosidase, 4-alpha-glucanotransferase
8065089	6.02e-07	1.71e-08	0.858214	KIF16B	kinesin family member 16B
8103341	6.03e-07	1.71e-08	0.691337	MAP9	microtubule associated protein 9
7978739	6.05e-07	1.72e-08	0.567866	TRAPPC6B	trafficking protein particle complex 6B
8086498	6.05e-07	1.72e-08	0.5252	KIAA1143	KIAA1143
7925978	6.09e-07	1.73e-08	1.25637	FAM208B	family with sequence similarity 208 member B
8013985	6.11e-07	1.74e-08	-0.617762
8026007	6.13e-07	1.75e-08	0.982311	ZNF791	zinc finger protein 791
7926851	6.13e-07	1.75e-08	0.559835	WAC	WW domain containing adaptor with coiled-coil
7902822	6.14e-07	1.76e-08	0.705026	PKN2	protein kinase N2
8003719	6.14e-07	1.76e-08	-0.51668	HIC1	hypermethylated in cancer 1
7998852	6.14e-07	1.75e-08	-0.572481	TCEB2	transcription elongation factor B subunit 2
8052622	6.14e-07	1.76e-08	-0.82383
7953697	6.17e-07	1.78e-08	0.876097
8083333	6.17e-07	1.78e-08	0.813871	EIF2A	eukaryotic translation initiation factor 2A
8100714	6.17e-07	1.78e-08	0.676046	YTHDC1	YTH domain containing 1
7911309	6.17e-07	1.77e-08	-0.548539	LOC100288778///WASH1///WASH7P///WASH2P///WASH3P	WAS protein family homolog 1 pseudogene///WAS protein family homolog 1///WAS protein family homolog 7 pseudogene///WAS protein family homolog 2 pseudogene///WAS protein family homolog 3 pseudogene
8044491	6.2e-07	1.79e-08	-0.565049	CHCHD5	coiled-coil-helix-coiled-coil-helix domain containing 5
8060813	6.21e-07	1.79e-08	1.13765	MCM8	minichromosome maintenance 8 homologous recombination repair factor
8164521	6.22e-07	1.8e-08	-0.601752	SH3GLB2	SH3 domain containing GRB2 like endophilin B2
8171449	6.24e-07	1.81e-08	1.06378	ACE2	angiotensin I converting enzyme 2
8030831	6.24e-07	1.81e-08	1.01444	ZNF175	zinc finger protein 175
7958846	6.24e-07	1.81e-08	0.893803	PTPN11	protein tyrosine phosphatase, non-receptor type 11
7907104	6.24e-07	1.81e-08	0.692384	DCAF6	DDB1 and CUL4 associated factor 6
8133610	6.24e-07	1.81e-08	-0.57403	STAG3L5P-PVRIG2P-PILRB///STAG3L2///STAG3L3///STAG3L1	STAG3L5P-PVRIG2P-PILRB readthrough///stromal antigen 3-like 2 (pseudogene)///stromal antigen 3-like 3 (pseudogene)///stromal antigen 3-like 1 (pseudogene)
8072582	6.31e-07	1.83e-08	0.748155
7951008	6.34e-07	1.85e-08	0.924156	TAF1D	TATA-box binding protein associated factor, RNA polymerase I subunit D
8074688	6.34e-07	1.85e-08	-0.641757	THAP7	THAP domain containing 7
8087485	6.34e-07	1.85e-08	-0.65986	UBA7	ubiquitin like modifier activating enzyme 7
8036284	6.34e-07	1.85e-08	-0.842352	COX7A1	cytochrome c oxidase subunit 7A1
7981955	6.34e-07	1.85e-08	-0.990888	SNORD116-4///SNRPN	small nucleolar RNA, C/D box 116-4///small nuclear ribonucleoprotein polypeptide N
8041570	6.34e-07	1.86e-08	-1.01844	TMEM178A	transmembrane protein 178A
8127698	6.37e-07	1.86e-08	1.01763	PHIP	pleckstrin homology domain interacting protein
7927288	6.38e-07	1.87e-08	1.03168	FAM35DP///FAM35BP///FAM35A	family with sequence similarity 35, member A pseudogene///family with sequence similarity 35, member A pseudogene///family with sequence similarity 35 member A
7972737	6.4e-07	1.88e-08	0.782758	LIG4	DNA ligase 4
7894675	6.43e-07	1.89e-08	0.944596
8099037	6.43e-07	1.89e-08	-0.660108	MFSD10	major facilitator superfamily domain containing 10
7927277	6.44e-07	1.89e-08	-0.661072	GPRIN2	G protein regulated inducer of neurite outgrowth 2
8158866	6.46e-07	1.9e-08	-0.371697	POMT1	protein O-mannosyltransferase 1
8008185	6.46e-07	1.91e-08	-0.557497	ABI3	ABI family member 3
8059277	6.49e-07	1.92e-08	-0.780317
7941505	6.5e-07	1.92e-08	-0.656209	CST6	cystatin E/M
8090256	6.52e-07	1.93e-08	0.616639	SNX4	sorting nexin 4
7929201	6.53e-07	1.94e-08	1.0175	BTAF1	B-TFIID TATA-box binding protein associated factor 1
8120602	6.53e-07	1.94e-08	0.745291	OGFRL1	opioid growth factor receptor like 1
8027416	6.53e-07	1.93e-08	0.507822	URI1	URI1, prefoldin like chaperone
8116664	6.57e-07	1.95e-08	0.945137	PRPF4B	pre-mRNA processing factor 4B
8030251	6.57e-07	1.95e-08	-0.557899	TRPM4	transient receptor potential cation channel subfamily M member 4
7973352	6.57e-07	1.95e-08	-0.663966	LRP10	LDL receptor related protein 10
8127234	6.63e-07	1.98e-08	1.06038	DST	dystonin
8021365	6.63e-07	1.98e-08	-0.623727	LOC100505549	uncharacterized LOC100505549
7950990	6.64e-07	1.98e-08	0.807558	SLC36A4	solute carrier family 36 member 4
8098707	6.67e-07	1.99e-08	0.742745	HSP90AA4P	heat shock protein 90 alpha family class A member 4, pseudogene
7932000	6.68e-07	2e-08	0.617719	KIN	Kin17 DNA and RNA binding protein
8169541	6.71e-07	2.01e-08	1.1263	DOCK11	dedicator of cytokinesis 11
7965964	6.77e-07	2.03e-08	1.0866	SLC41A2	solute carrier family 41 member 2
8094704	6.77e-07	2.03e-08	0.501554	UBE2K	ubiquitin conjugating enzyme E2 K
8134712	6.79e-07	2.04e-08	-0.571324	AP4M1	adaptor related protein complex 4 mu 1 subunit
8083826	6.82e-07	2.05e-08	0.663128	SEC62	SEC62 homolog, preprotein translocation factor
7896370	6.83e-07	2.06e-08	-1.23373
8045814	6.92e-07	2.08e-08	-0.534107
8049199	6.96e-07	2.1e-08	0.802953	GIGYF2	GRB10 interacting GYF protein 2
8062490	7.01e-07	2.11e-08	-1.24772	SNORA60	small nucleolar RNA, H/ACA box 60
8067305	7.04e-07	2.13e-08	0.657899	SYCP2	synaptonemal complex protein 2
8087925	7.04e-07	2.13e-08	-1.18506	TNNC1	troponin C1, slow skeletal and cardiac type
7955729	7.13e-07	2.16e-08	-0.825184	MFSD5	major facilitator superfamily domain containing 5
8102328	7.14e-07	2.17e-08	1.19138	CFI	complement factor I
7893518	7.14e-07	2.16e-08	0.692746
7952243	7.14e-07	2.17e-08	-0.904208	C1QTNF5///MFRP	C1q and tumor necrosis factor related protein 5///membrane frizzled-related protein
7904562	7.15e-07	2.17e-08	0.764238	NBPF25P///NBPF19///NBPF20///NBPF10///NBPF8///NBPF9///NBPF15///NBPF11///NBPF12///NBPF3///NBPF1///NBPF14	neuroblastoma breakpoint family member 25, pseudogene///neuroblastoma breakpoint family member 19///neuroblastoma breakpoint family member 20///neuroblastoma breakpoint family member 10///neuroblastoma breakpoint family member 8///neuroblastoma breakpoint family member 9///neuroblastoma breakpoint family member 15///neuroblastoma breakpoint family member 11///neuroblastoma breakpoint family membe…
7968670	7.16e-07	2.18e-08	0.637514	UFM1	ubiquitin fold modifier 1
8125687	7.16e-07	2.18e-08	-0.637456	RGL2	ral guanine nucleotide dissociation stimulator like 2
8072979	7.17e-07	2.18e-08	-0.595905	POLR2F	RNA polymerase II subunit F
7990092	7.18e-07	2.19e-08	0.980798	MYO9A	myosin IXA
8036324	7.22e-07	2.2e-08	1.01664	ZNF260	zinc finger protein 260
7972369	7.22e-07	2.21e-08	0.743354	UGGT2	UDP-glucose glycoprotein glucosyltransferase 2
7900658	7.26e-07	2.22e-08	-0.925129	TIE1	tyrosine kinase with immunoglobulin like and EGF like domains 1
8096463	7.3e-07	2.23e-08	0.988416	SMARCAD1	SWI/SNF-related, matrix-associated actin-dependent regulator of chromatin, subfamily a, containing DEAD/H box 1
8100870	7.32e-07	2.25e-08	0.775793	ADAMTS3	ADAM metallopeptidase with thrombospondin type 1 motif 3
8162019	7.32e-07	2.25e-08	0.65912	LOC389765///KIF27	kinesin family member 27 pseudogene///kinesin family member 27
8174253	7.36e-07	2.26e-08	0.956392	MORF4L2	mortality factor 4 like 2
7956949	7.38e-07	2.27e-08	0.744307	NUP107	nucleoporin 107
8104625	7.4e-07	2.28e-08	1.1965
8031145	7.4e-07	2.28e-08	-0.513861	TSEN34	tRNA splicing endonuclease subunit 34
7990564	7.4e-07	2.28e-08	-0.884506
7893335	7.43e-07	2.3e-08	1.083
7938592	7.43e-07	2.3e-08	0.731568	FAR1	fatty acyl-CoA reductase 1
7932883	7.44e-07	2.3e-08	-0.580036
7915015	7.45e-07	2.31e-08	1.22178	GNL2	G protein nucleolar 2
7979367	7.46e-07	2.32e-08	0.913737	EXOC5	exocyst complex component 5
7904500	7.46e-07	2.32e-08	0.743242	NBPF25P///NBPF19///NBPF20///NBPF10///NBPF8///NBPF9///NBPF15///NBPF11///NBPF12///NBPF3///NBPF1///NBPF14	neuroblastoma breakpoint family member 25, pseudogene///neuroblastoma breakpoint family member 19///neuroblastoma breakpoint family member 20///neuroblastoma breakpoint family member 10///neuroblastoma breakpoint family member 8///neuroblastoma breakpoint family member 9///neuroblastoma breakpoint family member 15///neuroblastoma breakpoint family member 11///neuroblastoma breakpoint family membe…
8074020	7.46e-07	2.32e-08	-0.430812	SELO	selenoprotein O
8071951	7.46e-07	2.32e-08	-0.659408
7926283	7.48e-07	2.33e-08	0.914732	PRPF18	pre-mRNA processing factor 18
7899029	7.64e-07	2.38e-08	-0.698545	MAN1C1	mannosidase alpha class 1C member 1
8013305	7.67e-07	2.39e-08	1.08333	ZNF286B///ZNF286A	zinc finger protein 286B///zinc finger protein 286A
7954729	7.71e-07	2.41e-08	0.940628	FGD4	FYVE, RhoGEF and PH domain containing 4
7893733	7.71e-07	2.4e-08	0.400381
8147580	7.72e-07	2.41e-08	0.957701	VPS13B	vacuolar protein sorting 13 homolog B
8120992	7.75e-07	2.42e-08	1.12632	ZNF292	zinc finger protein 292
8040386	7.78e-07	2.44e-08	1.12274	DDX1	DEAD/H-box helicase 1
7943349	7.78e-07	2.44e-08	0.907977	ARHGAP42	Rho GTPase activating protein 42
7896397	7.78e-07	2.44e-08	0.81115
8026182	7.78e-07	2.44e-08	-0.798088	MRI1	methylthioribose-1-phosphate isomerase 1
7896394	7.79e-07	2.45e-08	1.54691
7896498	7.79e-07	2.47e-08	0.902859
8121861	7.79e-07	2.45e-08	0.899528	NCOA7	nuclear receptor coactivator 7
7927071	7.79e-07	2.47e-08	0.858272	ZNF37A	zinc finger protein 37A
7910550	7.79e-07	2.46e-08	0.798843	TSNAX-DISC1///TSNAX	TSNAX-DISC1 readthrough (NMD candidate)///translin associated factor X
7916928	7.79e-07	2.45e-08	0.42416	ANKRD13C	ankyrin repeat domain 13C
7988346	7.79e-07	2.47e-08	-0.465174
8042859	7.79e-07	2.46e-08	-0.501732	INO80B-WBP1///INO80B	INO80B-WBP1 readthrough (NMD candidate)///INO80 complex subunit B
8126646	7.79e-07	2.46e-08	-0.586711	MRPS18A	mitochondrial ribosomal protein S18A
7942527	7.8e-07	2.48e-08	0.870575	POLD3	DNA polymerase delta 3, accessory subunit
7975203	7.8e-07	2.47e-08	0.868925	MPP5	membrane palmitoylated protein 5
8075542	7.8e-07	2.48e-08	0.635565	PRR14L	proline rich 14 like
8008237	7.81e-07	2.49e-08	-0.880486	ITGA3	integrin subunit alpha 3
7928705	7.84e-07	2.5e-08	-0.489964	TSPAN14	tetraspanin 14
8131069	7.86e-07	2.51e-08	-0.986623	GPER1	G protein-coupled estrogen receptor 1
7999326	7.88e-07	2.51e-08	0.81219	USP7	ubiquitin specific peptidase 7
7894685	7.91e-07	2.52e-08	1.10317
7892966	7.92e-07	2.53e-08	1.19586
8180259	7.93e-07	2.54e-08	0.991047
8028162	7.93e-07	2.54e-08	-0.690679	TBCB	tubulin folding cofactor B
8047606	7.94e-07	2.55e-08	0.868633	NBEAL1	neurobeachin like 1
8081878	7.94e-07	2.55e-08	-1.61137
8149500	7.95e-07	2.55e-08	1.02121	MTUS1	microtubule associated tumor suppressor 1
8145201	7.95e-07	2.55e-08	-0.504564	CCAR2	cell cycle and apoptosis regulator 2
8095187	7.98e-07	2.57e-08	0.742958	CEP135	centrosomal protein 135
7992043	8.04e-07	2.59e-08	-0.430731	FAM173A	family with sequence similarity 173 member A
7895923	8.04e-07	2.59e-08	-0.540145
8038942	8.08e-07	2.61e-08	0.796661	ZNF432	zinc finger protein 432
7929911	8.08e-07	2.61e-08	-0.503947	LZTS2	leucine zipper tumor suppressor 2
7913787	8.08e-07	2.61e-08	-0.654412	STPG1	sperm tail PG-rich repeat containing 1
8050875	8.1e-07	2.62e-08	0.563876	ASXL2///ASXL2	additional sex combs like 2, transcriptional regulator///additional sex combs like 2, transcriptional regulator
8033300	8.15e-07	2.64e-08	-0.628731	GPR108	G protein-coupled receptor 108
8176986	8.22e-07	2.66e-08	-0.410668	PPP2R3B	protein phosphatase 2 regulatory subunit B''beta
8059596	8.25e-07	2.69e-08	1.04477	TRIP12	thyroid hormone receptor interactor 12
8152782	8.25e-07	2.7e-08	0.99864	KIAA0196	KIAA0196
8169683	8.25e-07	2.71e-08	0.729092	ZBTB33	zinc finger and BTB domain containing 33
7895248	8.25e-07	2.68e-08	0.701631
7928800	8.25e-07	2.69e-08	0.648785	CCSER2	coiled-coil serine rich protein 2
8122600	8.25e-07	2.68e-08	0.547558	STXBP5	syntaxin binding protein 5
8053458	8.25e-07	2.72e-08	-0.448836	C2orf68	chromosome 2 open reading frame 68
8019631	8.25e-07	2.71e-08	-0.465242	RNU2-1	RNA, U2 small nuclear 1
8019633	8.25e-07	2.71e-08	-0.465242	RNU2-1	RNA, U2 small nuclear 1
8019635	8.25e-07	2.71e-08	-0.465242	RNU2-1	RNA, U2 small nuclear 1
8019637	8.25e-07	2.71e-08	-0.465242	RNU2-1	RNA, U2 small nuclear 1
8019639	8.25e-07	2.71e-08	-0.465242	RNU2-1	RNA, U2 small nuclear 1
8019641	8.25e-07	2.71e-08	-0.465242	RNU2-1	RNA, U2 small nuclear 1
8019703	8.25e-07	2.71e-08	-0.465242	RNU2-1	RNA, U2 small nuclear 1
8019705	8.25e-07	2.71e-08	-0.465242	RNU2-1	RNA, U2 small nuclear 1
8019707	8.25e-07	2.71e-08	-0.465242	RNU2-1	RNA, U2 small nuclear 1
8005557	8.25e-07	2.7e-08	-0.558739	EPN2	epsin 2
7901073	8.26e-07	2.72e-08	-0.50097	UROD	uroporphyrinogen decarboxylase
7930276	8.3e-07	2.74e-08	1.18656	SLK	STE20 like kinase
8125220	8.3e-07	2.74e-08	-0.554104	DXO	decapping exoribonuclease
8178699	8.3e-07	2.74e-08	-0.554104	DXO	decapping exoribonuclease
7896491	8.31e-07	2.75e-08	1.25676
7931268	8.32e-07	2.76e-08	0.753061	BCCIP	BRCA2 and CDKN1A interacting protein
8118655	8.32e-07	2.76e-08	-0.505537	B3GALT4	beta-1,3-galactosyltransferase 4
8178264	8.32e-07	2.76e-08	-0.505537	B3GALT4	beta-1,3-galactosyltransferase 4
8179555	8.32e-07	2.76e-08	-0.505537	B3GALT4	beta-1,3-galactosyltransferase 4
8028311	8.32e-07	2.76e-08	-0.848385	SPINT2	serine peptidase inhibitor, Kunitz type 2
7957633	8.49e-07	2.83e-08	0.860868	METAP2	methionyl aminopeptidase 2
8031867	8.49e-07	2.83e-08	-0.935808
8111698	8.55e-07	2.85e-08	0.949589	RICTOR	RPTOR independent companion of MTOR complex 2
8108403	8.55e-07	2.85e-08	0.683237	MATR3	matrin 3
8082380	8.59e-07	2.87e-08	-0.549852	ABTB1	ankyrin repeat and BTB domain containing 1
8102720	8.61e-07	2.88e-08	1.12497	ANKRD50	ankyrin repeat domain 50
8125941	8.61e-07	2.89e-08	1.10065	SRPK1	SRSF protein kinase 1
8030997	8.61e-07	2.88e-08	0.706546	ZNF813	zinc finger protein 813
8124574	8.61e-07	2.89e-08	0.676718	ZSCAN12	zinc finger and SCAN domain containing 12
7957106	8.61e-07	2.88e-08	0.614251	CNOT2	CCR4-NOT transcription complex subunit 2
8129273	8.61e-07	2.89e-08	0.544821	TBC1D32	TBC1 domain family member 32
7941639	8.61e-07	2.89e-08	-0.532642	BBS1	Bardet-Biedl syndrome 1
7895405	8.61e-07	2.89e-08	-0.904098
7934215	8.7e-07	2.93e-08	-0.961668	SPOCK2	sparc/osteonectin, cwcv and kazal-like domains proteoglycan (testican) 2
7989224	8.72e-07	2.94e-08	0.852502	ADAM10	ADAM metallopeptidase domain 10
8058914	8.73e-07	2.94e-08	-0.586857	AAMP	angio associated migratory cell protein
7895982	8.76e-07	2.96e-08	1.14016
8035278	8.76e-07	2.95e-08	-0.386051	ANO8	anoctamin 8
7933509	8.79e-07	2.97e-08	1.00565	PGBD3///ERCC6	piggyBac transposable element derived 3///ERCC excision repair 6, chromatin remodeling factor
8027996	8.79e-07	2.97e-08	-0.698029	PSENEN	presenilin enhancer gamma-secretase subunit
8170428	8.8e-07	2.98e-08	0.796704	MTM1	myotubularin 1
7996954	8.84e-07	2.99e-08	0.773129	NFAT5	nuclear factor of activated T-cells 5
8146550	8.84e-07	3e-08	0.638542	SDCBP	syndecan binding protein
8106784	8.89e-07	3.02e-08	0.777606	RASA1	RAS p21 protein activator 1
8139977	8.92e-07	3.03e-08	-0.585009	STAG3L5P-PVRIG2P-PILRB///STAG3L2///STAG3L3///STAG3L1	STAG3L5P-PVRIG2P-PILRB readthrough///stromal antigen 3-like 2 (pseudogene)///stromal antigen 3-like 3 (pseudogene)///stromal antigen 3-like 1 (pseudogene)
7893128	8.93e-07	3.04e-08	1.40786
8047174	8.95e-07	3.05e-08	0.767583	SLC39A10	solute carrier family 39 member 10
8084541	8.98e-07	3.06e-08	0.771678	VPS8///VPS8	VPS8, CORVET complex subunit///VPS8, CORVET complex subunit
8176949	8.98e-07	3.06e-08	-0.610644
7895087	9.02e-07	3.08e-08	0.999116
8006239	9.05e-07	3.09e-08	0.791409	NF1	neurofibromin 1
8152863	9.09e-07	3.11e-08	1.00565
7927108	9.16e-07	3.13e-08	0.736634	BMS1	BMS1, ribosome biogenesis factor
8109597	9.18e-07	3.14e-08	0.674637	UBLCP1	ubiquitin like domain containing CTD phosphatase 1
7980496	9.26e-07	3.17e-08	0.761753	CEP128	centrosomal protein 128
7995382	9.3e-07	3.19e-08	0.819526	PHKB	phosphorylase kinase regulatory subunit beta
8033571	9.3e-07	3.19e-08	-0.666718	KANK3	KN motif and ankyrin repeat domains 3
8035765	9.34e-07	3.21e-08	0.926388	ZNF14	zinc finger protein 14
8084045	9.34e-07	3.21e-08	0.803124	MFN1	mitofusin 1
8146717	9.35e-07	3.22e-08	0.704057	C8orf44-SGK3///SGK3	C8orf44-SGK3 readthrough///serum/glucocorticoid regulated kinase family member 3
7945226	9.41e-07	3.24e-08	-0.521257
7896308	9.51e-07	3.28e-08	0.798551
8151118	9.52e-07	3.29e-08	0.574834	VCPIP1	valosin containing protein interacting protein 1
8073585	9.53e-07	3.29e-08	-0.52373	SERHL2///SERHL	serine hydrolase-like 2///serine hydrolase-like (pseudogene)
7926916	9.56e-07	3.31e-08	0.927756	ZEB1	zinc finger E-box binding homeobox 1
7903032	9.56e-07	3.31e-08	0.764584	MTF2	metal response element binding transcription factor 2
8026315	9.56e-07	3.31e-08	-0.651879	PKN1	protein kinase N1
7947027	9.57e-07	3.32e-08	0.622666	UEVLD	UEV and lactate/malate dehyrogenase domains
7913319	9.57e-07	3.32e-08	0.533868	EIF4G3	eukaryotic translation initiation factor 4 gamma 3
7994715	9.57e-07	3.32e-08	-0.48359	INO80E	INO80 complex subunit E
7929168	9.59e-07	3.33e-08	0.831564	TNKS2	tankyrase 2
8048940	9.7e-07	3.37e-08	0.967919	SP100	SP100 nuclear antigen
8108510	9.71e-07	3.38e-08	0.692784	ANKHD1-EIF4EBP3///ANKHD1///EIF4EBP3///ANKHD1-EIF4EBP3///ANKHD1///EIF4EBP3	ANKHD1-EIF4EBP3 readthrough///ankyrin repeat and KH domain containing 1///eukaryotic translation initiation factor 4E binding protein 3///ANKHD1-EIF4EBP3 readthrough///ankyrin repeat and KH domain containing 1///eukaryotic translation initiation factor 4E binding protein 3
8091354	9.72e-07	3.39e-08	1.12771	HLTF	helicase like transcription factor
8090277	9.73e-07	3.39e-08	0.946817	OSBPL11	oxysterol binding protein like 11
8174985	9.74e-07	3.4e-08	0.906482	SMARCA1	SWI/SNF related, matrix associated, actin dependent regulator of chromatin, subfamily a, member 1
7896387	9.77e-07	3.41e-08	0.537359
8102162	9.78e-07	3.42e-08	0.643485	INTS12	integrator complex subunit 12
8028200	9.8e-07	3.43e-08	0.836688	ZNF567	zinc finger protein 567
8124502	9.8e-07	3.43e-08	0.709578	ZNF184	zinc finger protein 184
7896085	9.82e-07	3.44e-08	1.02918
7939197	9.89e-07	3.47e-08	0.998873	HIPK3	homeodomain interacting protein kinase 3
7985266	9.91e-07	3.48e-08	0.706368
8013788	9.91e-07	3.48e-08	-0.514327	FLOT2	flotillin 2
8111360	9.92e-07	3.49e-08	0.636895	ZFR	zinc finger RNA binding protein
7918593	1e-06	3.53e-08	-0.570572	RHOC	ras homolog family member C
8096176	1.01e-06	3.56e-08	1.2434	PTPN13	protein tyrosine phosphatase, non-receptor type 13
8032815	1.01e-06	3.57e-08	-0.550789	UBXN6	UBX domain protein 6
8129728	1.02e-06	3.59e-08	1.12742	AHI1	Abelson helper integration site 1
8017421	1.02e-06	3.6e-08	0.883305	CCDC47	coiled-coil domain containing 47
8120585	1.02e-06	3.6e-08	0.485157	SMAP1	small ArfGAP 1
7945631	1.02e-06	3.61e-08	-0.42098	MOB2	MOB kinase activator 2
8036808	1.02e-06	3.62e-08	-0.45851	PRR13	proline rich 13
8047815	1.03e-06	3.67e-08	0.891852	FASTKD2	FAST kinase domains 2
7941272	1.03e-06	3.66e-08	0.709298	MALAT1	metastasis associated lung adenocarcinoma transcript 1 (non-protein coding)
8061171	1.03e-06	3.66e-08	0.531284	POLR3F	RNA polymerase III subunit F
8164464	1.03e-06	3.65e-08	-0.561742	ZER1	zyg-11 related cell cycle regulator
7937518	1.03e-06	3.68e-08	-0.720332	TSPAN4	tetraspanin 4
8055486	1.03e-06	3.64e-08	-0.864954
8136388	1.03e-06	3.67e-08	-0.875711	TMEM140	transmembrane protein 140
8089647	1.04e-06	3.73e-08	0.627573	USF3	upstream transcription factor family member 3
8123621	1.04e-06	3.71e-08	-0.503046	SERPINB6	serpin family B member 6
8159373	1.04e-06	3.72e-08	-0.848437	FAM69B	family with sequence similarity 69 member B
7960794	1.05e-06	3.76e-08	1.65537	CD163	CD163 molecule
8041149	1.05e-06	3.77e-08	1.37186	WDR43	WD repeat domain 43
8130211	1.05e-06	3.76e-08	1.0229	SYNE1	spectrin repeat containing nuclear envelope protein 1
7999419	1.05e-06	3.75e-08	-0.931737	DEXI	Dexi homolog
7895952	1.06e-06	3.81e-08	1.1041
8052626	1.06e-06	3.79e-08	0.79483	VPS54	VPS54, GARP complex subunit
7988838	1.06e-06	3.82e-08	0.636332	LEO1	LEO1 homolog, Paf1/RNA polymerase II complex component
8032137	1.06e-06	3.82e-08	-0.428354	TMEM259	transmembrane protein 259
8050232	1.06e-06	3.79e-08	-0.473224	CYS1	cystin 1
8173892	1.07e-06	3.87e-08	0.721532	CHM	CHM, Rab escort protein 1
7928909	1.07e-06	3.84e-08	0.6769	FAM35A	family with sequence similarity 35 member A
8090555	1.07e-06	3.84e-08	-0.753408	H1FX	H1 histone family member X
7918825	1.08e-06	3.89e-08	0.851367	CSDE1	cold shock domain containing E1
7943715	1.08e-06	3.88e-08	0.813215	ZC3H12C	zinc finger CCCH-type containing 12C
7929596	1.08e-06	3.92e-08	0.418109	LCOR	ligand dependent nuclear receptor corepressor
8037389	1.08e-06	3.91e-08	-0.419901	SMG9	SMG9, nonsense mediated mRNA decay factor
8062371	1.08e-06	3.93e-08	-0.7104	MANBAL	mannosidase beta like
7912852	1.09e-06	3.95e-08	1.02145	EIF1AX	eukaryotic translation initiation factor 1A, X-linked
8156718	1.09e-06	3.97e-08	0.730431	NCBP1	nuclear cap binding protein subunit 1
7949067	1.09e-06	3.96e-08	-0.548571	BAD	BCL2 associated agonist of cell death
8122174	1.09e-06	3.94e-08	-0.637929
8153776	1.09e-06	3.93e-08	-0.746654	VPS28	VPS28, ESCRT-I subunit
7893825	1.1e-06	4e-08	1.86562
8109062	1.1e-06	3.99e-08	0.895626	FBXO38	F-box protein 38
7894592	1.1e-06	4.02e-08	-0.486963
8149555	1.11e-06	4.06e-08	0.80723	PSD3	pleckstrin and Sec7 domain containing 3
8129045	1.11e-06	4.07e-08	0.701696	HDAC2	histone deacetylase 2
8140211	1.11e-06	4.05e-08	-0.30469	SPDYE16///SPDYE2B///SPDYE6///SPDYE8P///SPDYE2///SPDYE3///SPDYE7P///SPDYE1	speedy/RINGO cell cycle regulator family member E16///speedy/RINGO cell cycle regulator family member E2B///speedy/RINGO cell cycle regulator family member E6///speedy/RINGO cell cycle regulator family member E8, pseudogene///speedy/RINGO cell cycle regulator family member E2///speedy/RINGO cell cycle regulator family member E3///speedy/RINGO cell cycle regulator family member E7, pseudogene///sp…
7932637	1.13e-06	4.15e-08	0.802355	ANKRD26	ankyrin repeat domain 26
8132292	1.13e-06	4.15e-08	0.560195	2023-09-07	septin 7
8076673	1.13e-06	4.12e-08	-0.424914	LDOC1L	leucine zipper down-regulated in cancer 1 like
8139947	1.13e-06	4.15e-08	-0.472158	NSUN5P2///NSUN5P1///NSUN5	NOP2/Sun RNA methyltransferase family member 5 pseudogene 2///NOP2/Sun RNA methyltransferase family member 5 pseudogene 1///NOP2/Sun RNA methyltransferase family member 5
8037657	1.13e-06	4.15e-08	-0.562196	DMPK	dystrophia myotonica protein kinase
8085475	1.13e-06	4.17e-08	-0.864263	WNT7A	Wnt family member 7A
7895475	1.14e-06	4.2e-08	1.07995
7958379	1.14e-06	4.18e-08	0.93592	PWP1	PWP1 homolog, endonuclein
7925565	1.14e-06	4.18e-08	0.695858	HNRNPU	heterogeneous nuclear ribonucleoprotein U
7917088	1.14e-06	4.19e-08	0.549595	PIGK	phosphatidylinositol glycan anchor biosynthesis class K
8162833	1.14e-06	4.2e-08	0.541781	ERP44	endoplasmic reticulum protein 44
7897172	1.14e-06	4.2e-08	-0.417521	TPRG1L	tumor protein p63 regulated 1-like
8077211	1.14e-06	4.2e-08	-0.452472	ATG4B	autophagy related 4B cysteine peptidase
8018482	1.14e-06	4.19e-08	-0.697206	WBP2	WW domain binding protein 2
8096296	1.15e-06	4.28e-08	0.915552	HSP90AB3P	heat shock protein 90 alpha family class B member 3, pseudogene
8077944	1.15e-06	4.25e-08	-0.441337	CAND2	cullin associated and neddylation dissociated 2 (putative)
8125638	1.15e-06	4.27e-08	-0.526127	RXRB	retinoid X receptor beta
7957478	1.16e-06	4.31e-08	0.640804	TMTC3	transmembrane and tetratricopeptide repeat containing 3
7902493	1.16e-06	4.32e-08	-0.403629	MIGA1	mitoguardin 1
8141898	1.17e-06	4.35e-08	0.984216	DNAJC2	DnaJ heat shock protein family (Hsp40) member C2
8046604	1.17e-06	4.34e-08	0.929707	AGPS	alkylglycerone phosphate synthase
8152079	1.17e-06	4.34e-08	0.533017	PABPC1	poly(A) binding protein cytoplasmic 1
7893348	1.17e-06	4.37e-08	-0.537284
8015759	1.17e-06	4.37e-08	-0.625702	VAT1	vesicle amine transport 1
7967255	1.18e-06	4.4e-08	0.873695	CLIP1	CAP-Gly domain containing linker protein 1
8129181	1.18e-06	4.41e-08	0.794293	GOPC	golgi associated PDZ and coiled-coil motif containing
7904048	1.18e-06	4.41e-08	0.759002
7944285	1.18e-06	4.38e-08	0.64938	ARCN1	archain 1
7941087	1.18e-06	4.4e-08	-0.622783	PPP2R5B	protein phosphatase 2 regulatory subunit B'beta
8178903	1.19e-06	4.44e-08	-0.517162	RXRB	retinoid X receptor beta
8006788	1.19e-06	4.46e-08	-0.623744	MLLT6	MLLT6, PHD finger domain containing
8023968	1.19e-06	4.48e-08	-0.694197	CDC34	cell division cycle 34
8075657	1.19e-06	4.47e-08	-0.902772
7895222	1.2e-06	4.5e-08	1.05479
7968516	1.2e-06	4.52e-08	0.797301	PDS5B	PDS5 cohesin associated factor B
7920766	1.2e-06	4.55e-08	0.645139	ASH1L	ASH1 like histone lysine methyltransferase
7922137	1.2e-06	4.53e-08	0.490025	NME7	NME/NM23 family member 7
8034454	1.2e-06	4.5e-08	-0.466581	DHPS	deoxyhypusine synthase
7968890	1.2e-06	4.5e-08	-0.50689	DGKZ	diacylglycerol kinase zeta
7994961	1.2e-06	4.53e-08	-0.527318	CTF1	cardiotrophin 1
8037563	1.2e-06	4.52e-08	-0.593034	PPP1R13L	protein phosphatase 1 regulatory subunit 13 like
8127841	1.21e-06	4.6e-08	1.43107	PGM3	phosphoglucomutase 3
8120382	1.21e-06	4.59e-08	0.787234	ZNF451	zinc finger protein 451
8130032	1.22e-06	4.64e-08	1.07318	FBXO30	F-box protein 30
7917912	1.22e-06	4.62e-08	0.822944	DPYD	dihydropyrimidine dehydrogenase
8121461	1.22e-06	4.61e-08	0.7156	CDC40	cell division cycle 40
7909661	1.22e-06	4.64e-08	0.652184	RPS6KC1	ribosomal protein S6 kinase C1
7942839	1.23e-06	4.7e-08	0.969844	PCF11	PCF11 cleavage and polyadenylation factor subunit
8145272	1.23e-06	4.7e-08	-0.569367	R3HCC1	R3H domain and coiled-coil containing 1
8098712	1.23e-06	4.68e-08	-0.597295
8030630	1.23e-06	4.67e-08	-0.656079	NR1H2	nuclear receptor subfamily 1 group H member 2
8140967	1.24e-06	4.78e-08	1.40818	SAMD9	sterile alpha motif domain containing 9
7952673	1.24e-06	4.71e-08	1.24237	FLJ45950	FLJ45950 protein
8166140	1.24e-06	4.74e-08	1.10163	MOSPD2	motile sperm domain containing 2
7895320	1.24e-06	4.76e-08	1.09623
8008493	1.24e-06	4.75e-08	0.90155	LUC7L3	LUC7 like 3 pre-mRNA splicing factor
8045090	1.24e-06	4.72e-08	0.866476	UGGT1	UDP-glucose glycoprotein glucosyltransferase 1
8133089	1.24e-06	4.77e-08	0.774497	ZNF92	zinc finger protein 92
7901385	1.24e-06	4.76e-08	0.771917	OSBPL9	oxysterol binding protein like 9
8137054	1.24e-06	4.76e-08	0.741656	CUL1	cullin 1
7934301	1.24e-06	4.72e-08	0.73425	ECD	ecdysoneless cell cycle regulator
8027239	1.24e-06	4.73e-08	0.58175
7955810	1.24e-06	4.73e-08	-0.479772	PRR13	proline rich 13
8140445	1.25e-06	4.81e-08	-0.302905	SPDYE16///SPDYE2B///SPDYE6///SPDYE8P///SPDYE2///SPDYE3///SPDYE7P///SPDYE1	speedy/RINGO cell cycle regulator family member E16///speedy/RINGO cell cycle regulator family member E2B///speedy/RINGO cell cycle regulator family member E6///speedy/RINGO cell cycle regulator family member E8, pseudogene///speedy/RINGO cell cycle regulator family member E2///speedy/RINGO cell cycle regulator family member E3///speedy/RINGO cell cycle regulator family member E7, pseudogene///sp…
8146225	1.25e-06	4.82e-08	-0.563579	SMIM19	small integral membrane protein 19
7895885	1.26e-06	4.86e-08	1.03083
7903049	1.26e-06	4.86e-08	1.02295	CCDC18	coiled-coil domain containing 18
8107532	1.26e-06	4.85e-08	0.958156	HSD17B4	hydroxysteroid 17-beta dehydrogenase 4
8173848	1.26e-06	4.84e-08	0.686621	HDX	highly divergent homeobox
8049888	1.26e-06	4.87e-08	-0.441468	ATG4B	autophagy related 4B cysteine peptidase
8075462	1.26e-06	4.86e-08	-0.878594	SELM///SELM	selenoprotein M///selenoprotein M
8159243	1.27e-06	4.92e-08	-0.294022	PPP1R26	protein phosphatase 1 regulatory subunit 26
7968577	1.28e-06	4.98e-08	0.961135	NBEA	neurobeachin
8077513	1.28e-06	4.97e-08	0.877876	THUMPD3	THUMP domain containing 3
8051528	1.28e-06	4.99e-08	0.687244	CEBPZ	CCAAT/enhancer binding protein zeta
7941797	1.28e-06	4.98e-08	-0.485687	GRK2	G protein-coupled receptor kinase 2
7893788	1.29e-06	5.02e-08	0.974412
7967386	1.29e-06	5.04e-08	0.836628	MPHOSPH9	M-phase phosphoprotein 9
8033789	1.29e-06	5e-08	0.740992	ZNF121	zinc finger protein 121
7918955	1.3e-06	5.07e-08	0.86828	GDAP2	ganglioside induced differentiation associated protein 2
7988245	1.3e-06	5.08e-08	0.682291	MFAP1	microfibrillar associated protein 1
7989323	1.3e-06	5.06e-08	0.654566	BNIP2	BCL2 interacting protein 2
8129095	1.3e-06	5.08e-08	-0.528589
8106516	1.31e-06	5.14e-08	0.870226	JMY	junction mediating and regulatory protein, p53 cofactor
8160011	1.31e-06	5.12e-08	0.865646	KIAA2026	KIAA2026
7934513	1.31e-06	5.14e-08	0.653752	AP3M1	adaptor related protein complex 3 mu 1 subunit
7908437	1.31e-06	5.15e-08	0.459197	CDC73	cell division cycle 73
8034920	1.31e-06	5.15e-08	-0.453141	ILVBL	ilvB acetolactate synthase like
7992737	1.31e-06	5.15e-08	-0.740475	FLYWCH2	FLYWCH family member 2
8049299	1.32e-06	5.2e-08	-0.949354	SCARNA6	small Cajal body-specific RNA 6
8152668	1.33e-06	5.24e-08	1.07247	ATAD2	ATPase family, AAA domain containing 2
8083094	1.33e-06	5.21e-08	0.794804	RASA2	RAS p21 protein activator 2
7975136	1.33e-06	5.21e-08	0.687183	FUT8	fucosyltransferase 8
8027352	1.33e-06	5.25e-08	0.54411	ZNF730///ZNF728///ZNF676///ZNF430///ZNF208///ZNF99///ZNF85///ZNF43	zinc finger protein 730///zinc finger protein 728///zinc finger protein 676///zinc finger protein 430///zinc finger protein 208///zinc finger protein 99///zinc finger protein 85///zinc finger protein 43
8085788	1.33e-06	5.26e-08	0.530402	NKIRAS1	NFKB inhibitor interacting Ras like 1
8179926	1.33e-06	5.23e-08	-0.655225	DXO	decapping exoribonuclease
8075924	1.33e-06	5.23e-08	-0.955062	MFNG	MFNG O-fucosylpeptide 3-beta-N-acetylglucosaminyltransferase
8045381	1.34e-06	5.31e-08	0.764479	CCNT2	cyclin T2
7974920	1.35e-06	5.34e-08	1.0689	SYNE2	spectrin repeat containing nuclear envelope protein 2
8023481	1.35e-06	5.39e-08	1.02232	NARS	asparaginyl-tRNA synthetase
8120552	1.35e-06	5.39e-08	0.986694	FAM135A	family with sequence similarity 135 member A
7905099	1.35e-06	5.35e-08	0.927938	VPS45	vacuolar protein sorting 45 homolog
8096675	1.35e-06	5.37e-08	0.904641	TET2	tet methylcytosine dioxygenase 2
7943605	1.35e-06	5.32e-08	0.84218	ACAT1	acetyl-CoA acetyltransferase 1
8094848	1.35e-06	5.4e-08	0.829497	SLC30A9	solute carrier family 30 member 9
8098121	1.35e-06	5.35e-08	0.80536	RAPGEF2	Rap guanine nucleotide exchange factor 2
7893345	1.35e-06	5.37e-08	0.641889
8018343	1.35e-06	5.34e-08	-0.610767	MIF4GD	MIF4G domain containing
7981949	1.35e-06	5.39e-08	-0.618847	SNORD116-1	small nucleolar RNA, C/D box 116-1
8117834	1.35e-06	5.38e-08	-0.788421	PPP1R11	protein phosphatase 1 regulatory inhibitor subunit 11
8177744	1.35e-06	5.38e-08	-0.788421	PPP1R11	protein phosphatase 1 regulatory inhibitor subunit 11
8039054	1.36e-06	5.44e-08	0.948758	ZNF347	zinc finger protein 347
8027439	1.36e-06	5.45e-08	0.941145	ZNF507	zinc finger protein 507
7987869	1.36e-06	5.44e-08	0.870898	TMEM87A	transmembrane protein 87A
7961865	1.36e-06	5.41e-08	0.640067	KRAS	KRAS proto-oncogene, GTPase
8043155	1.36e-06	5.44e-08	-0.418537
7896360	1.36e-06	5.42e-08	-0.706777
7962274	1.37e-06	5.51e-08	1.17099	KIF21A	kinesin family member 21A
8110522	1.37e-06	5.51e-08	0.691325	CANX	calnexin
8001350	1.37e-06	5.47e-08	0.633003	BRD7	bromodomain containing 7
8128624	1.37e-06	5.52e-08	-0.528547
8025584	1.37e-06	5.52e-08	-0.935458	SNORD105	small nucleolar RNA, C/D box 105
8166876	1.38e-06	5.55e-08	1.11728	DDX3X	DEAD-box helicase 3, X-linked
7988921	1.38e-06	5.55e-08	1.08504	MYO5A	myosin VA
8056812	1.38e-06	5.58e-08	0.6422	OLA1	Obg-like ATPase 1
8145454	1.38e-06	5.54e-08	0.613317	BNIP3L	BCL2 interacting protein 3 like
8159318	1.38e-06	5.58e-08	-0.498356	GPSM1	G-protein signaling modulator 1
7932765	1.39e-06	5.6e-08	0.872402	MPP7	membrane palmitoylated protein 7
8104253	1.39e-06	5.6e-08	-0.697745	NKD2///NKD2	naked cuticle homolog 2///naked cuticle homolog 2
8045697	1.4e-06	5.64e-08	0.844601	RIF1	replication timing regulatory factor 1
7896367	1.4e-06	5.69e-08	0.732541
7898607	1.4e-06	5.65e-08	-0.467824
7893131	1.41e-06	5.72e-08	0.883054
8169272	1.41e-06	5.71e-08	0.808292	ATG4A	autophagy related 4A cysteine peptidase
8031784	1.41e-06	5.7e-08	0.613456	ZNF134	zinc finger protein 134
8108478	1.41e-06	5.74e-08	-0.679062	CYSTM1	cysteine rich transmembrane module containing 1
7895606	1.42e-06	5.82e-08	1.25097
7995994	1.42e-06	5.81e-08	0.7516	RSPRY1	ring finger and SPRY domain containing 1
8096718	1.42e-06	5.81e-08	0.588628	AIMP1	aminoacyl tRNA synthetase complex interacting multifunctional protein 1
7973584	1.42e-06	5.79e-08	-0.408927	RNF31	ring finger protein 31
8033564	1.42e-06	5.77e-08	-0.633094	NDUFA7	NADH:ubiquinone oxidoreductase subunit A7
7991904	1.42e-06	5.76e-08	-0.685067	PIGQ	phosphatidylinositol glycan anchor biosynthesis class Q
8070010	1.43e-06	5.84e-08	0.42397	SYNJ1	synaptojanin 1
8139996	1.43e-06	5.86e-08	-0.294135	SPDYE16///SPDYE2B///SPDYE6///SPDYE8P///SPDYE2///SPDYE3///SPDYE7P///SPDYE1	speedy/RINGO cell cycle regulator family member E16///speedy/RINGO cell cycle regulator family member E2B///speedy/RINGO cell cycle regulator family member E6///speedy/RINGO cell cycle regulator family member E8, pseudogene///speedy/RINGO cell cycle regulator family member E2///speedy/RINGO cell cycle regulator family member E3///speedy/RINGO cell cycle regulator family member E7, pseudogene///sp…
7894480	1.43e-06	5.85e-08	-0.485528
8139281	1.43e-06	5.83e-08	-0.491351	POLM	DNA polymerase mu
8154916	1.43e-06	5.84e-08	-0.536232	GALT	galactose-1-phosphate uridylyltransferase
7894132	1.43e-06	5.84e-08	-0.552602
7895517	1.44e-06	5.91e-08	1.00671
7978718	1.44e-06	5.94e-08	0.663936	SEC23A	Sec23 homolog A, coat complex II component
7971550	1.44e-06	5.9e-08	0.590157	MED4	mediator complex subunit 4
7978997	1.44e-06	5.9e-08	0.579252	MAP4K5	mitogen-activated protein kinase kinase kinase kinase 5
8086754	1.44e-06	5.92e-08	-0.413504	SCAP	SREBF chaperone
8028397	1.44e-06	5.93e-08	-0.628884	FAM98C	family with sequence similarity 98 member C
7998577	1.44e-06	5.93e-08	-0.669075	NME3	NME/NM23 nucleoside diphosphate kinase 3
7954036	1.45e-06	6.01e-08	0.810534	APOLD1///DDX47	apolipoprotein L domain containing 1///DEAD-box helicase 47
7932938	1.45e-06	5.97e-08	0.615653	EPC1///ASXL2	enhancer of polycomb homolog 1///additional sex combs like 2, transcriptional regulator
8165478	1.45e-06	5.98e-08	-0.463709	TPRN	taperin
8131427	1.45e-06	6.01e-08	-0.557781	C7orf26	chromosome 7 open reading frame 26
7941961	1.45e-06	5.98e-08	-0.823856	ALDH3B1	aldehyde dehydrogenase 3 family member B1
7989037	1.47e-06	6.09e-08	0.80879	DYX1C1-CCPG1///CCPG1	DYX1C1-CCPG1 readthrough (NMD candidate)///cell cycle progression 1
8029759	1.47e-06	6.08e-08	-0.408571	CCDC61	coiled-coil domain containing 61
8092933	1.48e-06	6.15e-08	0.661949	ACAP2	ArfGAP with coiled-coil, ankyrin repeat and PH domains 2
8092905	1.49e-06	6.16e-08	0.95065	LSG1	large 60S subunit nuclear export GTPase 1
8028248	1.5e-06	6.21e-08	0.711381	ZNF570	zinc finger protein 570
7943580	1.5e-06	6.21e-08	0.576142	CUL5	cullin 5
8133309	1.5e-06	6.24e-08	-0.479284	PMS2P9///PMS2P7///PMS2P6///DTX2P1-UPK3BP1-PMS2P11///LOC441259///PMS2P3///PMS2P5///PMS2P4///PMS2P2///PMS2P1///PMS2P6///PMS2P3///PMS2P2///PMS2P1	PMS1 homolog 2, mismatch repair system component pseudogene 9///PMS1 homolog 2, mismatch repair system component pseudogene 7///PMS1 homolog 2, mismatch repair system component pseudogene 6///DTX2P1-UPK3BP1-PMS2P11 readthrough, transcribed pseudogene///PMS1 homolog 2, mismatch repair system component pseudogene///PMS1 homolog 2, mismatch repair system component pseudogene 3///PMS1 homolog 2, mism…
7977732	1.5e-06	6.23e-08	-0.624825	SNORD8	small nucleolar RNA, C/D box 8
8124406	1.5e-06	6.26e-08	-1.1816	HIST1H2BC	histone cluster 1, H2bc
8114861	1.51e-06	6.29e-08	0.983905	LARS	leucyl-tRNA synthetase
8140915	1.51e-06	6.3e-08	0.615961	PEX1	peroxisomal biogenesis factor 1
8075828	1.51e-06	6.32e-08	-0.385083	IFT27	intraflagellar transport 27
7919872	1.51e-06	6.29e-08	-0.637091	FAM63A	family with sequence similarity 63 member A
8109802	1.52e-06	6.35e-08	0.825024	RARS	arginyl-tRNA synthetase
8135625	1.52e-06	6.36e-08	0.659821	CAPZA2	capping actin protein of muscle Z-line alpha subunit 2
7939368	1.52e-06	6.37e-08	0.641014	TRIM44	tripartite motif containing 44
7937802	1.52e-06	6.35e-08	-0.39753	CD81	CD81 molecule
7896258	1.52e-06	6.36e-08	-0.644161
8162639	1.53e-06	6.43e-08	0.583297	ZNF782	zinc finger protein 782
8164194	1.53e-06	6.42e-08	-0.599791
8027876	1.53e-06	6.44e-08	-0.677857	TMEM147	transmembrane protein 147
8171087	1.54e-06	6.5e-08	-0.3935	PPP2R3B	protein phosphatase 2 regulatory subunit B''beta
8035232	1.54e-06	6.45e-08	-0.498971
8056217	1.56e-06	6.57e-08	-0.57387
8161575	1.57e-06	6.63e-08	0.849683	CBWD6///CBWD3///CBWD5///CBWD2///CBWD1///CBWD6///CBWD3///CBWD5///CBWD1	COBW domain containing 6///COBW domain containing 3///COBW domain containing 5///COBW domain containing 2///COBW domain containing 1///COBW domain containing 6///COBW domain containing 3///COBW domain containing 5///COBW domain containing 1
7904486	1.57e-06	6.62e-08	0.773026	NBPF25P///NBPF19///NBPF20///NBPF10///NBPF8///NBPF9///NBPF15///NBPF11///NBPF12///NBPF3///NBPF1///NBPF14	neuroblastoma breakpoint family member 25, pseudogene///neuroblastoma breakpoint family member 19///neuroblastoma breakpoint family member 20///neuroblastoma breakpoint family member 10///neuroblastoma breakpoint family member 8///neuroblastoma breakpoint family member 9///neuroblastoma breakpoint family member 15///neuroblastoma breakpoint family member 11///neuroblastoma breakpoint family membe…
8086555	1.57e-06	6.61e-08	0.749255	LZTFL1	leucine zipper transcription factor like 1
7912743	1.58e-06	6.67e-08	-0.444284	RSG1	REM2 and RAB like small GTPase 1
8053187	1.58e-06	6.67e-08	-0.479985	PCGF1	polycomb group ring finger 1
7906400	1.59e-06	6.71e-08	1.02066	IFI16	interferon gamma inducible protein 16
7982904	1.6e-06	6.75e-08	0.638118	RTF1	RTF1 homolog, Paf1/RNA polymerase II complex component
8132531	1.6e-06	6.8e-08	-0.338325	SPDYE16///SPDYE2B///SPDYE6///SPDYE8P///SPDYE2///SPDYE3///SPDYE7P///SPDYE1	speedy/RINGO cell cycle regulator family member E16///speedy/RINGO cell cycle regulator family member E2B///speedy/RINGO cell cycle regulator family member E6///speedy/RINGO cell cycle regulator family member E8, pseudogene///speedy/RINGO cell cycle regulator family member E2///speedy/RINGO cell cycle regulator family member E3///speedy/RINGO cell cycle regulator family member E7, pseudogene///sp…
8172086	1.6e-06	6.79e-08	-0.610975
7948493	1.6e-06	6.76e-08	-0.86633	SLC15A3	solute carrier family 15 member 3
8142143	1.62e-06	6.88e-08	0.829283	COG5	component of oligomeric golgi complex 5
8003627	1.62e-06	6.86e-08	-0.581701	TIMM22///TIMM22	translocase of inner mitochondrial membrane 22 homolog (yeast)///translocase of inner mitochondrial membrane 22 homolog (yeast)
7971541	1.63e-06	6.93e-08	1.01194	SUCLA2	succinate-CoA ligase ADP-forming beta subunit
8116297	1.63e-06	6.96e-08	0.582708	HNRNPH1	heterogeneous nuclear ribonucleoprotein H1 (H)
7895122	1.63e-06	6.95e-08	0.552652
7991070	1.63e-06	6.94e-08	0.401184	HDGFRP3	hepatoma-derived growth factor, related protein 3
7970842	1.63e-06	6.96e-08	-0.488833
8151559	1.64e-06	6.99e-08	1.16926	SLC10A5	solute carrier family 10 member 5
8054997	1.64e-06	7.02e-08	0.801009	MAP3K2	mitogen-activated protein kinase kinase kinase 2
8079198	1.64e-06	7.02e-08	0.737246	ZNF660	zinc finger protein 660
8130102	1.64e-06	7.01e-08	0.475144	KATNA1	katanin catalytic subunit A1
8168412	1.65e-06	7.1e-08	1.2145	JPX	JPX transcript, XIST activator (non-protein coding)
7935146	1.65e-06	7.09e-08	1.18044	NOC3L	NOC3 like DNA replication regulator
7894395	1.65e-06	7.06e-08	0.891667
7980463	1.65e-06	7.08e-08	0.817137	SNW1	SNW domain containing 1
8046997	1.65e-06	7.09e-08	0.596946	ASNSD1	asparagine synthetase domain containing 1
7956623	1.65e-06	7.03e-08	-0.513701	2023-03-09	membrane associated ring-CH-type finger 9
8020779	1.67e-06	7.15e-08	1.48591	DSG2	desmoglein 2
7894156	1.67e-06	7.17e-08	1.39016
8170326	1.67e-06	7.19e-08	0.77098	FMR1	fragile X mental retardation 1
8083146	1.68e-06	7.27e-08	1.10631	PLS1	plastin 1
7892605	1.68e-06	7.26e-08	1.10179
8089999	1.68e-06	7.26e-08	0.768563	KPNA1	karyopherin subunit alpha 1
7907310	1.68e-06	7.27e-08	0.677345	PRRC2C	proline rich coiled-coil 2C
7957277	1.68e-06	7.22e-08	0.536909	ZDHHC17	zinc finger DHHC-type containing 17
7956211	1.68e-06	7.28e-08	-0.443254	MYL6	myosin light chain 6
7931888	1.68e-06	7.27e-08	-0.51763	ANKRD16	ankyrin repeat domain 16
7924669	1.68e-06	7.22e-08	-0.546756	PYCR2	pyrroline-5-carboxylate reductase family member 2
8112139	1.69e-06	7.36e-08	0.858434	IL6ST	interleukin 6 signal transducer
8146544	1.69e-06	7.36e-08	0.744031	UBXN2B	UBX domain protein 2B
8083757	1.69e-06	7.38e-08	0.737702	NMD3	NMD3 ribosome export adaptor
8119529	1.69e-06	7.35e-08	0.721677	UBR2	ubiquitin protein ligase E3 component n-recognin 2
8093320	1.69e-06	7.34e-08	0.633645	ZNF718///ZNF595	zinc finger protein 718///zinc finger protein 595
8133600	1.69e-06	7.3e-08	-0.275413	SPDYE16///SPDYE2B///SPDYE6///SPDYE8P///SPDYE2///SPDYE3///SPDYE7P///SPDYE1	speedy/RINGO cell cycle regulator family member E16///speedy/RINGO cell cycle regulator family member E2B///speedy/RINGO cell cycle regulator family member E6///speedy/RINGO cell cycle regulator family member E8, pseudogene///speedy/RINGO cell cycle regulator family member E2///speedy/RINGO cell cycle regulator family member E3///speedy/RINGO cell cycle regulator family member E7, pseudogene///sp…
8140009	1.69e-06	7.3e-08	-0.275413	SPDYE16///SPDYE2B///SPDYE6///SPDYE8P///SPDYE2///SPDYE3///SPDYE7P///SPDYE1	speedy/RINGO cell cycle regulator family member E16///speedy/RINGO cell cycle regulator family member E2B///speedy/RINGO cell cycle regulator family member E6///speedy/RINGO cell cycle regulator family member E8, pseudogene///speedy/RINGO cell cycle regulator family member E2///speedy/RINGO cell cycle regulator family member E3///speedy/RINGO cell cycle regulator family member E7, pseudogene///sp…
7990211	1.69e-06	7.32e-08	-0.429136	HEXA	hexosaminidase subunit alpha
8050594	1.69e-06	7.38e-08	-0.476847	HS1BP3	HCLS1 binding protein 3
7900157	1.69e-06	7.33e-08	-0.503064	RPS27///RPS27	ribosomal protein S27///ribosomal protein S27
8125752	1.69e-06	7.33e-08	-0.569861	CUTA	cutA divalent cation tolerance homolog
8065256	1.7e-06	7.39e-08	0.682092	CRNKL1	crooked neck pre-mRNA splicing factor 1
8110032	1.72e-06	7.49e-08	0.92008	CREBRF	CREB3 regulatory factor
8173549	1.72e-06	7.53e-08	0.703459
7974380	1.73e-06	7.56e-08	0.639133	PSMC6	proteasome 26S subunit, ATPase 6
7899287	1.73e-06	7.54e-08	-0.517281
8134431	1.74e-06	7.61e-08	-0.702367
8048733	1.75e-06	7.64e-08	0.738989	ACSL3	acyl-CoA synthetase long-chain family member 3
7900413	1.75e-06	7.67e-08	0.592392	ZMPSTE24	zinc metallopeptidase STE24
8042867	1.75e-06	7.68e-08	-0.648137	INO80B-WBP1///WBP1	INO80B-WBP1 readthrough (NMD candidate)///WW domain binding protein 1
8082305	1.76e-06	7.72e-08	-0.411619	CHCHD6	coiled-coil-helix-coiled-coil-helix domain containing 6
8148327	1.76e-06	7.72e-08	-0.430316
8089954	1.77e-06	7.77e-08	0.823662	IQCB1	IQ motif containing B1
7940530	1.77e-06	7.78e-08	-0.864931	MYRF	myelin regulatory factor
7937208	1.78e-06	7.83e-08	-0.560603	FUOM	fucose mutarotase
8009832	1.79e-06	7.88e-08	-0.489126	TSEN54	tRNA splicing endonuclease subunit 54
8030539	1.79e-06	7.9e-08	-0.565237	TBC1D17	TBC1 domain family member 17
8129071	1.82e-06	8e-08	1.09164	FRK	fyn related Src family tyrosine kinase
7951422	1.82e-06	8.04e-08	0.926626	MSANTD4	Myb/SANT DNA binding domain containing 4 with coiled-coils
8126860	1.82e-06	8.05e-08	0.823285	MUT	methylmalonyl-CoA mutase
8140878	1.82e-06	8.02e-08	0.651186	KRIT1	KRIT1, ankyrin repeat containing
7929919	1.82e-06	8.05e-08	-0.460407	SFXN3	sideroflexin 3
7946142	1.82e-06	8.05e-08	-0.782872	PRKCDBP	protein kinase C delta binding protein
8034512	1.83e-06	8.08e-08	-0.718449	SNORD41	small nucleolar RNA, C/D box 41
8096669	1.84e-06	8.19e-08	0.906412	TET2	tet methylcytosine dioxygenase 2
8033118	1.84e-06	8.16e-08	-0.517433	MLLT1	MLLT1, super elongation complex subunit
7950119	1.84e-06	8.15e-08	-0.759406	LAMTOR1	late endosomal/lysosomal adaptor, MAPK and MTOR activator 1
8036473	1.84e-06	8.16e-08	-1.04811	PPP1R14A	protein phosphatase 1 regulatory inhibitor subunit 14A
8065427	1.84e-06	8.13e-08	-1.06178	GGTLC1	gamma-glutamyltransferase light chain 1
7926410	1.85e-06	8.24e-08	1.17192	MRC1	mannose receptor, C type 1
7926451	1.85e-06	8.24e-08	1.17192	MRC1	mannose receptor, C type 1
8019885	1.85e-06	8.27e-08	0.918896	SMCHD1	structural maintenance of chromosomes flexible hinge domain containing 1
8027241	1.85e-06	8.26e-08	0.864629	ZNF253	zinc finger protein 253
7959597	1.85e-06	8.23e-08	0.42069	TMED2	transmembrane p24 trafficking protein 2
8087473	1.85e-06	8.2e-08	-0.391796	IP6K1	inositol hexakisphosphate kinase 1
8002266	1.85e-06	8.23e-08	-0.670249	CHTF8	chromosome transmission fidelity factor 8
7948606	1.85e-06	8.23e-08	-0.848019	TMEM258	transmembrane protein 258
8130038	1.86e-06	8.31e-08	0.866212	SHPRH	SNF2 histone linker PHD RING helicase
7978428	1.86e-06	8.3e-08	0.51892	STRN3	striatin 3
7895274	1.87e-06	8.35e-08	0.683711
7984132	1.87e-06	8.35e-08	0.488578	USP3	ubiquitin specific peptidase 3
8037331	1.87e-06	8.38e-08	-0.626829	XRCC1	X-ray repair cross complementing 1
7989132	1.89e-06	8.45e-08	0.685172	RFX7	regulatory factor X7
8039730	1.89e-06	8.46e-08	-0.507703	ZSCAN18	zinc finger and SCAN domain containing 18
8066598	1.89e-06	8.48e-08	-0.651694	ACOT8	acyl-CoA thioesterase 8
8121949	1.9e-06	8.54e-08	1.29416	LAMA2	laminin subunit alpha 2
7974799	1.9e-06	8.55e-08	0.403803	MNAT1	MNAT1, CDK activating kinase assembly factor
7911506	1.9e-06	8.53e-08	-0.418257	DVL1	dishevelled segment polarity protein 1
7901229	1.9e-06	8.57e-08	-0.507013	FAAH	fatty acid amide hydrolase
8044961	1.9e-06	8.51e-08	-0.813691	RNU4ATAC	RNA, U4atac small nuclear (U12-dependent splicing)
7895358	1.91e-06	8.61e-08	0.89443
8180263	1.92e-06	8.68e-08	0.844656	ZC3H11A	zinc finger CCCH-type containing 11A
8056977	1.92e-06	8.68e-08	0.765586	NFE2L2	nuclear factor, erythroid 2 like 2
7913712	1.92e-06	8.7e-08	0.629322	SRSF10	serine and arginine rich splicing factor 10
8089527	1.92e-06	8.64e-08	0.618263	ATG3	autophagy related 3
7893395	1.92e-06	8.7e-08	-0.445151
8040365	1.92e-06	8.66e-08	-0.654065	TRIB2	tribbles pseudokinase 2
8100521	1.92e-06	8.67e-08	-0.702738
8138834	1.93e-06	8.76e-08	0.98336	FKBP14	FK506 binding protein 14
7948718	1.93e-06	8.73e-08	-0.54686	EML3	echinoderm microtubule associated protein like 3
8129108	1.94e-06	8.8e-08	0.586824	ZUFSP	zinc finger with UFM1 specific peptidase domain
7986769	1.94e-06	8.78e-08	0.486268	UBE3A	ubiquitin protein ligase E3A
8141535	1.94e-06	8.81e-08	-0.51545	LRCH4	leucine rich repeats and calponin homology domain containing 4
7988789	1.95e-06	8.87e-08	1.0653	DMXL2	Dmx like 2
8147156	1.95e-06	8.86e-08	0.772775	WWP1	WW domain containing E3 ubiquitin protein ligase 1
8168472	1.97e-06	8.96e-08	0.74037	ATP7A	ATPase copper transporting alpha
8109305	1.97e-06	8.99e-08	-0.599734	SYNPO	synaptopodin
8180111	1.98e-06	9.01e-08	-0.498096	RXRB	retinoid X receptor beta
8152148	1.99e-06	9.1e-08	1.00431	UBR5	ubiquitin protein ligase E3 component n-recognin 5
8160581	1.99e-06	9.08e-08	0.871997	TOPORS	TOP1 binding arginine/serine rich protein
7995574	1.99e-06	9.13e-08	0.83901	HNRNPA1P6///HNRNPA1P33///HNRNPA1P27///HNRNPA1P10///HNRNPA1L2///HNRNPA1	heterogeneous nuclear ribonucleoprotein A1 pseudogene 6///heterogeneous nuclear ribonucleoprotein A1 pseudogene 33///heterogeneous nuclear ribonucleoprotein A1 pseudogene 27///heterogeneous nuclear ribonucleoprotein A1 pseudogene 10///heterogeneous nuclear ribonucleoprotein A1-like 2///heterogeneous nuclear ribonucleoprotein A1
8173812	1.99e-06	9.12e-08	0.587195	HMGN5	high mobility group nucleosome binding domain 5
8038443	1.99e-06	9.11e-08	-0.485299	FUZ	fuzzy planar cell polarity protein
8085220	1.99e-06	9.08e-08	-0.547996	TADA3	transcriptional adaptor 3
8040587	1.99e-06	9.05e-08	-0.63159	EFR3B	EFR3 homolog B
8157858	2e-06	9.17e-08	0.672734	GAPVD1	GTPase activating protein and VPS9 domains 1
8026991	2e-06	9.16e-08	-0.490634	PGPEP1	pyroglutamyl-peptidase I
7905127	2e-06	9.19e-08	-0.534451
7900922	2.02e-06	9.25e-08	-0.735143	ATP6V0B	ATPase H+ transporting V0 subunit b
7911138	2.03e-06	9.36e-08	0.740234	CNST	consortin, connexin sorting protein
7932885	2.03e-06	9.35e-08	0.707778	ARHGAP12	Rho GTPase activating protein 12
8045289	2.03e-06	9.31e-08	0.522502	RHOQ	ras homolog family member Q
8027932	2.03e-06	9.33e-08	-0.778692	COX6B1	cytochrome c oxidase subunit 6B1
7966213	2.04e-06	9.41e-08	-0.488119	MMAB	methylmalonic aciduria (cobalamin deficiency) cblB type
8103309	2.05e-06	9.44e-08	1.01415
8068460	2.05e-06	9.48e-08	0.546	MORC3	MORC family CW-type zinc finger 3
8015039	2.05e-06	9.48e-08	0.502203	SMARCE1	SWI/SNF related, matrix associated, actin dependent regulator of chromatin, subfamily e, member 1
8033960	2.05e-06	9.44e-08	-0.45506	FDX1L	ferredoxin 1 like
8043377	2.05e-06	9.45e-08	-0.706934	INO80B-WBP1///WBP1	INO80B-WBP1 readthrough (NMD candidate)///WW domain binding protein 1
7984263	2.06e-06	9.55e-08	0.936924	HACD3	3-hydroxyacyl-CoA dehydratase 3
8136259	2.06e-06	9.51e-08	0.84291	MKLN1	muskelin 1
8079796	2.06e-06	9.52e-08	-0.444864	RNF123	ring finger protein 123
8018814	2.07e-06	9.57e-08	-1.0739
7925792	2.08e-06	9.68e-08	0.747802	ZMYND11	zinc finger MYND-type containing 11
7979931	2.08e-06	9.62e-08	0.610186	MED6	mediator complex subunit 6
8081348	2.08e-06	9.68e-08	0.568907	PCNP	PEST proteolytic signal containing nuclear protein
8011131	2.08e-06	9.64e-08	-0.550296	RILP	Rab interacting lysosomal protein
7909527	2.08e-06	9.65e-08	-0.697275
8077353	2.09e-06	9.73e-08	0.863829	TRNT1	tRNA nucleotidyl transferase 1
8134219	2.09e-06	9.73e-08	0.829918	VPS50	VPS50, EARP/GARPII complex subunit
7895723	2.11e-06	9.83e-08	1.3821
8041900	2.13e-06	9.92e-08	-0.743365
8040774	2.14e-06	9.96e-08	-0.434947	AGBL5	ATP/GTP binding protein like 5
8083453	2.15e-06	1.01e-07	1.04751
7893779	2.15e-06	1.01e-07	0.965714
8120883	2.15e-06	1e-07	0.94055	DOPEY1	dopey family member 1
7965486	2.15e-06	1.01e-07	0.764278	CEP83	centrosomal protein 83
7917741	2.15e-06	1.01e-07	0.536024	TMED5	transmembrane p24 trafficking protein 5
7896637	2.15e-06	1.01e-07	-0.469778
7894067	2.15e-06	1e-07	-0.865809
7980152	2.15e-06	1e-07	-0.912515	LTBP2	latent transforming growth factor beta binding protein 2
7894284	2.17e-06	1.02e-07	1.16765
8042270	2.17e-06	1.02e-07	0.998653	UGP2	UDP-glucose pyrophosphorylase 2
7980547	2.17e-06	1.02e-07	0.911549	SEL1L	SEL1L ERAD E3 ligase adaptor subunit
7962427	2.17e-06	1.02e-07	0.888378	PUS7L	pseudouridylate synthase 7 like
8028112	2.17e-06	1.02e-07	-0.426123	LRFN3	leucine rich repeat and fibronectin type III domain containing 3
8059139	2.17e-06	1.02e-07	-0.441204	ATG9A	autophagy related 9A
8060705	2.17e-06	1.02e-07	-0.468864	MAVS	mitochondrial antiviral signaling protein
7985001	2.17e-06	1.02e-07	-0.532101	NEIL1	nei like DNA glycosylase 1
7970455	2.17e-06	1.02e-07	-0.605331	CRYL1	crystallin lambda 1
7940118	2.18e-06	1.03e-07	0.491988	ZFP91-CNTF///ZFP91///CNTF	ZFP91-CNTF readthrough (NMD candidate)///ZFP91 zinc finger protein///ciliary neurotrophic factor
7981958	2.18e-06	1.03e-07	-0.688478	SNORD116-9///SNORD116-7///SNORD116-5///SNORD116-3	small nucleolar RNA, C/D box 116-9///small nucleolar RNA, C/D box 116-7///small nucleolar RNA, C/D box 116-5///small nucleolar RNA, C/D box 116-3
7981962	2.18e-06	1.03e-07	-0.688478	SNORD116-9///SNORD116-7///SNORD116-5///SNORD116-3	small nucleolar RNA, C/D box 116-9///small nucleolar RNA, C/D box 116-7///small nucleolar RNA, C/D box 116-5///small nucleolar RNA, C/D box 116-3
7926356	2.19e-06	1.03e-07	0.864274	PTER	phosphotriesterase related
8059710	2.2e-06	1.04e-07	1.75295	SNORD20	small nucleolar RNA, C/D box 20
8104079	2.2e-06	1.04e-07	1.02531	FAT1	FAT atypical cadherin 1
8035803	2.2e-06	1.04e-07	0.661893	ZNF708	zinc finger protein 708
8165334	2.2e-06	1.04e-07	-0.827732	CLIC3	chloride intracellular channel 3
8034313	2.22e-06	1.05e-07	0.867857	HNRNPA1P6///HNRNPA1P33///HNRNPA1P27///HNRNPA1P10///HNRNPA1L2///HNRNPA1	heterogeneous nuclear ribonucleoprotein A1 pseudogene 6///heterogeneous nuclear ribonucleoprotein A1 pseudogene 33///heterogeneous nuclear ribonucleoprotein A1 pseudogene 27///heterogeneous nuclear ribonucleoprotein A1 pseudogene 10///heterogeneous nuclear ribonucleoprotein A1-like 2///heterogeneous nuclear ribonucleoprotein A1
7894402	2.22e-06	1.05e-07	0.692938
7893449	2.23e-06	1.06e-07	0.544508
7906688	2.23e-06	1.06e-07	-0.49965	PPOX	protoporphyrinogen oxidase
7908421	2.24e-06	1.07e-07	0.798102	TROVE2	TROVE domain family member 2
8154531	2.24e-06	1.07e-07	0.70628	DENND4C	DENN domain containing 4C
7913380	2.24e-06	1.07e-07	0.649159	NBPF25P///NBPF19///NBPF20///NBPF10///NBPF8///NBPF9///NBPF15///NBPF11///NBPF12///NBPF3///NBPF1///NBPF14	neuroblastoma breakpoint family member 25, pseudogene///neuroblastoma breakpoint family member 19///neuroblastoma breakpoint family member 20///neuroblastoma breakpoint family member 10///neuroblastoma breakpoint family member 8///neuroblastoma breakpoint family member 9///neuroblastoma breakpoint family member 15///neuroblastoma breakpoint family member 11///neuroblastoma breakpoint family membe…
7924832	2.24e-06	1.06e-07	-0.5204	WNT9A	Wnt family member 9A
7987145	2.25e-06	1.07e-07	1.06414	FMN1	formin 1
8079021	2.25e-06	1.07e-07	0.811779	CTNNB1	catenin beta 1
8156873	2.25e-06	1.07e-07	0.71177	INVS	inversin
8173825	2.25e-06	1.07e-07	0.608621	RPS6KA6	ribosomal protein S6 kinase A6
7898570	2.25e-06	1.07e-07	-0.661276
7981111	2.26e-06	1.08e-07	0.983197	DICER1	dicer 1, ribonuclease III
8174322	2.26e-06	1.08e-07	0.917639	MORC4	MORC family CW-type zinc finger 4
8001693	2.26e-06	1.08e-07	0.850637	CNOT1	CCR4-NOT transcription complex subunit 1
8009755	2.26e-06	1.08e-07	-0.652448	ARMC7	armadillo repeat containing 7
7975598	2.26e-06	1.08e-07	-0.696131	ACOT1	acyl-CoA thioesterase 1
8167322	2.27e-06	1.09e-07	-0.493385	WDR13	WD repeat domain 13
8048146	2.28e-06	1.1e-07	0.822665	XRCC5	X-ray repair cross complementing 5
8135277	2.28e-06	1.09e-07	0.693525	KMT2E	lysine methyltransferase 2E
8026868	2.28e-06	1.09e-07	-0.400687	RPL18A	ribosomal protein L18a
7939546	2.28e-06	1.09e-07	-0.851445	CD82	CD82 molecule
7894429	2.29e-06	1.1e-07	1.25359
8162850	2.29e-06	1.1e-07	0.852652	TEX10	testis expressed 10
7957715	2.32e-06	1.12e-07	0.742958	NEDD1	neural precursor cell expressed, developmentally down-regulated 1
7916910	2.32e-06	1.12e-07	0.718846	LRRC40	leucine rich repeat containing 40
7956697	2.32e-06	1.12e-07	0.693101	MON2	MON2 homolog, regulator of endosome-to-Golgi trafficking
7943231	2.32e-06	1.12e-07	0.685687	ANKRD49	ankyrin repeat domain 49
7917676	2.32e-06	1.12e-07	0.585231	GLMN	glomulin, FKBP associated protein
7945436	2.32e-06	1.12e-07	-0.502599	HRAS	HRas proto-oncogene, GTPase
8037679	2.32e-06	1.12e-07	-0.517135	DMWD	dystrophia myotonica, WD repeat containing
7946849	2.32e-06	1.12e-07	-0.587754
8074878	2.32e-06	1.12e-07	-0.626371
7894845	2.34e-06	1.13e-07	0.705049
8110858	2.34e-06	1.13e-07	-0.328905	LOC728613///PDCD6	programmed cell death 6 pseudogene///programmed cell death 6
7922646	2.35e-06	1.14e-07	0.745864	TOR1AIP2	torsin 1A interacting protein 2
8093013	2.35e-06	1.14e-07	-0.367265	TNK2	tyrosine kinase non receptor 2
8070341	2.36e-06	1.15e-07	0.68696	BRWD1	bromodomain and WD repeat domain containing 1
7956613	2.37e-06	1.15e-07	-0.501921	TSPAN31///TSPAN31	tetraspanin 31///tetraspanin 31
7893191	2.38e-06	1.16e-07	1.0164
8099581	2.38e-06	1.16e-07	0.569704	LCORL	ligand dependent nuclear receptor corepressor like
8095163	2.39e-06	1.16e-07	0.913201	EXOC1	exocyst complex component 1
7945377	2.4e-06	1.17e-07	-0.738853	SIGIRR	single Ig and TIR domain containing
7895286	2.41e-06	1.17e-07	1.09518
7970858	2.42e-06	1.18e-07	0.547108
8083429	2.43e-06	1.18e-07	0.565781	MBNL1	muscleblind like splicing regulator 1
7929562	2.44e-06	1.19e-07	1.06767	ZNF518A	zinc finger protein 518A
7892556	2.44e-06	1.19e-07	0.505881
7902992	2.44e-06	1.19e-07	0.470347	RPAP2	RNA polymerase II associated protein 2
8133633	2.44e-06	1.19e-07	-0.479364	NSUN5P2///NSUN5P1///NSUN5	NOP2/Sun RNA methyltransferase family member 5 pseudogene 2///NOP2/Sun RNA methyltransferase family member 5 pseudogene 1///NOP2/Sun RNA methyltransferase family member 5
7978595	2.47e-06	1.21e-07	1.15422	BAZ1A	bromodomain adjacent to zinc finger domain 1A
8081465	2.48e-06	1.21e-07	0.943049	BBX	BBX, HMG-box containing
8136471	2.48e-06	1.21e-07	-0.629567
8104788	2.49e-06	1.22e-07	1.08246	RAI14	retinoic acid induced 14
8160088	2.51e-06	1.23e-07	1.07525	MPDZ	multiple PDZ domain crumbs cell polarity complex component
7970084	2.51e-06	1.23e-07	-0.337089	NAXD	NAD(P)HX dehydratase
7895518	2.51e-06	1.23e-07	-0.388199
7937378	2.51e-06	1.23e-07	-0.484518	PTDSS2	phosphatidylserine synthase 2
7999532	2.52e-06	1.24e-07	0.682701	GSPT1	G1 to S phase transition 1
7958759	2.52e-06	1.24e-07	-0.479759
8098328	2.53e-06	1.25e-07	0.837464	GALNT7	polypeptide N-acetylgalactosaminyltransferase 7
7896142	2.53e-06	1.24e-07	0.437986
7894611	2.53e-06	1.25e-07	-0.675001
7894289	2.54e-06	1.25e-07	0.784414
7970262	2.54e-06	1.25e-07	0.542668	CUL4A	cullin 4A
7989718	2.54e-06	1.25e-07	-0.666486	RASL12	RAS like family 12
8180405	2.56e-06	1.26e-07	0.783294	ARL4A	ADP ribosylation factor like GTPase 4A
7925446	2.56e-06	1.26e-07	-0.453849
7931899	2.56e-06	1.27e-07	-0.502588	IL15RA	interleukin 15 receptor subunit alpha
8034514	2.56e-06	1.27e-07	-0.593062	C19orf43	chromosome 19 open reading frame 43
8055377	2.57e-06	1.28e-07	0.788911	ZRANB3	zinc finger RANBP2-type containing 3
7958275	2.58e-06	1.28e-07	0.903079	POLR3B	RNA polymerase III subunit B
8170865	2.6e-06	1.29e-07	-0.513322	TAZ	tafazzin
8053668	2.61e-06	1.3e-07	0.920094	EIF2AK3	eukaryotic translation initiation factor 2 alpha kinase 3
8102482	2.61e-06	1.3e-07	0.843328	SEC24D	SEC24 homolog D, COPII coat complex component
8078360	2.61e-06	1.29e-07	0.664318	STT3B	STT3B, catalytic subunit of the oligosaccharyltransferase complex
8007701	2.61e-06	1.3e-07	-1.55343	HIGD1B	HIG1 hypoxia inducible domain family member 1B
7960280	2.62e-06	1.3e-07	-0.397774	FBXL14	F-box and leucine rich repeat protein 14
8021685	2.63e-06	1.31e-07	1.07987	CCDC102B	coiled-coil domain containing 102B
8164165	2.63e-06	1.31e-07	0.984398	HSPA5	heat shock protein family A (Hsp70) member 5
8102389	2.63e-06	1.31e-07	0.827871	ZGRF1	zinc finger GRF-type containing 1
8133571	2.63e-06	1.31e-07	-0.273163	SPDYE16///SPDYE2B///SPDYE6///SPDYE8P///SPDYE2///SPDYE3///SPDYE7P///SPDYE1	speedy/RINGO cell cycle regulator family member E16///speedy/RINGO cell cycle regulator family member E2B///speedy/RINGO cell cycle regulator family member E6///speedy/RINGO cell cycle regulator family member E8, pseudogene///speedy/RINGO cell cycle regulator family member E2///speedy/RINGO cell cycle regulator family member E3///speedy/RINGO cell cycle regulator family member E7, pseudogene///sp…
7894336	2.63e-06	1.31e-07	-0.479616
8069553	2.64e-06	1.32e-07	1.22416	NRIP1	nuclear receptor interacting protein 1
7894039	2.64e-06	1.32e-07	1.15496
8084878	2.64e-06	1.32e-07	0.874128
7982957	2.64e-06	1.32e-07	0.838434	MGA	MGA, MAX dimerization protein
8057719	2.64e-06	1.32e-07	0.769948	HIBCH	3-hydroxyisobutyryl-CoA hydrolase
8162645	2.64e-06	1.33e-07	-0.322282	MFSD14B///MFSD14C	major facilitator superfamily domain containing 14B///major facilitator superfamily domain containing 14C
8018324	2.64e-06	1.32e-07	-0.343242	GGA3	golgi associated, gamma adaptin ear containing, ARF binding protein 3
8025000	2.64e-06	1.32e-07	-0.40749	VMAC	vimentin-type intermediate filament associated coiled-coil protein
8039131	2.64e-06	1.32e-07	-0.454952	TFPT	TCF3 fusion partner
8038407	2.64e-06	1.32e-07	-0.906532	RRAS	related RAS viral (r-ras) oncogene homolog
8053599	2.65e-06	1.33e-07	-0.703535	INO80B-WBP1///WBP1	INO80B-WBP1 readthrough (NMD candidate)///WW domain binding protein 1
8022767	2.66e-06	1.34e-07	0.688257	TRAPPC8	trafficking protein particle complex 8
8030416	2.67e-06	1.34e-07	-0.378923	SCAF1	SR-related CTD associated factor 1
8025382	2.67e-06	1.34e-07	-0.843743	CERS4	ceramide synthase 4
8136347	2.68e-06	1.35e-07	1.06948	CALD1	caldesmon 1
8058428	2.68e-06	1.35e-07	0.700256	NDUFS1	NADH:ubiquinone oxidoreductase core subunit S1
8032650	2.68e-06	1.35e-07	-0.466683	PIP5K1C	phosphatidylinositol-4-phosphate 5-kinase type 1 gamma
7894862	2.68e-06	1.35e-07	-0.470207
7969243	2.69e-06	1.36e-07	1.24256	CKAP2	cytoskeleton associated protein 2
7925201	2.69e-06	1.36e-07	0.711698	ARID4B	AT-rich interaction domain 4B
7994161	2.69e-06	1.36e-07	0.703261	RBBP6	RB binding protein 6, ubiquitin ligase
7989243	2.69e-06	1.36e-07	0.608747
7897648	2.69e-06	1.36e-07	-0.433626	PEX14	peroxisomal biogenesis factor 14
8097841	2.7e-06	1.37e-07	0.859712	TRIM2	tripartite motif containing 2
8070097	2.7e-06	1.37e-07	0.690233	DNAJC28	DnaJ heat shock protein family (Hsp40) member C28
7909992	2.7e-06	1.37e-07	0.601909	FBXO28	F-box protein 28
8007885	2.72e-06	1.38e-07	1.00518	NSF	N-ethylmaleimide sensitive factor, vesicle fusing ATPase
8106730	2.72e-06	1.38e-07	0.92431	XRCC4	X-ray repair cross complementing 4
8133590	2.72e-06	1.38e-07	-0.286386	SPDYE16///SPDYE2B///SPDYE6///SPDYE8P///SPDYE2///SPDYE3///SPDYE7P///SPDYE1	speedy/RINGO cell cycle regulator family member E16///speedy/RINGO cell cycle regulator family member E2B///speedy/RINGO cell cycle regulator family member E6///speedy/RINGO cell cycle regulator family member E8, pseudogene///speedy/RINGO cell cycle regulator family member E2///speedy/RINGO cell cycle regulator family member E3///speedy/RINGO cell cycle regulator family member E7, pseudogene///sp…
8040479	2.72e-06	1.38e-07	-0.304229	GDF7	growth differentiation factor 7
7893594	2.72e-06	1.38e-07	-0.783495
8000799	2.72e-06	1.38e-07	-1.26928	GDPD3	glycerophosphodiester phosphodiesterase domain containing 3
8059279	2.74e-06	1.39e-07	1.09244	EPHA4	EPH receptor A4
7899310	2.74e-06	1.39e-07	-0.622388	TMEM222	transmembrane protein 222
7896580	2.74e-06	1.4e-07	-0.876612
7894881	2.75e-06	1.4e-07	-0.446663
8035612	2.75e-06	1.4e-07	-0.469342	MEF2B///BORCS8///BORCS8-MEF2B	myocyte enhancer factor 2B///BLOC-1 related complex subunit 8///BORCS8-MEF2B readthrough
8005399	2.76e-06	1.41e-07	-0.466411	ALKBH5	alkB homolog 5, RNA demethylase
8133623	2.76e-06	1.41e-07	-0.800078
8139975	2.76e-06	1.41e-07	-0.800078
8032392	2.77e-06	1.42e-07	-0.775068	MKNK2	MAP kinase interacting serine/threonine kinase 2
8038949	2.79e-06	1.43e-07	1.04302	ZNF841	zinc finger protein 841
8130374	2.79e-06	1.43e-07	0.802133	FBXO5	F-box protein 5
8027480	2.79e-06	1.43e-07	-0.559303	RGS9BP	regulator of G-protein signaling 9 binding protein
8166956	2.8e-06	1.43e-07	0.725239	KDM6A	lysine demethylase 6A
8052418	2.81e-06	1.44e-07	0.776025	PUS10	pseudouridylate synthase 10
7895074	2.82e-06	1.45e-07	0.894945
8138922	2.82e-06	1.45e-07	0.796724	KBTBD2	kelch repeat and BTB domain containing 2
7917482	2.82e-06	1.45e-07	0.612195	KYAT3	kynurenine aminotransferase 3
7951144	2.82e-06	1.45e-07	0.601847	CCDC82	coiled-coil domain containing 82
8056909	2.82e-06	1.45e-07	0.53307	ATF2	activating transcription factor 2
7899043	2.82e-06	1.45e-07	-0.554198	SEPN1	selenoprotein N, 1
8086185	2.82e-06	1.45e-07	-0.586448	PLCD1	phospholipase C delta 1
7971246	2.83e-06	1.46e-07	0.580535	VWA8	von Willebrand factor A domain containing 8
8114455	2.87e-06	1.48e-07	1.11134	HSPA9	heat shock protein family A (Hsp70) member 9
7896985	2.87e-06	1.48e-07	-0.43934	MIB2	mindbomb E3 ubiquitin protein ligase 2
8000013	2.88e-06	1.49e-07	0.761668	ERI2	ERI1 exoribonuclease family member 2
7954492	2.88e-06	1.49e-07	0.530191	FGFR1OP2	FGFR1 oncogene partner 2
8098789	2.88e-06	1.49e-07	-0.342712	GAK	cyclin G associated kinase
7998902	2.88e-06	1.49e-07	-0.495024	HCFC1R1///PHRF1	host cell factor C1 regulator 1///PHD and ring finger domains 1
7983350	2.89e-06	1.49e-07	0.843869	EIF3J	eukaryotic translation initiation factor 3 subunit J
7929692	2.89e-06	1.5e-07	-0.34806	ZFYVE27	zinc finger FYVE-type containing 27
7998604	2.89e-06	1.49e-07	-0.540317	HAGH	hydroxyacylglutathione hydrolase
7953532	2.9e-06	1.5e-07	-0.550417	ENO2	enolase 2
8082869	2.93e-06	1.52e-07	0.72209	PPP2R3A	protein phosphatase 2 regulatory subunit B''alpha
7956539	2.93e-06	1.52e-07	-0.448826	DTX3	deltex E3 ubiquitin ligase 3
8033069	2.93e-06	1.52e-07	-0.613343	NDUFA11	NADH:ubiquinone oxidoreductase subunit A11
8041206	2.93e-06	1.52e-07	-1.26813	LBH	limb bud and heart development
7903188	2.94e-06	1.53e-07	0.636019	PTBP2	polypyrimidine tract binding protein 2
7903389	2.97e-06	1.54e-07	0.833428
7964579	2.98e-06	1.55e-07	-0.37845	CTDSP2	CTD small phosphatase 2
8051547	3e-06	1.56e-07	0.593222	PRKD3	protein kinase D3
7897714	3e-06	1.56e-07	-0.34876	FBXO44	F-box protein 44
7998590	3e-06	1.56e-07	-0.519326	SPSB3	splA/ryanodine receptor domain and SOCS box containing 3
7895123	3.01e-06	1.57e-07	1.03106
7903507	3.01e-06	1.57e-07	0.871554	FAM102B	family with sequence similarity 102 member B
8042337	3.02e-06	1.58e-07	0.621827	ACTR2	ARP2 actin related protein 2 homolog
8019807	3.02e-06	1.58e-07	0.618722	USP14	ubiquitin specific peptidase 14
7952103	3.02e-06	1.57e-07	0.458743	DDX6	DEAD-box helicase 6
8061940	3.02e-06	1.58e-07	-0.381353	C20orf144///C20orf144	chromosome 20 open reading frame 144///chromosome 20 open reading frame 144
8007594	3.02e-06	1.58e-07	-0.571785	TMUB2	transmembrane and ubiquitin like domain containing 2
8153430	3.04e-06	1.59e-07	-0.517436	NAPRT	nicotinate phosphoribosyltransferase
8097148	3.05e-06	1.6e-07	1.06104	KIAA1109	KIAA1109
8086077	3.05e-06	1.61e-07	0.625982	CLASP2	cytoplasmic linker associated protein 2
8165064	3.05e-06	1.6e-07	-0.375627	UBAC1	UBA domain containing 1
8038515	3.05e-06	1.6e-07	-0.405379	VRK3	vaccinia related kinase 3
8019238	3.05e-06	1.6e-07	-0.41507	OXLD1	oxidoreductase like domain containing 1
7894538	3.05e-06	1.6e-07	-0.656167
7909890	3.05e-06	1.6e-07	-0.7007	HLX	H2.0 like homeobox
8043251	3.06e-06	1.61e-07	0.779438	PTCD3	pentatricopeptide repeat domain 3
8161587	3.07e-06	1.61e-07	0.733682	CBWD6///CBWD3///CBWD5///CBWD2///CBWD1///CBWD6///CBWD3///CBWD5///CBWD1	COBW domain containing 6///COBW domain containing 3///COBW domain containing 5///COBW domain containing 2///COBW domain containing 1///COBW domain containing 6///COBW domain containing 3///COBW domain containing 5///COBW domain containing 1
7896528	3.07e-06	1.62e-07	0.690468
8171747	3.08e-06	1.62e-07	0.764839	EIF1AX	eukaryotic translation initiation factor 1A, X-linked
8029831	3.08e-06	1.62e-07	-0.606095	CALM3///CALM3	calmodulin 3///calmodulin 3
8030364	3.08e-06	1.62e-07	-1.11142	SNORD34	small nucleolar RNA, C/D box 34
7915578	3.09e-06	1.63e-07	-0.673525	TMEM53	transmembrane protein 53
8159815	3.1e-06	1.64e-07	0.681777	CBWD6///CBWD3///CBWD5///CBWD2///CBWD1///CBWD6///CBWD3///CBWD5///CBWD1	COBW domain containing 6///COBW domain containing 3///COBW domain containing 5///COBW domain containing 2///COBW domain containing 1///COBW domain containing 6///COBW domain containing 3///COBW domain containing 5///COBW domain containing 1
8095894	3.12e-06	1.65e-07	0.654434	MRPL1	mitochondrial ribosomal protein L1
7992205	3.12e-06	1.65e-07	-0.443507	UBE2I	ubiquitin conjugating enzyme E2 I
7992639	3.12e-06	1.65e-07	-0.517641	TBC1D24	TBC1 domain family member 24
7896531	3.13e-06	1.65e-07	0.875736
8151561	3.13e-06	1.66e-07	0.836222	ZFAND1	zinc finger AN1-type containing 1
7997702	3.13e-06	1.65e-07	-0.332381	COX4I1	cytochrome c oxidase subunit 4I1
8076481	3.13e-06	1.66e-07	-0.550951	CYB5R3	cytochrome b5 reductase 3
7939805	3.13e-06	1.66e-07	-0.79535	SLC39A13	solute carrier family 39 member 13
8133902	3.15e-06	1.67e-07	0.889158
8129804	3.15e-06	1.67e-07	0.54345	MAP3K5	mitogen-activated protein kinase kinase kinase 5
7987225	3.16e-06	1.68e-07	-0.736971	NOP10	NOP10 ribonucleoprotein
7895516	3.18e-06	1.69e-07	0.984327
7906652	3.18e-06	1.69e-07	-0.363442	NIT1	nitrilase 1
7954245	3.19e-06	1.7e-07	0.894493	PLEKHA5	pleckstrin homology domain containing A5
7896512	3.19e-06	1.7e-07	0.796989
8137906	3.19e-06	1.7e-07	-0.435633	RADIL	Rap associating with DIL domain
7896094	3.19e-06	1.7e-07	-0.887465
8036763	3.2e-06	1.71e-07	-0.465341	DYRK1B	dual specificity tyrosine phosphorylation regulated kinase 1B
7967358	3.23e-06	1.72e-07	-0.581332	PITPNM2	phosphatidylinositol transfer protein membrane associated 2
8155636	3.25e-06	1.74e-07	0.747136	CBWD6///CBWD3///CBWD5///CBWD2///CBWD1///CBWD6///CBWD3///CBWD5///CBWD1	COBW domain containing 6///COBW domain containing 3///COBW domain containing 5///COBW domain containing 2///COBW domain containing 1///COBW domain containing 6///COBW domain containing 3///COBW domain containing 5///COBW domain containing 1
8024255	3.25e-06	1.73e-07	-0.508967	MUM1	melanoma associated antigen (mutated) 1
8105647	3.26e-06	1.74e-07	0.708439	TRAPPC13	trafficking protein particle complex 13
8135955	3.27e-06	1.75e-07	1.0568	CALU	calumenin
8048478	3.27e-06	1.75e-07	-0.404218	ZFAND2B	zinc finger AN1-type containing 2B
7895939	3.28e-06	1.75e-07	0.673681
7893103	3.29e-06	1.76e-07	0.629749
8122409	3.29e-06	1.77e-07	0.584584	PEX3	peroxisomal biogenesis factor 3
8087236	3.29e-06	1.76e-07	-0.533248	DALRD3	DALR anticodon binding domain containing 3
7945420	3.29e-06	1.76e-07	-0.582198	RNH1	ribonuclease/angiogenin inhibitor 1
8003125	3.29e-06	1.76e-07	-0.641691	TAF1C	TATA-box binding protein associated factor, RNA polymerase I subunit C
7981566	3.29e-06	1.77e-07	-0.796884	NUDT14	nudix hydrolase 14
8109830	3.3e-06	1.78e-07	1.29482	SPDL1	spindle apparatus coiled-coil protein 1
7893125	3.3e-06	1.78e-07	1.00417
8105633	3.3e-06	1.77e-07	0.768533	PPWD1	peptidylprolyl isomerase domain and WD repeat containing 1
8171708	3.3e-06	1.78e-07	0.585283	CXorf23	chromosome X open reading frame 23
8148293	3.3e-06	1.78e-07	0.572642	NSMCE2	NSE2/MMS21 homolog, SMC5-SMC6 complex SUMO ligase
8140371	3.3e-06	1.77e-07	-0.64944	TMEM120A	transmembrane protein 120A
7896247	3.31e-06	1.79e-07	0.878705
7957467	3.31e-06	1.79e-07	0.511608	C12orf29	chromosome 12 open reading frame 29
8086810	3.31e-06	1.78e-07	0.435808	SMARCC1	SWI/SNF related, matrix associated, actin dependent regulator of chromatin subfamily c member 1
7980304	3.31e-06	1.78e-07	-0.600541
8147848	3.32e-06	1.8e-07	0.73634	OXR1	oxidation resistance 1
8106429	3.32e-06	1.8e-07	0.558087	AGGF1	angiogenic factor with G-patch and FHA domains 1
8031632	3.32e-06	1.79e-07	0.454672	ZNF542P	zinc finger protein 542, pseudogene
8016088	3.34e-06	1.81e-07	0.714898	CCDC43	coiled-coil domain containing 43
8059244	3.34e-06	1.81e-07	-0.441545	CHPF	chondroitin polymerizing factor
8149942	3.35e-06	1.81e-07	0.822649	CCDC25	coiled-coil domain containing 25
8112285	3.35e-06	1.82e-07	0.465298	ERCC8	ERCC excision repair 8, CSA ubiquitin ligase complex subunit
7893855	3.35e-06	1.82e-07	-0.443507
8155849	3.36e-06	1.83e-07	0.596604	ANXA1	annexin A1
8165656	3.36e-06	1.82e-07	-0.628752
7896111	3.37e-06	1.83e-07	1.12231
7987981	3.37e-06	1.84e-07	0.800482	UBR1	ubiquitin protein ligase E3 component n-recognin 1
8115181	3.37e-06	1.84e-07	0.626468	DCTN4	dynactin subunit 4
8023735	3.37e-06	1.84e-07	0.616089	TMX3	thioredoxin related transmembrane protein 3
8159566	3.37e-06	1.83e-07	-0.387801	MAN1B1	mannosidase alpha class 1B member 1
8105434	3.37e-06	1.84e-07	-0.458462
8056201	3.38e-06	1.84e-07	0.57105	RBMS1	RNA binding motif single stranded interacting protein 1
8130383	3.39e-06	1.85e-07	0.769946	MTRF1L	mitochondrial translational release factor 1 like
7920303	3.4e-06	1.86e-07	-0.547302	S100A13	S100 calcium binding protein A13
8107282	3.41e-06	1.86e-07	0.934222	WDR36	WD repeat domain 36
7954711	3.42e-06	1.87e-07	0.854314	KIAA1551	KIAA1551
7934154	3.42e-06	1.87e-07	-0.571439
8034565	3.43e-06	1.88e-07	-0.550554	DNASE2	deoxyribonuclease 2, lysosomal
8032037	3.44e-06	1.89e-07	-0.614039	SHC2	SHC adaptor protein 2
8004030	3.44e-06	1.88e-07	-0.702889	RNF167	ring finger protein 167
8073129	3.44e-06	1.88e-07	-0.737494	MGAT3	mannosyl (beta-1,4-)-glycoprotein beta-1,4-N-acetylglucosaminyltransferase
8038952	3.45e-06	1.89e-07	0.751639	ZNF616	zinc finger protein 616
8084963	3.45e-06	1.9e-07	0.420319	PAK2	p21 (RAC1) activated kinase 2
8066195	3.45e-06	1.89e-07	-0.424087	BLCAP	bladder cancer associated protein
7955777	3.45e-06	1.89e-07	-0.519004	C12orf10	chromosome 12 open reading frame 10
7981974	3.45e-06	1.89e-07	-0.920126	SNORD116-13	small nucleolar RNA, C/D box 116-13
8084818	3.46e-06	1.9e-07	0.513676	CCDC50	coiled-coil domain containing 50
7893558	3.46e-06	1.9e-07	-0.751739
7895039	3.47e-06	1.91e-07	0.736013
7926609	3.47e-06	1.91e-07	0.472759	COMMD3-BMI1///BMI1///COMMD3-BMI1///BMI1	COMMD3-BMI1 readthrough///BMI1 proto-oncogene, polycomb ring finger///COMMD3-BMI1 readthrough///BMI1 proto-oncogene, polycomb ring finger
7910638	3.47e-06	1.91e-07	-0.392157
7893067	3.47e-06	1.91e-07	-0.798212
8008566	3.49e-06	1.93e-07	0.746447	STXBP4	syntaxin binding protein 4
7968199	3.49e-06	1.93e-07	0.539688	CDK8///ADRA1B	cyclin dependent kinase 8///adrenoceptor alpha 1B
7991661	3.49e-06	1.93e-07	-0.390878
7990138	3.49e-06	1.93e-07	-1.01909	GRAMD2	GRAM domain containing 2
7894908	3.5e-06	1.94e-07	1.02879
8098084	3.51e-06	1.95e-07	0.940756	ETFDH	electron transfer flavoprotein dehydrogenase
7947396	3.51e-06	1.94e-07	0.680793	CSTF3	cleavage stimulation factor subunit 3
8138581	3.51e-06	1.95e-07	0.424446	TRA2A	transformer 2 alpha homolog
8065330	3.51e-06	1.94e-07	-0.503431
7941843	3.51e-06	1.94e-07	-0.634509	SSH3	slingshot protein phosphatase 3
7911017	3.52e-06	1.96e-07	0.821206	SDCCAG8	serologically defined colon cancer antigen 8
7916443	3.52e-06	1.96e-07	0.792403	USP24	ubiquitin specific peptidase 24
7979516	3.52e-06	1.96e-07	0.713827	TRMT5	tRNA methyltransferase 5
8051637	3.52e-06	1.96e-07	0.632871	DHX57	DEAH-box helicase 57
7905395	3.52e-06	1.95e-07	-0.455958	PSMB4	proteasome subunit beta 4
8060660	3.52e-06	1.95e-07	-0.647209	HSPA12B	heat shock protein family A (Hsp70) member 12B
7957260	3.53e-06	1.97e-07	0.701439	GLIPR1	GLI pathogenesis related 1
7913665	3.53e-06	1.97e-07	-0.414326
8150599	3.54e-06	1.97e-07	0.891155	PRKDC	protein kinase, DNA-activated, catalytic polypeptide
7892829	3.55e-06	1.98e-07	0.740714
8095545	3.55e-06	1.98e-07	0.701616	RUFY3	RUN and FYVE domain containing 3
8057887	3.55e-06	1.98e-07	0.580986	STK17B	serine/threonine kinase 17b
8026751	3.55e-06	1.99e-07	-0.549229	MVB12A	multivesicular body subunit 12A
8012197	3.55e-06	1.98e-07	-0.768708	TMEM256-PLSCR3///PLSCR3	TMEM256-PLSCR3 readthrough (NMD candidate)///phospholipid scramblase 3
8034210	3.55e-06	1.98e-07	-0.791231	TMEM205	transmembrane protein 205
8033956	3.56e-06	1.99e-07	-0.383388	S1PR2	sphingosine-1-phosphate receptor 2
8077082	3.56e-06	1.99e-07	-0.551323	LMF2	lipase maturation factor 2
7931239	3.58e-06	2.01e-07	0.720738	EDRF1	erythroid differentiation regulatory factor 1
8164653	3.58e-06	2.01e-07	-0.524593	UCK1	uridine-cytidine kinase 1
8026698	3.58e-06	2.01e-07	-0.5635	BABAM1///BABAM1	BRISC and BRCA1 A complex member 1///BRISC and BRCA1 A complex member 1
8026989	3.58e-06	2e-07	-0.684254
8000998	3.59e-06	2.01e-07	-0.677621	VKORC1	vitamin K epoxide reductase complex subunit 1
7928882	3.59e-06	2.01e-07	-1.16676	ADIRF	adipogenesis regulatory factor
8033667	3.62e-06	2.03e-07	0.572916	ZNF558	zinc finger protein 558
8006183	3.62e-06	2.03e-07	-0.388458	SUZ12P1	SUZ12 polycomb repressive complex 2 subunit pseudogene 1
7919412	3.63e-06	2.04e-07	0.716009	NBPF25P///NBPF19///NBPF20///NBPF10///NBPF8///NBPF9///NBPF15///NBPF11///NBPF12///NBPF3///NBPF1///NBPF14	neuroblastoma breakpoint family member 25, pseudogene///neuroblastoma breakpoint family member 19///neuroblastoma breakpoint family member 20///neuroblastoma breakpoint family member 10///neuroblastoma breakpoint family member 8///neuroblastoma breakpoint family member 9///neuroblastoma breakpoint family member 15///neuroblastoma breakpoint family member 11///neuroblastoma breakpoint family membe…
7939242	3.63e-06	2.04e-07	0.683431	CAPRIN1	cell cycle associated protein 1
7941822	3.63e-06	2.04e-07	-0.369484	ANKRD13D	ankyrin repeat domain 13D
8018379	3.63e-06	2.04e-07	-0.754443	CASKIN2	CASK interacting protein 2
8158009	3.65e-06	2.05e-07	-0.528537	SLC2A8	solute carrier family 2 member 8
7897745	3.65e-06	2.06e-07	-0.679655	AGTRAP///BRAF	angiotensin II receptor associated protein///B-Raf proto-oncogene, serine/threonine kinase
7896038	3.65e-06	2.06e-07	-0.745114
7916562	3.66e-06	2.06e-07	0.695009	HNRNPA1P6///HNRNPA1P10///HNRNPA1L2///HNRNPA1	heterogeneous nuclear ribonucleoprotein A1 pseudogene 6///heterogeneous nuclear ribonucleoprotein A1 pseudogene 10///heterogeneous nuclear ribonucleoprotein A1-like 2///heterogeneous nuclear ribonucleoprotein A1
8128767	3.67e-06	2.07e-07	0.455077	ZBTB24	zinc finger and BTB domain containing 24
7894513	3.67e-06	2.07e-07	-0.587793
8043324	3.68e-06	2.08e-07	0.887237	RGPD2///RGPD6///RGPD8///RGPD3///RGPD1///RGPD4///RGPD5///RANBP2	RANBP2-like and GRIP domain containing 2///RANBP2-like and GRIP domain containing 6///RANBP2-like and GRIP domain containing 8///RANBP2-like and GRIP domain containing 3///RANBP2-like and GRIP domain containing 1///RANBP2-like and GRIP domain containing 4///RANBP2-like and GRIP domain containing 5///RAN binding protein 2
8053622	3.68e-06	2.08e-07	0.887237	RGPD2///RGPD6///RGPD8///RGPD3///RGPD1///RGPD4///RGPD5///RANBP2	RANBP2-like and GRIP domain containing 2///RANBP2-like and GRIP domain containing 6///RANBP2-like and GRIP domain containing 8///RANBP2-like and GRIP domain containing 3///RANBP2-like and GRIP domain containing 1///RANBP2-like and GRIP domain containing 4///RANBP2-like and GRIP domain containing 5///RAN binding protein 2
8105545	3.68e-06	2.08e-07	0.848038	IPO11	importin 11
8130003	3.68e-06	2.08e-07	-0.605273	SF3B5	splicing factor 3b subunit 5
8074617	3.7e-06	2.09e-07	-0.446654	SCARF2	scavenger receptor class F member 2
8017106	3.71e-06	2.11e-07	0.459597	TRIM37	tripartite motif containing 37
8152333	3.71e-06	2.11e-07	-0.78449
8058940	3.73e-06	2.12e-07	0.664007	USP37	ubiquitin specific peptidase 37
7895973	3.73e-06	2.12e-07	-0.440433
7914516	3.73e-06	2.12e-07	-0.522498	MTMR9LP	myotubularin related protein 9-like, pseudogene
8075635	3.73e-06	2.12e-07	-0.846788	TIMP3	TIMP metallopeptidase inhibitor 3
8069753	3.74e-06	2.13e-07	0.604643	CCT8	chaperonin containing TCP1 subunit 8
8034286	3.74e-06	2.13e-07	-0.416663	ECSIT	ECSIT signalling integrator
7955829	3.74e-06	2.13e-07	-0.419153	TARBP2	TARBP2, RISC loading complex RNA binding subunit
7892916	3.74e-06	2.13e-07	-0.442063
8128013	3.75e-06	2.14e-07	0.595096	RARS2	arginyl-tRNA synthetase 2, mitochondrial
7930956	3.75e-06	2.13e-07	0.581959	SEC23IP	SEC23 interacting protein
8007902	3.77e-06	2.15e-07	-0.699743
8028583	3.78e-06	2.16e-07	-0.54218	PAK4	p21 (RAC1) activated kinase 4
8146462	3.78e-06	2.16e-07	-0.71519	SOX17	SRY-box 17
7977965	3.83e-06	2.19e-07	-0.647466	SLC22A17	solute carrier family 22 member 17
8122672	3.85e-06	2.2e-07	0.676686	TAB2	TGF-beta activated kinase 1/MAP3K7 binding protein 2
8062211	3.86e-06	2.21e-07	0.846554	RPF2	ribosome production factor 2 homolog
8148888	3.86e-06	2.21e-07	-0.422497	PPP1R16A	protein phosphatase 1 regulatory subunit 16A
7895647	3.89e-06	2.23e-07	1.1133
7933139	3.89e-06	2.23e-07	1.01931	ZNF33B	zinc finger protein 33B
7937728	3.89e-06	2.23e-07	-0.380445	TNNI2	troponin I2, fast skeletal type
8079019	3.89e-06	2.22e-07	-0.46805	RPS27///RPS27	ribosomal protein S27///ribosomal protein S27
7991386	3.89e-06	2.23e-07	-0.508483	CIB1	calcium and integrin binding 1
7939665	3.89e-06	2.24e-07	-0.662433	MDK	midkine (neurite growth-promoting factor 2)
8060257	3.91e-06	2.25e-07	-0.510703	STK25	serine/threonine kinase 25
8017634	3.92e-06	2.25e-07	0.784176	DDX5	DEAD-box helicase 5
8021418	3.93e-06	2.26e-07	0.675196	MALT1	MALT1 paracaspase
7995252	3.93e-06	2.26e-07	0.507252	ZNF720	zinc finger protein 720
8018449	3.94e-06	2.27e-07	-0.716708	UNC13D	unc-13 homolog D
8107375	3.95e-06	2.28e-07	0.547673	YTHDC2	YTH domain containing 2
8145440	3.95e-06	2.28e-07	0.51351	PPP2R2A	protein phosphatase 2 regulatory subunit Balpha
7920810	3.95e-06	2.28e-07	0.473938	GON4L	gon-4 like
7894389	3.95e-06	2.27e-07	-0.569909
7980765	3.97e-06	2.29e-07	-0.3385	GPR68	G protein-coupled receptor 68
8015715	3.98e-06	2.3e-07	0.697703	BECN1	beclin 1
7892773	3.98e-06	2.3e-07	-0.31355
7933947	4e-06	2.31e-07	0.512937	HERC4	HECT and RLD domain containing E3 ubiquitin protein ligase 4
7994683	4.02e-06	2.32e-07	-0.602481	TMEM219	transmembrane protein 219
8163505	4.02e-06	2.32e-07	-0.61209	HDHD3	haloacid dehalogenase like hydrolase domain containing 3
7992744	4.03e-06	2.33e-07	-0.448728	FLYWCH1	FLYWCH-type zinc finger 1
7904874	4.04e-06	2.34e-07	0.651669	NBPF25P///NBPF19///NBPF20///NBPF10///NBPF8///NBPF9///NBPF15///NBPF11///NBPF12///NBPF3///NBPF1///NBPF14	neuroblastoma breakpoint family member 25, pseudogene///neuroblastoma breakpoint family member 19///neuroblastoma breakpoint family member 20///neuroblastoma breakpoint family member 10///neuroblastoma breakpoint family member 8///neuroblastoma breakpoint family member 9///neuroblastoma breakpoint family member 15///neuroblastoma breakpoint family member 11///neuroblastoma breakpoint family membe…
8014282	4.07e-06	2.36e-07	-0.717475	MMP28	matrix metallopeptidase 28
8091972	4.08e-06	2.36e-07	0.974268	MECOM	MDS1 and EVI1 complex locus
8161537	4.09e-06	2.38e-07	0.75392	CBWD6///CBWD3///CBWD5///CBWD2///CBWD1///CBWD6///CBWD3///CBWD5///CBWD1	COBW domain containing 6///COBW domain containing 3///COBW domain containing 5///COBW domain containing 2///COBW domain containing 1///COBW domain containing 6///COBW domain containing 3///COBW domain containing 5///COBW domain containing 1
7953687	4.09e-06	2.37e-07	-0.436833
8096661	4.09e-06	2.37e-07	-0.587213
8057394	4.1e-06	2.38e-07	0.899505	SESTD1	SEC14 and spectrin domain containing 1
8129418	4.11e-06	2.39e-07	0.756782	PTPRK	protein tyrosine phosphatase, receptor type K
8062852	4.11e-06	2.39e-07	-0.911591	PKIG	protein kinase (cAMP-dependent, catalytic) inhibitor gamma
7919600	4.11e-06	2.39e-07	-1.27155
8158028	4.12e-06	2.4e-07	-0.389338	LRSAM1	leucine rich repeat and sterile alpha motif containing 1
7914898	4.13e-06	2.41e-07	-0.462546	EVA1B	eva-1 homolog B
8072216	4.14e-06	2.41e-07	-0.452039	GAS2L1	growth arrest specific 2 like 1
7892662	4.15e-06	2.42e-07	-0.722128
7892904	4.16e-06	2.43e-07	1.34962
8068266	4.16e-06	2.43e-07	0.706591	IFNAR1	interferon alpha and beta receptor subunit 1
8058108	4.16e-06	2.43e-07	0.499961	TYW5	tRNA-yW synthesizing protein 5
8116548	4.16e-06	2.43e-07	-0.364807	DUSP22	dual specificity phosphatase 22
8150287	4.17e-06	2.44e-07	0.603429	WHSC1L1	Wolf-Hirschhorn syndrome candidate 1-like 1
7941302	4.17e-06	2.44e-07	-0.698915	FAM89B	family with sequence similarity 89 member B
7895619	4.19e-06	2.45e-07	1.01737
8073662	4.19e-06	2.46e-07	-0.451637	PARVB	parvin beta
7931754	4.21e-06	2.47e-07	0.740581	IDI1	isopentenyl-diphosphate delta isomerase 1
8101340	4.21e-06	2.47e-07	0.446145	HNRNPDL	heterogeneous nuclear ribonucleoprotein D like
8073522	4.21e-06	2.46e-07	-0.47459	SREBF2	sterol regulatory element binding transcription factor 2
8012961	4.23e-06	2.48e-07	0.663984	NCOR1	nuclear receptor corepressor 1
8070321	4.23e-06	2.48e-07	-0.295233	LOC400867	uncharacterized LOC400867
7947221	4.24e-06	2.49e-07	0.484099	LIN7C	lin-7 homolog C, crumbs cell polarity complex component
8089112	4.26e-06	2.5e-07	0.876467	FILIP1L	filamin A interacting protein 1 like
7955361	4.26e-06	2.5e-07	0.75993	LARP4	La ribonucleoprotein domain family member 4
8114158	4.26e-06	2.5e-07	0.615822	PPP2CA	protein phosphatase 2 catalytic subunit alpha
8052742	4.27e-06	2.51e-07	0.644868	FBXO48	F-box protein 48
7950544	4.28e-06	2.52e-07	0.64723	THAP12	THAP domain containing 12
7913571	4.31e-06	2.54e-07	0.660109	HNRNPR	heterogeneous nuclear ribonucleoprotein R
7916185	4.31e-06	2.54e-07	0.551376	ZCCHC11	zinc finger CCHC-type containing 11
8069532	4.32e-06	2.54e-07	1.05838	HSPA13	heat shock protein family A (Hsp70) member 13
8175302	4.32e-06	2.55e-07	-0.690071	FAM127B	family with sequence similarity 127 member B
8159554	4.33e-06	2.56e-07	-0.358855	UAP1L1	UDP-N-acetylglucosamine pyrophosphorylase 1 like 1
8127158	4.34e-06	2.57e-07	0.741599	GCLC	glutamate-cysteine ligase catalytic subunit
8134981	4.34e-06	2.56e-07	-0.47122	TRIP6	thyroid hormone receptor interactor 6
8159004	4.35e-06	2.57e-07	-0.890288	SNORD24///RPL7A	small nucleolar RNA, C/D box 24///ribosomal protein L7a
7937407	4.36e-06	2.58e-07	-0.418524	RASSF7	Ras association domain family member 7
7941364	4.36e-06	2.58e-07	-0.572697	PCNX3	pecanex homolog 3 (Drosophila)
7967544	4.36e-06	2.58e-07	-0.687909	SCARB1	scavenger receptor class B member 1
8074842	4.36e-06	2.58e-07	-0.75199	ABHD17A	abhydrolase domain containing 17A
7984112	4.4e-06	2.61e-07	0.725052	RAB8B	RAB8B, member RAS oncogene family
7990582	4.41e-06	2.62e-07	0.861674	SCAPER	S-phase cyclin A associated protein in the ER
8081115	4.41e-06	2.61e-07	0.719808	ARL13B	ADP ribosylation factor like GTPase 13B
8180350	4.41e-06	2.61e-07	0.654909	BAGE	B melanoma antigen
8118571	4.41e-06	2.62e-07	-0.797478	PSMB9	proteasome subunit beta 9
8178211	4.41e-06	2.62e-07	-0.797478	PSMB9	proteasome subunit beta 9
8179495	4.41e-06	2.62e-07	-0.797478	PSMB9	proteasome subunit beta 9
7967967	4.43e-06	2.64e-07	0.845402
8044613	4.43e-06	2.64e-07	0.69834	CBWD6///CBWD3///CBWD5///CBWD2///CBWD1///CBWD6///CBWD3///CBWD5///CBWD1	COBW domain containing 6///COBW domain containing 3///COBW domain containing 5///COBW domain containing 2///COBW domain containing 1///COBW domain containing 6///COBW domain containing 3///COBW domain containing 5///COBW domain containing 1
7916045	4.43e-06	2.64e-07	0.668399	EPS15	epidermal growth factor receptor pathway substrate 15
7955464	4.43e-06	2.63e-07	-0.40845	DAZAP2	DAZ associated protein 2
7897520	4.43e-06	2.63e-07	-0.665754
8033780	4.44e-06	2.64e-07	0.677781	ZNF426	zinc finger protein 426
8150928	4.44e-06	2.65e-07	0.675024	NSMAF	neutral sphingomyelinase activation associated factor
8013094	4.44e-06	2.65e-07	0.519613	COPS3	COP9 signalosome subunit 3
8076851	4.44e-06	2.65e-07	-0.404189	ALG12	ALG12, alpha-1,6-mannosyltransferase
8117881	4.44e-06	2.65e-07	-0.677305	TRIM39-RPP21///RPP21	TRIM39-RPP21 readthrough///ribonuclease P/MRP subunit p21
8125850	4.45e-06	2.66e-07	-0.44379	C6orf106	chromosome 6 open reading frame 106
8096617	4.46e-06	2.67e-07	0.81669	BANK1	B-cell scaffold protein with ankyrin repeats 1
8054804	4.46e-06	2.67e-07	0.739584	CCDC93	coiled-coil domain containing 93
8084947	4.46e-06	2.67e-07	0.611611	FBXO45	F-box protein 45
7965359	4.49e-06	2.69e-07	1.01587	ATP2B1	ATPase plasma membrane Ca2+ transporting 1
8079346	4.51e-06	2.7e-07	0.898934	SACM1L	SAC1 suppressor of actin mutations 1-like (yeast)
8033746	4.51e-06	2.7e-07	0.534541	ZNF699	zinc finger protein 699
7894866	4.53e-06	2.72e-07	0.973107
7979732	4.53e-06	2.72e-07	0.582952	VTI1B	vesicle transport through interaction with t-SNAREs 1B
8099649	4.54e-06	2.73e-07	0.876017	DHX15	DEAH-box helicase 15
[truncated: 31,298 more rows]

## Sheet: Up
ID	adj.P.Val	P.Value	log2Fold Change	Gene symbol	Gene title
8175319	1.73e-05	1.56e-06	0.585007	ZNF75D	zinc finger protein 75D
7893367	0.00275	0.000768	0.585227
7917676	2.32e-06	1.12e-07	0.585231	GLMN	glomulin, FKBP associated protein
8171708	3.3e-06	1.78e-07	0.585283	CXorf23	chromosome X open reading frame 23
8091648	3.57e-05	3.92e-06	0.585303	SSR3	signal sequence receptor subunit 3
8063211	0.00102	0.000236	0.585316	NCOA3	nuclear receptor coactivator 3
7892762	1.54e-05	1.34e-06	0.5854
8130027	0.000321	5.83e-05	0.585457
8150149	5.52e-05	6.78e-06	0.585726
8045398	4.94e-05	5.91e-06	0.585803	RAB3GAP1	RAB3 GTPase activating protein catalytic subunit 1
7997230	1.61e-05	1.42e-06	0.586135	PSMD7	proteasome 26S subunit, non-ATPase 7
7892771	3.48e-05	3.8e-06	0.586264
8044818	0.00143	0.000352	0.586339	CFAP221	cilia and flagella associated protein 221
7896484	0.00196	0.000515	0.586545
8129108	1.94e-06	8.8e-08	0.586824	ZUFSP	zinc finger with UFM1 specific peptidase domain
7895704	1.53e-05	1.34e-06	0.587024
7894517	0.0132	0.00493	0.587061
8173812	1.99e-06	9.12e-08	0.587195	HMGN5	high mobility group nucleosome binding domain 5
8133176	0.000357	6.67e-05	0.587248	RABGEF1	RAB guanine nucleotide exchange factor 1
8091757	0.00117	0.000277	0.587332	TRIM59	tripartite motif containing 59
8142036	1.78e-05	1.62e-06	0.587726	SRPK2	SRSF protein kinase 2
8070102	0.00286	0.000805	0.587797	GART	phosphoribosylglycinamide formyltransferase, phosphoribosylglycinamide synthetase, phosphoribosylaminoimidazole synthetase
8078380	0.000188	3.04e-05	0.588037	ZNF860	zinc finger protein 860
7969576	0.048	0.0227	0.588098	MIR17HG	miR-17-92a-1 cluster host gene
7919591	0.00216	0.000577	0.588269	FAM72A///FAM72D///FAM72B	family with sequence similarity 72 member A///family with sequence similarity 72 member D///family with sequence similarity 72 member B
7892936	0.00577	0.00185	0.588397
7908388	0.0284	0.0121	0.588597	RGS1	regulator of G-protein signaling 1
8096718	1.42e-06	5.81e-08	0.588628	AIMP1	aminoacyl tRNA synthetase complex interacting multifunctional protein 1
8104506	0.000223	3.74e-05	0.588665	TRIO	trio Rho guanine nucleotide exchange factor
7909815	0.00037	6.95e-05	0.58867	IARS2	isoleucyl-tRNA synthetase 2, mitochondrial
8130556	0.0221	0.009	0.588704	SOD2	superoxide dismutase 2, mitochondrial
7943552	1.12e-05	8.76e-07	0.588793	AASDHPPT	aminoadipate-semialdehyde dehydrogenase-phosphopantetheinyl transferase
7907222	0.0149	0.00569	0.588853	PRRX1	paired related homeobox 1
8168303	6.56e-06	4.42e-07	0.589075	TAF1	TATA-box binding protein associated factor 1
7893543	0.00016	2.49e-05	0.589083
7897890	0.000306	5.5e-05	0.589284	VPS13D	vacuolar protein sorting 13 homolog D
8002904	0.000792	0.000174	0.58967	ADAT1	adenosine deaminase, tRNA specific 1
7907611	0.000144	2.18e-05	0.589828	RASAL2	RAS protein activator like 2
8144378	0.000478	9.51e-05	0.590066	AGPAT5	1-acylglycerol-3-phosphate O-acyltransferase 5
7971550	1.44e-06	5.9e-08	0.590157	MED4	mediator complex subunit 4
8112622	2.33e-05	2.3e-06	0.590204	GFM2	G elongation factor mitochondrial 2
8097570	1.2e-05	9.6e-07	0.590509	USP38	ubiquitin specific peptidase 38
7964834	0.000464	9.17e-05	0.590922	CPM	carboxypeptidase M
7894072	0.000138	2.07e-05	0.591019
7983734	0.00686	0.00227	0.591306	TMOD2	tropomodulin 2
8105436	0.000116	1.69e-05	0.591388	MAP3K1	mitogen-activated protein kinase kinase kinase 1
7922846	0.000203	3.33e-05	0.591395	FAM129A	family with sequence similarity 129 member A
8096777	0.00177	0.000453	0.591525
8107234	2.7e-07	5.63e-09	0.591646	MAN2A1	mannosidase alpha class 2A member 1
7995755	0.000141	2.12e-05	0.591966	OGFOD1	2-oxoglutarate and iron dependent oxygenase domain containing 1
8114628	0.00119	0.000283	0.591966	HARS	histidyl-tRNA synthetase
8048120	0.00456	0.00139	0.59204	ATIC	5-aminoimidazole-4-carboxamide ribonucleotide formyltransferase/IMP cyclohydrolase
8023497	0.000251	4.31e-05	0.592116	ATP8B1	ATPase phospholipid transporting 8B1
8007919	0.00755	0.00253	0.592142	LRRC37A2///LRRC37A6P///LRRC37A3///LRRC37A4P///LRRC37A	leucine rich repeat containing 37 member A2///leucine rich repeat containing 37 member A6, pseudogene///leucine rich repeat containing 37 member A3///leucine rich repeat containing 37 member A4, pseudogene///leucine rich repeat containing 37A
8156167	1.97e-05	1.86e-06	0.59217	NAA35	N(alpha)-acetyltransferase 35, NatC auxiliary subunit
8054227	2.4e-05	2.39e-06	0.592357	REV1	REV1, DNA directed polymerase
8135967	0.000122	1.79e-05	0.592378
7900413	1.75e-06	7.67e-08	0.592392	ZMPSTE24	zinc metallopeptidase STE24
7895185	0.00599	0.00193	0.592584
7991762	0.00803	0.00272	0.592622	HBA2///HBA1	hemoglobin subunit alpha 2///hemoglobin subunit alpha 1
7991766	0.00803	0.00272	0.592622	HBA2///HBA1	hemoglobin subunit alpha 2///hemoglobin subunit alpha 1
8038913	7.63e-06	5.39e-07	0.592795	ZNF649	zinc finger protein 649
8051547	3e-06	1.56e-07	0.593222	PRKD3	protein kinase D3
8045835	0.0084	0.00288	0.593276	GALNT5///GALNT5	polypeptide N-acetylgalactosaminyltransferase 5///polypeptide N-acetylgalactosaminyltransferase 5
7979204	1.89e-05	1.76e-06	0.593404	FERMT2	fermitin family member 2
8040552	1.03e-05	7.92e-07	0.593616	NCOA1	nuclear receptor coactivator 1
8154217	0.000235	4e-05	0.593679
8083901	8.71e-06	6.38e-07	0.593855	FNDC3B	fibronectin type III domain containing 3B
8060484	0.00144	0.000356	0.593994	SNORD56///NOP56	small nucleolar RNA, C/D box 56///NOP56 ribonucleoprotein
7895335	0.00203	0.000534	0.594117
8060963	0.0044	0.00134	0.594354	SNAP25	synaptosome associated protein 25
7936064	4.01e-05	4.52e-06	0.594397	NT5C2///NT5C2	5'-nucleotidase, cytosolic II///5'-nucleotidase, cytosolic II
7917199	0.000203	3.32e-05	0.594407	TTLL7	tubulin tyrosine ligase like 7
7989159	0.000146	2.22e-05	0.594535	ZNF280D	zinc finger protein 280D
8102817	1.43e-07	2.24e-09	0.594565	ELF2	E74 like ETS transcription factor 2
7893023	0.014	0.00529	0.594707
8123524	3.48e-05	3.8e-06	0.594744	EXOC2	exocyst complex component 2
7969114	0.00017	2.68e-05	0.594806	SETDB2	SET domain bifurcated 2
8046695	0.000788	0.000173	0.594855	ITGA4	integrin subunit alpha 4
8054614	4.04e-05	4.57e-06	0.594909	ANAPC1P1///LOC285074///ANAPC1	anaphase promoting complex subunit 1 pseudogene 1///anaphase promoting complex subunit 1 pseudogene///anaphase promoting complex subunit 1
8140840	0.00843	0.00289	0.595072	STEAP4	STEAP4 metalloreductase
8141076	0.000306	5.49e-05	0.595073	PON2	paraoxonase 2
8128013	3.75e-06	2.14e-07	0.595096	RARS2	arginyl-tRNA synthetase 2, mitochondrial
7954104	8.26e-06	5.97e-07	0.595411	ATF7IP	activating transcription factor 7 interacting protein
7894617	0.00213	0.000569	0.595499
7892853	0.000128	1.88e-05	0.595549
7929072	0.00541	0.00171	0.59558	IFIT5	interferon induced protein with tetratricopeptide repeats 5
8050908	0.00168	0.000427	0.596011	HADHA	hydroxyacyl-CoA dehydrogenase/3-ketoacyl-CoA thiolase/enoyl-CoA hydratase (trifunctional protein), alpha subunit
8155849	3.36e-06	1.83e-07	0.596604	ANXA1	annexin A1
7982597	0.036	0.0161	0.59673	THBS1	thrombospondin 1
7948900	0.0109	0.00393	0.596733	SNORD30	small nucleolar RNA, C/D box 30
7918634	1.32e-05	1.1e-06	0.596876	PHTF1	putative homeodomain transcription factor 1
7896069	0.00367	0.00108	0.596895
8046997	1.65e-06	7.09e-08	0.596946	ASNSD1	asparagine synthetase domain containing 1
7993298	2.27e-05	2.22e-06	0.597047	ERCC4	ERCC excision repair 4, endonuclease catalytic subunit
7948379	9.51e-06	7.13e-07	0.597094	OSBP	oxysterol binding protein
7892526	0.00819	0.00279	0.597242
8120943	0.000107	1.52e-05	0.597534	CYB5R4	cytochrome b5 reductase 4
7973948	1.33e-05	1.11e-06	0.597804	BRMS1L	breast cancer metastasis-suppressor 1-like
7976243	1.11e-05	8.74e-07	0.597837	CPSF2	cleavage and polyadenylation specific factor 2
7927669	0.000115	1.66e-05	0.597959	TFAM	transcription factor A, mitochondrial
7957540	1.22e-05	9.83e-07	0.598049	MRPL42	mitochondrial ribosomal protein L42
8135250	3.5e-05	3.83e-06	0.598612	PSMC2	proteasome 26S subunit, ATPase 2
7894437	0.0331	0.0145	0.598671
7919800	0.00275	0.000768	0.59874	CTSS	cathepsin S
7893392	0.00497	0.00154	0.598768
8106633	0.000154	2.37e-05	0.599262	MSH3	mutS homolog 3
8130867	0.0331	0.0145	0.599334	THBS2	thrombospondin 2
8128991	0.000254	4.38e-05	0.599616	LAMA4	laminin subunit alpha 4
7922610	0.00921	0.0032	0.599618	ABL2	ABL proto-oncogene 2, non-receptor tyrosine kinase
8055688	0.00612	0.00198	0.599628	RND3	Rho family GTPase 3
7958031	0.00151	0.000374	0.599679	PARPBP	PARP1 binding protein
8082911	9.54e-05	1.32e-05	0.599772	NCK1	NCK adaptor protein 1
8121895	2.36e-07	4.73e-09	0.599825	TRMT11	tRNA methyltransferase 11 homolog
7943314	0.000115	1.66e-05	0.599911	JRKL	JRK-like
7938669	3.51e-07	7.99e-09	0.600214	C11orf58	chromosome 11 open reading frame 58
8117646	4.53e-05	5.31e-06	0.600446	ZKSCAN8	zinc finger with KRAB and SCAN domains 8
7973985	7.63e-06	5.4e-07	0.600571	MIPOL1	mirror-image polydactyly 1
8081073	7.08e-06	4.85e-07	0.600645	C3orf38	chromosome 3 open reading frame 38
8009205	1.4e-05	1.19e-06	0.600822	DDX42	DEAD-box helicase 42
8139632	0.000239	4.07e-05	0.600872	FIGNL1	fidgetin like 1
8041360	0.000104	1.46e-05	0.601012	TTC27	tetratricopeptide repeat domain 27
7899534	7.96e-05	1.06e-05	0.601023	EPB41	erythrocyte membrane protein band 4.1
8143988	7.26e-06	5.01e-07	0.601205	KMT2C	lysine methyltransferase 2C
7896554	0.000774	0.000169	0.601205
7935692	1.47e-05	1.27e-06	0.601208	ERLIN1	ER lipid raft associated 1
8022404	2.35e-05	2.32e-06	0.601528	FAM210A	family with sequence similarity 210 member A
8180364	9.87e-06	7.47e-07	0.601626	RALGAPA1	Ral GTPase activating protein catalytic alpha subunit 1
8180365	9.87e-06	7.47e-07	0.601626	RALGAPA1	Ral GTPase activating protein catalytic alpha subunit 1
7922870	0.000265	4.6e-05	0.601734	TRMT1L	tRNA methyltransferase 1 like
7951144	2.82e-06	1.45e-07	0.601847	CCDC82	coiled-coil domain containing 82
7909992	2.7e-06	1.37e-07	0.601909	FBXO28	F-box protein 28
8052956	2.72e-05	2.8e-06	0.602045	EXOC6B	exocyst complex component 6B
7923043	0.000638	0.000134	0.602086	KCNT2	potassium sodium-activated channel subfamily T member 2
7924923	4.79e-05	5.68e-06	0.602129	NUP133	nucleoporin 133
7893582	7.8e-06	5.56e-07	0.602159
8157700	5.28e-05	6.42e-06	0.602232	RABGAP1	RAB GTPase activating protein 1
8152703	0.0122	0.00445	0.602349	FBXO32	F-box protein 32
7972062	2.69e-05	2.76e-06	0.602418	FBXL3	F-box and leucine rich repeat protein 3
8066117	0.000167	2.62e-05	0.602436	SAMHD1	SAM and HD domain containing deoxynucleoside triphosphate triphosphohydrolase 1
8121510	0.00544	0.00172	0.602462	RPF2	ribosome production factor 2 homolog
7933192	2.3e-05	2.26e-06	0.60262	HNRNPA3P1	heterogeneous nuclear ribonucleoprotein A3 pseudogene 1
8169352	2.36e-05	2.33e-06	0.602744	NXT2	nuclear transport factor 2 like export factor 2
7961339	0.0002	3.26e-05	0.602937	LRP6	LDL receptor related protein 6
8167971	0.0235	0.00971	0.603002	MIR223	microRNA 223
8092134	0.00103	0.000238	0.603026	PLD1	phospholipase D1
8087374	0.000574	0.000118	0.603214	C3orf62	chromosome 3 open reading frame 62
8150287	4.17e-06	2.44e-07	0.603429	WHSC1L1	Wolf-Hirschhorn syndrome candidate 1-like 1
8102848	2.52e-05	2.55e-06	0.603735	SETD7	SET domain containing lysine methyltransferase 7
7946610	6.51e-06	4.36e-07	0.603755	EIF4G2	eukaryotic translation initiation factor 4 gamma 2
8116835	0.00824	0.00281	0.603761	GCNT2	glucosaminyl (N-acetyl) transferase 2, I-branching enzyme (I blood group)
7895238	1.61e-05	1.42e-06	0.603869
8136938	0.00903	0.00313	0.603919
8143599	0.00903	0.00313	0.603919
7894051	2.05e-05	1.95e-06	0.604033
8044686	3.03e-05	3.21e-06	0.604141	ACTR3	ARP3 actin related protein 3 homolog
8025927	2.05e-05	1.95e-06	0.604259	ZNF627///ZNF627	zinc finger protein 627///zinc finger protein 627
7938183	0.000902	0.000202	0.60429	ZNF215	zinc finger protein 215
7918847	6.5e-06	4.35e-07	0.604332	SIKE1	suppressor of IKBKE 1
8168146	0.00138	0.000336	0.604361	KIF4A	kinesin family member 4A
7894468	0.000192	3.12e-05	0.604503
8101013	5.63e-07	1.57e-08	0.604555	RCHY1	ring finger and CHY zinc finger domain containing 1
8144036	0.0432	0.02	0.604608	XRCC2	X-ray repair cross complementing 2
8069753	3.74e-06	2.13e-07	0.604643	CCT8	chaperonin containing TCP1 subunit 8
8083092	0.000219	3.66e-05	0.604649	ZBTB38	zinc finger and BTB domain containing 38
7893441	0.00252	0.000693	0.604956
7894657	0.00642	0.0021	0.605161
8101587	0.000467	9.24e-05	0.605201	MAPK10	mitogen-activated protein kinase 10
8135216	0.00147	0.000363	0.605305
8077370	8.39e-05	1.13e-05	0.605334	SETMAR	SET domain and mariner transposase fusion gene
8030569	4.3e-05	4.96e-06	0.605516	ZNF473	zinc finger protein 473
8008530	2.83e-05	2.94e-06	0.605645	UTP18	UTP18, small subunit processome component
7999496	6.2e-06	4.11e-07	0.605677	ZC3H7A	zinc finger CCCH-type containing 7A
8149551	0.000545	0.000111	0.605721	PSD3	pleckstrin and Sec7 domain containing 3
8161326	0.000524	0.000106	0.605774	ZNF658B///ZNF658	zinc finger protein 658B (pseudogene)///zinc finger protein 658
8000028	0.000411	7.9e-05	0.605792	DCUN1D3	defective in cullin neddylation 1 domain containing 3
7923007	3.98e-05	4.49e-06	0.606149	UCHL5	ubiquitin C-terminal hydrolase L5
8151254	1.02e-05	7.8e-07	0.606199	NCOA2	nuclear receptor coactivator 2
8146914	3.86e-07	9.21e-09	0.606311	TERF1	telomeric repeat binding factor 1
7895090	0.00254	0.000701	0.606478
7919038	5.58e-06	3.57e-07	0.606776	WARS2	tryptophanyl tRNA synthetase 2, mitochondrial
7983924	0.00951	0.00333	0.606924
7929511	0.0051	0.00159	0.607	ENTPD1	ectonucleoside triphosphate diphosphohydrolase 1
8147864	5.83e-05	7.24e-06	0.607188	EMC2	ER membrane protein complex subunit 2
8142646	0.0497	0.0236	0.6072	IQUB	IQ motif and ubiquitin domain containing
8108378	0.000292	5.19e-05	0.607731	CTNNA1	catenin alpha 1
8039017	0.000155	2.39e-05	0.608138	ZNF816	zinc finger protein 816
8173825	2.25e-06	1.07e-07	0.608621	RPS6KA6	ribosomal protein S6 kinase A6
7895951	0.00341	0.00099	0.608659
7989243	2.69e-06	1.36e-07	0.608747
8100085	5.2e-06	3.24e-07	0.609034	GNPDA2	glucosamine-6-phosphate deaminase 2
7895490	0.00245	0.000672	0.609099
7895201	0.0808	0.042	0.609414
7894216	0.00258	0.000713	0.609416
7895996	0.000129	1.91e-05	0.609869
7894701	0.0111	0.00401	0.610117
7979931	2.08e-06	9.62e-08	0.610186	MED6	mediator complex subunit 6
8130191	8.17e-06	5.88e-07	0.610583	RMND1	required for meiotic nuclear division 1 homolog
7969263	2.54e-05	2.57e-06	0.610626	HNRNPA1L2	heterogeneous nuclear ribonucleoprotein A1-like 2
8103975	0.000521	0.000105	0.61084	SLED1	proteoglycan 3 pseudogene
7938878	0.000398	7.61e-05	0.610881
7896520	0.000558	0.000114	0.610885
8148962	0.00879	0.00303	0.610893	OR4F29///OR4F21///OR4F16///OR4F3	olfactory receptor family 4 subfamily F member 29///olfactory receptor family 4 subfamily F member 21///olfactory receptor family 4 subfamily F member 16///olfactory receptor family 4 subfamily F member 3
7965565	0.00122	0.000291	0.610917	USP44	ubiquitin specific peptidase 44
8058660	0.00353	0.00103	0.610984
7930996	4.31e-05	4.99e-06	0.611	WDR11	WD repeat domain 11
7961287	0.00529	0.00166	0.611132	TAS2R19	taste 2 receptor member 19
7954436	8.91e-05	1.21e-05	0.611209	LRMP	lymphoid restricted membrane protein
8152355	0.00392	0.00117	0.611294	SYBU	syntabulin
8088126	0.023	0.00945	0.611334
8103011	0.00165	0.000417	0.611336	OTUD4	OTU deubiquitinase 4
7896524	0.00191	0.000498	0.611342
8163618	0.0237	0.00977	0.611542	TNFSF15	tumor necrosis factor superfamily member 15
8084947	4.46e-06	2.67e-07	0.611611	FBXO45	F-box protein 45
7917482	2.82e-06	1.45e-07	0.612195	KYAT3	kynurenine aminotransferase 3
7902594	1.13e-05	8.91e-07	0.612327	PRKACB	protein kinase cAMP-activated catalytic subunit beta
7894331	7.83e-05	1.03e-05	0.612392
7895067	0.000293	5.21e-05	0.612813
8048980	5.29e-06	3.33e-07	0.612934	CAB39	calcium binding protein 39
8051820	6.54e-05	8.32e-06	0.61305	THADA	THADA, armadillo repeat containing
8101043	8.86e-06	6.53e-07	0.613207	G3BP2	G3BP stress granule assembly factor 2
8145454	1.38e-06	5.54e-08	0.613317	BNIP3L	BCL2 interacting protein 3 like
7993872	7.84e-05	1.04e-05	0.613434	UQCRC2	ubiquinol-cytochrome c reductase core protein II
8031784	1.41e-06	5.7e-08	0.613456	ZNF134	zinc finger protein 134
7969986	0.000394	7.52e-05	0.613774	TNFSF13B	tumor necrosis factor superfamily member 13b
7963750	1.64e-05	1.45e-06	0.613914	CBX5	chromobox 5
7935320	6.72e-09	1.35e-11	0.613916	TM9SF3	transmembrane 9 superfamily member 3
7957106	8.61e-07	2.88e-08	0.614251	CNOT2	CCR4-NOT transcription complex subunit 2
7902425	6.88e-05	8.85e-06	0.614373	ST6GALNAC3	ST6 N-acetylgalactosaminide alpha-2,6-sialyltransferase 3
7975066	0.000402	7.69e-05	0.614611	AKAP5	A-kinase anchoring protein 5
7988093	8.05e-06	5.77e-07	0.614699	TP53BP1	tumor protein p53 binding protein 1
8140556	0.002	0.000527	0.614735	HGF	hepatocyte growth factor
8009366	2.77e-05	2.86e-06	0.614854	NOL11	nucleolar protein 11
8126905	0.0514	0.0245	0.614923	CRISP3	cysteine rich secretory protein 3
7894260	0.00291	0.000823	0.615229
7932703	5.17e-05	6.26e-06	0.615238	ACBD5	acyl-CoA binding domain containing 5
8082816	0.00286	0.000806	0.615516	SRPRB	SRP receptor beta subunit
8122756	0.00204	0.000538	0.615612	PLEKHG1///PLEKHG1	pleckstrin homology and RhoGEF domain containing G1///pleckstrin homology and RhoGEF domain containing G1
7932938	1.45e-06	5.97e-08	0.615653	EPC1///ASXL2	enhancer of polycomb homolog 1///additional sex combs like 2, transcriptional regulator
7894399	0.00155	0.000386	0.615739
8091503	0.00719	0.00239	0.615784	GPR171	G protein-coupled receptor 171
8114158	4.26e-06	2.5e-07	0.615822	PPP2CA	protein phosphatase 2 catalytic subunit alpha
7971866	0.0116	0.00422	0.615879	DIAPH3	diaphanous related formin 3
7945864	4.08e-08	3.48e-10	0.615941	ZNF195	zinc finger protein 195
8140915	1.51e-06	6.3e-08	0.615961	PEX1	peroxisomal biogenesis factor 1
7925823	0.000682	0.000145	0.61598	GTPBP4	GTP binding protein 4
8023735	3.37e-06	1.84e-07	0.616089	TMX3	thioredoxin related transmembrane protein 3
8166079	0.0108	0.00386	0.616101	EGFL6	EGF like domain multiple 6
8090256	6.52e-07	1.93e-08	0.616639	SNX4	sorting nexin 4
7979085	0.000465	9.18e-05	0.617204	PYGL	phosphorylase, glycogen, liver
8123246	0.00223	0.000601	0.61741	SLC22A3	solute carrier family 22 member 3
8143341	0.000106	1.51e-05	0.617441	KDM7A	lysine demethylase 7A
8057744	0.00667	0.00219	0.617459	STAT1	signal transducer and activator of transcription 1
7957613	0.000114	1.64e-05	0.617471	VEZT	vezatin, adherens junctions transmembrane protein
8047059	5.24e-05	6.36e-06	0.617589	HNRNPCL1///HNRNPC	heterogeneous nuclear ribonucleoprotein C-like 1///heterogeneous nuclear ribonucleoprotein C (C1/C2)
7932000	6.68e-07	2e-08	0.617719	KIN	Kin17 DNA and RNA binding protein
7961285	0.000993	0.000227	0.618142	TAS2R20	taste 2 receptor member 20
8089527	1.92e-06	8.64e-08	0.618263	ATG3	autophagy related 3
8057416	0.00106	0.000247	0.618702
8019807	3.02e-06	1.58e-07	0.618722	USP14	ubiquitin specific peptidase 14
7896423	0.000402	7.69e-05	0.618843
8056285	0.00203	0.000536	0.618856	IFIH1	interferon induced with helicase C domain 1
8124280	0.00534	0.00168	0.618903	FAM65B	family with sequence similarity 65 member B
7968295	0.000241	4.11e-05	0.618993
7992887	1.7e-05	1.52e-06	0.619049	ZNF75A	zinc finger protein 75a
8089928	0.00177	0.000455	0.619059
8055992	0.0811	0.0423	0.61916	ACVR1C	activin A receptor type 1C
7894561	0.000309	5.58e-05	0.619274
8051928	0.000157	2.42e-05	0.619298	PREPL	prolyl endopeptidase-like
8090639	0.000109	1.56e-05	0.619321	PIK3R4	phosphoinositide-3-kinase regulatory subunit 4
8114030	1.66e-05	1.48e-06	0.619816	KIF3A	kinesin family member 3A
7895931	0.00149	0.000368	0.619872
8036820	0.000728	0.000157	0.620035	ZNF780A	zinc finger protein 780A
8154178	4.91e-05	5.87e-06	0.620211	JAK2	Janus kinase 2
8156604	5.85e-07	1.64e-08	0.620313	ERCC6L2	ERCC excision repair 6 like 2
8135902	8.5e-05	1.14e-05	0.620326	SND1-IT1	SND1 intronic transcript 1
8128329	0.00205	0.000542	0.620578	MMS22L	MMS22 like, DNA repair protein
8023757	0.000628	0.000131	0.620704	CD226	CD226 molecule
8106626	2.17e-07	4.18e-09	0.62084	FAM151B	family with sequence similarity 151 member B
7968132	0.000183	2.94e-05	0.620938	NUP58	nucleoporin 58
8050565	5.97e-05	7.46e-06	0.621002	PUM2	pumilio RNA binding family member 2
7896553	0.000233	3.96e-05	0.621032
7973414	0.000181	2.89e-05	0.621069	NGDN	neuroguidin
8017843	0.0383	0.0173	0.621249	SLC16A6	solute carrier family 16 member 6
8022927	6.85e-06	4.65e-07	0.621434	SLC39A6	solute carrier family 39 member 6
8060225	1.99e-05	1.88e-06	0.621573	HDLBP	high density lipoprotein binding protein
7896660	0.00107	0.000249	0.621797
7895160	5.41e-08	5.31e-10	0.621816
8042337	3.02e-06	1.58e-07	0.621827	ACTR2	ARP2 actin related protein 2 homolog
8112376	0.00824	0.00281	0.621838	CENPK	centromere protein K
7972682	0.00327	0.000941	0.622123	KDELC1	KDEL motif containing 1
8128052	2.84e-07	6.04e-09	0.622248	RNGTT	RNA guanylyltransferase and 5'-phosphatase
7951046	8.17e-05	1.09e-05	0.622299	MRE11A	MRE11 homolog A, double strand break repair nuclease
8124059	3.9e-05	4.39e-06	0.622326	NUP153	nucleoporin 153
7895059	0.0105	0.00376	0.62252
7947027	9.57e-07	3.32e-08	0.622666	UEVLD	UEV and lactate/malate dehyrogenase domains
8061986	9.39e-09	3.06e-11	0.622855	ITCH	itchy E3 ubiquitin protein ligase
7968232	2.81e-05	2.92e-06	0.623059	SNORD102	small nucleolar RNA, C/D box 102
7910190	0.00109	0.000255	0.623108	ZNF678	zinc finger protein 678
7894972	0.014	0.00529	0.623121
7940259	0.00436	0.00132	0.623177	MS4A14///MS4A7	membrane spanning 4-domains A14///membrane spanning 4-domains A7
7986515	0.00345	0.001	0.623353
7986525	0.00345	0.001	0.623353
7896135	0.00394	0.00117	0.623356
8090018	0.0154	0.00589	0.623437	PARP9	poly(ADP-ribose) polymerase family member 9
8047555	0.0212	0.00859	0.623822
8140534	0.0049	0.00152	0.623886	SEMA3C	semaphorin 3C
8088664	0.000192	3.12e-05	0.624003	SUCLG2	succinate-CoA ligase GDP-forming beta subunit
8055624	2.52e-05	2.54e-06	0.624234	ZEB2	zinc finger E-box binding homeobox 2
7894801	0.000771	0.000168	0.624554
7942832	0.0143	0.00539	0.624681	DDIAS	DNA damage induced apoptosis suppressor
7892844	0.00279	0.000781	0.624725
8013479	0.000307	5.52e-05	0.625386	CCDC144CP///CCDC144NL///CCDC144B///CCDC144A	coiled-coil domain containing 144C, pseudogene///coiled-coil domain containing 144 family, N-terminal like///coiled-coil domain containing 144B (pseudogene)///coiled-coil domain containing 144A
8088535	2.09e-05	2e-06	0.625411	PSMD6	proteasome 26S subunit, non-ATPase 6
7904314	9.64e-05	1.34e-05	0.625802	TTF2	transcription termination factor 2
8086077	3.05e-06	1.61e-07	0.625982	CLASP2	cytoplasmic linker associated protein 2
8079224	0.000369	6.94e-05	0.62602	ZNF502	zinc finger protein 502
8128138	0.000142	2.15e-05	0.626228	MDN1	midasin AAA ATPase 1
8115181	3.37e-06	1.84e-07	0.626468	DCTN4	dynactin subunit 4
7994006	2.33e-05	2.3e-06	0.626468	BOLA2-SMG1P6///SMG1P3///SMG1P1///SMG1P5///BOLA2///SMG1P2///SMG1	BOLA2-SMG1P6 readthrough///SMG1P3, nonsense mediated mRNA decay associated PI3K related kinase pseudogene 3///SMG1P1, nonsense mediated mRNA decay associated PI3K related kinase pseudogene 1///SMG1P5, nonsense mediated mRNA decay associated PI3K related kinase pseudogene 5///bolA family member 2///SMG1P2, nonsense mediated mRNA decay associated PI3K related kinase pseudogene 2///SMG1, nonsense me…
7975416	3.2e-05	3.43e-06	0.626602	PCNX1	pecanex homolog 1 (Drosophila)
8043945	8.58e-05	1.16e-05	0.626728	MAP4K4	mitogen-activated protein kinase kinase kinase kinase 4
8030931	0.000845	0.000188	0.627081	ZNF528	zinc finger protein 528
8146579	1.33e-05	1.1e-06	0.627199	CHD7	chromodomain helicase DNA binding protein 7
8113413	0.000377	7.12e-05	0.627209	NUDT12	nudix hydrolase 12
7978754	1.12e-07	1.55e-09	0.627492	C11orf58	chromosome 11 open reading frame 58
8017885	0.0264	0.0111	0.627504	ABCA8	ATP binding cassette subfamily A member 8
7932433	7.26e-06	5.02e-07	0.627509	NSUN6	NOP2/Sun RNA methyltransferase family member 6
7970546	1.17e-05	9.34e-07	0.627534	MICU2	mitochondrial calcium uptake 2
8109507	0.0189	0.00754	0.627566	ITK	IL2 inducible T-cell kinase
8089647	1.04e-06	3.73e-08	0.627573	USF3	upstream transcription factor family member 3
7895145	0.000257	4.43e-05	0.627714
7895575	0.00578	0.00185	0.627734
7892527	0.00148	0.000366	0.627764
7895746	0.0376	0.017	0.627808
8064967	0.000156	2.42e-05	0.628395	MKKS	McKusick-Kaufman syndrome
8064539	0.00232	0.000627	0.628747	CPXM1	carboxypeptidase X, M14 family member 1
7893804	0.00466	0.00143	0.62875
8008965	0.0024	0.000656	0.628751
7907213	9.58e-06	7.19e-07	0.628754	GORAB	golgin, RAB6 interacting
8120378	5.81e-06	3.78e-07	0.629086	KIAA1586	KIAA1586
7934026	0.000187	3.01e-05	0.629218	DNA2	DNA replication helicase/nuclease 2
7988687	0.000196	3.19e-05	0.629236	GABPB1	GA binding protein transcription factor beta subunit 1
7913712	1.92e-06	8.7e-08	0.629322	SRSF10	serine and arginine rich splicing factor 10
8122348	1.01e-05	7.73e-07	0.629446	VTA1	vesicle trafficking 1
7893103	3.29e-06	1.76e-07	0.629749
7921916	0.0166	0.00645	0.629766	RGS5	regulator of G-protein signaling 5
8135718	6.11e-06	4.04e-07	0.629897	ING3	inhibitor of growth family member 3
7973924	3.86e-05	4.33e-06	0.630136	KIAA0391	KIAA0391
7970473	2.88e-05	3.01e-06	0.630265	XPO4	exportin 4
7973850	0.000351	6.53e-05	0.630275	AKAP6	A-kinase anchoring protein 6
8056376	0.00282	0.000791	0.630655	SCN3A	sodium voltage-gated channel alpha subunit 3
8050128	0.000751	0.000163	0.630691	KIDINS220	kinase D-interacting substrate 220kDa
8140859	3.55e-05	3.9e-06	0.630803	MTERF1///MTERF1	mitochondrial transcription termination factor 1///mitochondrial transcription termination factor 1
8113602	0.000185	2.98e-05	0.630935	CCDC112	coiled-coil domain containing 112
8055980	0.000628	0.000132	0.63111	CYTIP	cytohesin 1 interacting protein
7952325	8.86e-05	1.21e-05	0.631466	HSPA8	heat shock protein family A (Hsp70) member 8
8022557	0.0131	0.00487	0.631504
8151056	8.36e-05	1.12e-05	0.6316	CYP7B1	cytochrome P450 family 7 subfamily B member 1
8101624	5.44e-06	3.45e-07	0.631837	KLHL8	kelch like family member 8
7895831	0.000432	8.39e-05	0.631909
8059852	0.00318	0.000913	0.63208	MSL3P1	male-specific lethal 3 homolog (Drosophila) pseudogene 1
8122265	0.0134	0.00498	0.632105	TNFAIP3	TNF alpha induced protein 3
7951032	0.00351	0.00102	0.63218	SNORA1///TAF1D	small nucleolar RNA, H/ACA box 1///TATA-box binding protein associated factor, RNA polymerase I subunit D
8078544	1.36e-05	1.14e-06	0.632487	MLH1	mutL homolog 1
7894491	0.0133	0.00496	0.632497
7993310	0.00158	0.000397	0.632824	MKL2	MKL1/myocardin like 2
8051637	3.52e-06	1.96e-07	0.632871	DHX57	DEAH-box helicase 57
8001350	1.37e-06	5.47e-08	0.633003	BRD7	bromodomain containing 7
7976336	1.39e-05	1.17e-06	0.633087	UBR7	ubiquitin protein ligase E3 component n-recognin 7 (putative)
8006345	2.26e-05	2.21e-06	0.633112	RHOT1	ras homolog family member T1
7895576	0.00837	0.00287	0.633283
7892990	0.00652	0.00213	0.633321
8154333	6.85e-06	4.66e-07	0.633387	KDM4C	lysine demethylase 4C
7895062	0.008	0.00271	0.633498
8175052	0.000313	5.67e-05	0.633617	AIFM1	apoptosis inducing factor, mitochondria associated 1
7969438	0.000742	0.000161	0.633627	LMO7	LIM domain 7
8093320	1.69e-06	7.34e-08	0.633645	ZNF718///ZNF595	zinc finger protein 718///zinc finger protein 595
7938035	0.000487	9.73e-05	0.633747	TRIM22	tripartite motif containing 22
7896633	0.0468	0.022	0.633794
8162294	3.85e-05	4.32e-06	0.634105	SPTLC1	serine palmitoyltransferase long chain base subunit 1
7983922	0.0655	0.0328	0.634127
7899957	4.15e-07	1.02e-08	0.634157	ZMYM4	zinc finger MYM-type containing 4
8131927	0.000831	0.000184	0.634403	MPP6	membrane palmitoylated protein 6
7896429	0.00184	0.000477	0.634534
7900235	0.000321	5.85e-05	0.634716	MACF1	microtubule-actin crosslinking factor 1
7934812	2.95e-07	6.31e-09	0.634745	WAPL	WAPL cohesin release factor
8089232	0.0161	0.00622	0.634842
7894967	0.0186	0.00737	0.635161
7896483	0.00256	0.000705	0.635205
8082750	5.69e-06	3.67e-07	0.635271	UBA5	ubiquitin like modifier activating enzyme 5
7989806	5.74e-07	1.61e-08	0.635448	DPP8	dipeptidyl peptidase 8
8138489	0.00391	0.00117	0.635556	CDCA7L	cell division cycle associated 7 like
8075542	7.8e-07	2.48e-08	0.635565	PRR14L	proline rich 14 like
8009075	0.000353	6.58e-05	0.635754	TANC2	tetratricopeptide repeat, ankyrin repeat and coiled-coil containing 2
7956785	0.000174	2.75e-05	0.635798	XPOT	exportin for tRNA
7903188	2.94e-06	1.53e-07	0.636019	PTBP2	polypyrimidine tract binding protein 2
8105153	1.71e-05	1.54e-06	0.636248	NNT	nicotinamide nucleotide transhydrogenase
7988838	1.06e-06	3.82e-08	0.636332	LEO1	LEO1 homolog, Paf1/RNA polymerase II complex component
7904693	0.000928	0.00021	0.636395
8111360	9.92e-07	3.49e-08	0.636895	ZFR	zinc finger RNA binding protein
7999404	0.000525	0.000106	0.63692
7894411	6.88e-06	4.68e-07	0.637049
7895125	0.00773	0.0026	0.63706
8113709	0.00627	0.00204	0.637127	LOX	lysyl oxidase
7895445	0.000311	5.62e-05	0.637234
7894893	0.0277	0.0117	0.637248
7894171	1.4e-05	1.19e-06	0.637363
7968670	7.16e-07	2.18e-08	0.637514	UFM1	ubiquitin fold modifier 1
7969493	0.013	0.00483	0.637546	SCEL	sciellin
7896393	0.0145	0.0055	0.637662
8161747	0.000106	1.5e-05	0.637669	ZFAND5	zinc finger AN1-type containing 5
8001496	6.5e-06	4.35e-07	0.637759	NUDT21	nudix hydrolase 21
7896464	0.000178	2.84e-05	0.63795
7982904	1.6e-06	6.75e-08	0.638118	RTF1	RTF1 homolog, Paf1/RNA polymerase II complex component
7946048	0.0261	0.011	0.638401	HBG2///HBG1	hemoglobin subunit gamma 2///hemoglobin subunit gamma 1
7946054	0.0261	0.011	0.638401	HBG2///HBG1	hemoglobin subunit gamma 2///hemoglobin subunit gamma 1
8146550	8.84e-07	3e-08	0.638542	SDCBP	syndecan binding protein
7895684	0.000117	1.7e-05	0.638713
8091658	0.000575	0.000118	0.638726	CCNL1	cyclin L1
7974566	1.44e-08	6.32e-11	0.63896	AP5M1	adaptor related protein complex 5 mu 1 subunit
8085754	0.0276	0.0117	0.639045	SGO1	shugoshin 1
7974380	1.73e-06	7.56e-08	0.639133	PSMC6	proteasome 26S subunit, ATPase 6
7971039	2.39e-05	2.38e-06	0.639143	SUPT20H	SPT20 homolog, SAGA complex component
7894093	0.0153	0.00585	0.639307
8151987	7.11e-08	7.97e-10	0.639505
7895401	0.0119	0.00435	0.63969
8073015	7.26e-05	9.43e-06	0.639881	KDELR3	KDEL endoplasmic reticulum protein retention receptor 3
7971373	8.15e-05	1.08e-05	0.639958	TPT1	tumor protein, translationally-controlled 1
8166925	0.00107	0.000249	0.639964	MAOA	monoamine oxidase A
7961767	9.16e-05	1.26e-05	0.640016	C2CD5	C2 calcium dependent domain containing 5
7961865	1.36e-06	5.41e-08	0.640067	KRAS	KRAS proto-oncogene, GTPase
7936559	4.98e-06	3.07e-07	0.640791	PDZD8	PDZ domain containing 8
7957478	1.16e-06	4.31e-08	0.640804	TMTC3	transmembrane and tetratricopeptide repeat containing 3
7939368	1.52e-06	6.37e-08	0.641014	TRIM44	tripartite motif containing 44
8075798	1.29e-05	1.06e-06	0.641138	EIF3D	eukaryotic translation initiation factor 3 subunit D
7892745	0.00189	0.000493	0.641164
7894258	0.000188	3.04e-05	0.641269
8166632	0.0206	0.00832	0.641318	GK3P///GK	glycerol kinase 3 pseudogene///glycerol kinase
7999608	9.71e-06	7.32e-07	0.641422	RRN3	RRN3 homolog, RNA polymerase I transcription factor
7892791	4.99e-07	1.33e-08	0.64149
7903407	0.00326	0.000939	0.641703	RNPC3///AMY2B	RNA binding region (RNP1, RRM) containing 3///amylase, alpha 2B (pancreatic)
7893345	1.35e-06	5.37e-08	0.641889
7904853	6.55e-06	4.41e-07	0.642023	GPR89A///GPR89B	G protein-coupled receptor 89A///G protein-coupled receptor 89B
7895444	4.03e-07	9.76e-09	0.642181
8056812	1.38e-06	5.58e-08	0.6422	OLA1	Obg-like ATPase 1
8110112	0.000107	1.52e-05	0.642285
8141107	6.12e-06	4.04e-07	0.642288	SLC25A13	solute carrier family 25 member 13
8059376	0.0722	0.0368	0.64238	SERPINE2	serpin family E member 2
7988970	5.69e-05	7.04e-06	0.642541	FAM214A	family with sequence similarity 214 member A
8096556	2.3e-05	2.26e-06	0.642595	METAP1	methionyl aminopeptidase 1
7895404	0.029	0.0124	0.642696
8147172	1.62e-05	1.44e-06	0.642708	CPNE3	copine 3
8130580	0.000387	7.35e-05	0.642733	SNORA29	small nucleolar RNA, H/ACA box 29
8121043	1.54e-05	1.35e-06	0.642739	ORC3	origin recognition complex subunit 3
7961142	0.0488	0.0231	0.642957	OLR1	oxidized low density lipoprotein receptor 1
8163253	0.0215	0.00873	0.643211
8142194	0.0028	0.000784	0.64339	LAMB1	laminin subunit beta 1
8102162	9.78e-07	3.42e-08	0.643485	INTS12	integrator complex subunit 12
8089285	0.000171	2.7e-05	0.643554
7895744	0.000139	2.08e-05	0.643631
8152465	5.07e-08	4.69e-10	0.643694	EIF3H	eukaryotic translation initiation factor 3 subunit H
7893519	0.00807	0.00274	0.643928
7892530	0.000191	3.1e-05	0.643963
8065018	3.02e-08	2.06e-10	0.644067	TASP1	taspase 1
8166104	2.21e-05	2.14e-06	0.644088	OFD1	OFD1, centriole and centriolar satellite protein
8156861	7.87e-05	1.04e-05	0.644202	STX17	syntaxin 17
7896744	0.0118	0.0043	0.644358	OR4F29///OR4F21///OR4F16///OR4F3	olfactory receptor family 4 subfamily F member 29///olfactory receptor family 4 subfamily F member 21///olfactory receptor family 4 subfamily F member 16///olfactory receptor family 4 subfamily F member 3
7911345	0.0118	0.0043	0.644358	OR4F29///OR4F21///OR4F16///OR4F3	olfactory receptor family 4 subfamily F member 29///olfactory receptor family 4 subfamily F member 21///olfactory receptor family 4 subfamily F member 16///olfactory receptor family 4 subfamily F member 3
8110672	0.0118	0.0043	0.644358	OR4F29///OR4F21///OR4F16///OR4F3	olfactory receptor family 4 subfamily F member 29///olfactory receptor family 4 subfamily F member 21///olfactory receptor family 4 subfamily F member 16///olfactory receptor family 4 subfamily F member 3
8077270	0.00722	0.00241	0.644375	CHL1	cell adhesion molecule L1 like
8112892	5.61e-07	1.56e-08	0.644696
8052742	4.27e-06	2.51e-07	0.644868	FBXO48	F-box protein 48
8103922	6.55e-06	4.41e-07	0.64489	CASP3	caspase 3
8051464	0.000109	1.56e-05	0.64501	HEATR5B	HEAT repeat containing 5B
7900201	9.75e-06	7.36e-07	0.645035	UTP11	UTP11, small subunit processome component homolog (S. cerevisiae)
8081241	0.00174	0.000444	0.645132	CMSS1	cms1 ribosomal small subunit homolog (yeast)
7920766	1.2e-06	4.55e-08	0.645139	ASH1L	ASH1 like histone lysine methyltransferase
7901804	0.000316	5.74e-05	0.645176	PATJ	PATJ, crumbs cell polarity complex component
7974404	0.0332	0.0146	0.645196	CDKN3	cyclin dependent kinase inhibitor 3
7984330	0.000512	0.000103	0.645316	ZWILCH	zwilch kinetochore protein
8017810	2.27e-05	2.22e-06	0.645578	PSMD12	proteasome 26S subunit, non-ATPase 12
8100495	0.000582	0.00012	0.645741	PPAT	phosphoribosyl pyrophosphate amidotransferase
7968711	2.63e-05	2.68e-06	0.64576	COG6	component of oligomeric golgi complex 6
8041487	3.97e-07	9.51e-09	0.645845	GPATCH11	G-patch domain containing 11
8170166	0.00012	1.76e-05	0.645924	HTATSF1	HIV-1 Tat specific factor 1
8112220	0.000836	0.000185	0.646218	PDE4D	phosphodiesterase 4D
8019877	5.5e-05	6.76e-06	0.646305	SMCHD1	structural maintenance of chromosomes flexible hinge domain containing 1
7896246	0.000437	8.51e-05	0.646572
7893497	1.79e-05	1.64e-06	0.646786
8163733	0.000162	2.53e-05	0.647103	CDK5RAP2	CDK5 regulatory subunit associated protein 2
7919271	1.42e-05	1.21e-06	0.647159	NBPF25P///NBPF19///NBPF20///NBPF10///NBPF8///NBPF9///NBPF15///NBPF11///NBPF12///NBPF3///NBPF1///NBPF14	neuroblastoma breakpoint family member 25, pseudogene///neuroblastoma breakpoint family member 19///neuroblastoma breakpoint family member 20///neuroblastoma breakpoint family member 10///neuroblastoma breakpoint family member 8///neuroblastoma breakpoint family member 9///neuroblastoma breakpoint family member 15///neuroblastoma breakpoint family member 11///neuroblastoma breakpoint family membe…
7950544	4.28e-06	2.52e-07	0.64723	THAP12	THAP domain containing 12
8105878	1.35e-05	1.13e-06	0.647307	RAD17	RAD17 checkpoint clamp loader component
7983843	9.33e-06	6.96e-07	0.647656	TCF12	transcription factor 12
7978570	9.33e-06	6.97e-07	0.647714	SNX6	sorting nexin 6
7895328	0.000161	2.5e-05	0.648017
8016980	0.0223	0.0091	0.648172	MIR142	microRNA 142
7989953	7.74e-05	1.02e-05	0.648196	AAGAB	alpha- and gamma-adaptin binding protein
7893397	0.000435	8.48e-05	0.648358
8144516	0.000109	1.55e-05	0.648448	ERI1	exoribonuclease 1
8123274	2.96e-05	3.11e-06	0.648561	MAP3K4	mitogen-activated protein kinase kinase kinase 4
7894928	0.00118	0.00028	0.648626
7928800	8.25e-07	2.69e-08	0.648785	CCSER2	coiled-coil serine rich protein 2
8128133	1.49e-05	1.29e-06	0.648854	LYRM2	LYR motif containing 2
7919351	1.31e-05	1.09e-06	0.649017	NBPF25P///NBPF19///NBPF20///NBPF10///NBPF8///NBPF9///NBPF15///NBPF11///NBPF12///NBPF3///NBPF1///NBPF14	neuroblastoma breakpoint family member 25, pseudogene///neuroblastoma breakpoint family member 19///neuroblastoma breakpoint family member 20///neuroblastoma breakpoint family member 10///neuroblastoma breakpoint family member 8///neuroblastoma breakpoint family member 9///neuroblastoma breakpoint family member 15///neuroblastoma breakpoint family member 11///neuroblastoma breakpoint family membe…
7913380	2.24e-06	1.07e-07	0.649159	NBPF25P///NBPF19///NBPF20///NBPF10///NBPF8///NBPF9///NBPF15///NBPF11///NBPF12///NBPF3///NBPF1///NBPF14	neuroblastoma breakpoint family member 25, pseudogene///neuroblastoma breakpoint family member 19///neuroblastoma breakpoint family member 20///neuroblastoma breakpoint family member 10///neuroblastoma breakpoint family member 8///neuroblastoma breakpoint family member 9///neuroblastoma breakpoint family member 15///neuroblastoma breakpoint family member 11///neuroblastoma breakpoint family membe…
7915286	0.00132	0.000319	0.649339	PPT1	palmitoyl-protein thioesterase 1
7944285	1.18e-06	4.38e-08	0.64938	ARCN1	archain 1
8012906	0.00592	0.0019	0.649418
8030946	1.03e-05	7.93e-07	0.649431	ZNF808	zinc finger protein 808
8091243	0.0303	0.0131	0.649483	PCOLCE2	procollagen C-endopeptidase enhancer 2
8093961	7.71e-06	5.47e-07	0.649511	KIAA0232	KIAA0232
7894532	0.0102	0.00364	0.649527
8138504	0.00202	0.000534	0.649849	RAPGEF5	Rap guanine nucleotide exchange factor 5
8156826	3.04e-05	3.23e-06	0.650419	TGFBR1	transforming growth factor beta receptor 1
8139207	0.0277	0.0118	0.650492	INHBA///INHBA	inhibin beta A subunit///inhibin beta A subunit
7925480	5.21e-05	6.31e-06	0.650572	FH	fumarate hydratase
8113039	4.28e-05	4.93e-06	0.650668	MEF2C	myocyte enhancer factor 2C
8175076	1.03e-05	7.94e-07	0.650931	ZNF280C	zinc finger protein 280C
8140878	1.82e-06	8.02e-08	0.651186	KRIT1	KRIT1, ankyrin repeat containing
7904874	4.04e-06	2.34e-07	0.651669	NBPF25P///NBPF19///NBPF20///NBPF10///NBPF8///NBPF9///NBPF15///NBPF11///NBPF12///NBPF3///NBPF1///NBPF14	neuroblastoma breakpoint family member 25, pseudogene///neuroblastoma breakpoint family member 19///neuroblastoma breakpoint family member 20///neuroblastoma breakpoint family member 10///neuroblastoma breakpoint family member 8///neuroblastoma breakpoint family member 9///neuroblastoma breakpoint family member 15///neuroblastoma breakpoint family member 11///neuroblastoma breakpoint family membe…
7892637	0.000625	0.000131	0.651972
7893422	1.66e-05	1.48e-06	0.652065
7952305	9.11e-05	1.25e-05	0.652155	BMPR1A	bone morphogenetic protein receptor type 1A
7909661	1.22e-06	4.64e-08	0.652184	RPS6KC1	ribosomal protein S6 kinase C1
7912808	2.64e-05	2.69e-06	0.652186	NBPF25P///NBPF19///NBPF20///NBPF10///NBPF8///NBPF9///NBPF15///NBPF11///NBPF12///NBPF3///NBPF1///NBPF14	neuroblastoma breakpoint family member 25, pseudogene///neuroblastoma breakpoint family member 19///neuroblastoma breakpoint family member 20///neuroblastoma breakpoint family member 10///neuroblastoma breakpoint family member 8///neuroblastoma breakpoint family member 9///neuroblastoma breakpoint family member 15///neuroblastoma breakpoint family member 11///neuroblastoma breakpoint family membe…
7893477	0.00274	0.000765	0.652291
7893769	0.000682	0.000145	0.652457
8045531	0.00273	0.000761	0.652666
7895886	1.34e-05	1.12e-06	0.652797
8138370	9.14e-05	1.25e-05	0.653019	ANKMY2	ankyrin repeat and MYND domain containing 2
8088151	0.000205	3.38e-05	0.653348	ACTR8	ARP8 actin-related protein 8 homolog
8123137	0.00129	0.000312	0.653364	ACAT2	acetyl-CoA acetyltransferase 2
8092095	0.000103	1.46e-05	0.653639	TNIK	TRAF2 and NCK interacting kinase
7934513	1.31e-06	5.14e-08	0.653752	AP3M1	adaptor related protein complex 3 mu 1 subunit
8136662	0.0348	0.0155	0.653885	MGAM	maltase-glucoamylase
7893399	0.000129	1.9e-05	0.653926
7895682	0.00606	0.00196	0.654207
7954388	3.82e-05	4.28e-06	0.654241	GOLT1B	golgi transport 1B
8095894	3.12e-06	1.65e-07	0.654434	MRPL1	mitochondrial ribosomal protein L1
7989323	1.3e-06	5.06e-08	0.654566	BNIP2	BCL2 interacting protein 2
8156521	0.00157	0.000392	0.654645	MIRLET7F1	microRNA let-7f-1
7978932	1.04e-07	1.38e-09	0.654662	SOS2	SOS Ras/Rho guanine nucleotide exchange factor 2
7966321	1.44e-05	1.24e-06	0.654698	GPN3	GPN-loop GTPase 3
8180350	4.41e-06	2.61e-07	0.654909	BAGE	B melanoma antigen
8133049	4.22e-07	1.04e-08	0.65496	ZNF107	zinc finger protein 107
8146794	0.000907	0.000204	0.655573	PREX2	phosphatidylinositol-3,4,5-trisphosphate dependent Rac exchange factor 2
8156026	0.000106	1.5e-05	0.655625	CEP78	centrosomal protein 78
8043995	0.00145	0.000359	0.655865	IL1R1	interleukin 1 receptor type 1
8050507	1.97e-05	1.86e-06	0.655951	WDR35	WD repeat domain 35
8109368	5.16e-05	6.25e-06	0.656042	G3BP1	G3BP stress granule assembly factor 1
8161319	0.000485	9.67e-05	0.656155	ZNF658B///ZNF658	zinc finger protein 658B (pseudogene)///zinc finger protein 658
7893630	0.000197	3.21e-05	0.656398
7894010	0.0371	0.0167	0.656408
8050658	1.22e-08	4.77e-11	0.656688	ATAD2B	ATPase family, AAA domain containing 2B
8019046	6.46e-05	8.2e-06	0.657616	EIF4A3	eukaryotic translation initiation factor 4A3
8067305	7.04e-07	2.13e-08	0.657899	SYCP2	synaptonemal complex protein 2
7893087	2.76e-05	2.85e-06	0.658123
8084810	0.0181	0.00713	0.658382
8089926	7.63e-06	5.39e-07	0.659053
7895082	8.76e-08	1.11e-09	0.65909
8162019	7.32e-07	2.25e-08	0.65912	LOC389765///KIF27	kinesin family member 27 pseudogene///kinesin family member 27
7985695	9.58e-05	1.33e-05	0.659132	AKAP13	A-kinase anchoring protein 13
8121911	0.000897	0.000201	0.659555	CENPW	centromere protein W
7894390	0.00964	0.00339	0.659561
7955890	0.000517	0.000105	0.659574	HNRNPA1	heterogeneous nuclear ribonucleoprotein A1
8142061	0.00116	0.000273	0.659627	PUS7	pseudouridylate synthase 7 (putative)
8135625	1.52e-06	6.36e-08	0.659821	CAPZA2	capping actin protein of muscle Z-line alpha subunit 2
8171041	4.55e-09	6.15e-12	0.659852	VAMP7	vesicle associated membrane protein 7
8176962	4.55e-09	6.15e-12	0.659852	VAMP7	vesicle associated membrane protein 7
8049827	1.96e-05	1.84e-06	0.659895	2023-09-02	septin 2
7913571	4.31e-06	2.54e-07	0.660109	HNRNPR	heterogeneous nuclear ribonucleoprotein R
8147516	0.0107	0.00382	0.660187	MATN2	matrilin 2
8114006	0.000138	2.07e-05	0.660188
8157446	0.00833	0.00285	0.660192	ORM1	orosomucoid 1
8053533	7.48e-06	5.24e-07	0.660381	IMMT	inner membrane mitochondrial protein
8051670	1.1e-05	8.61e-07	0.660504	SOS1	SOS Ras/Rac guanine nucleotide exchange factor 1
8110585	0.0523	0.0251	0.660548
8054872	0.0046	0.00141	0.660682	TFCP2L1	transcription factor CP2-like 1
8038967	0.000764	0.000166	0.660803	ZNF83	zinc finger protein 83
7901513	5.33e-05	6.5e-06	0.660862	SCP2	sterol carrier protein 2
8113358	0.00692	0.00229	0.661078	ST8SIA4	ST8 alpha-N-acetyl-neuraminide alpha-2,8-sialyltransferase 4
8115464	0.00413	0.00124	0.661114	HAVCR2	hepatitis A virus cellular receptor 2
8113616	7.5e-05	9.81e-06	0.661636	FEM1C	fem-1 homolog C
8128934	0.0129	0.00479	0.661695
8035803	2.2e-06	1.04e-07	0.661893	ZNF708	zinc finger protein 708
8092933	1.48e-06	6.15e-08	0.661949	ACAP2	ArfGAP with coiled-coil, ankyrin repeat and PH domains 2
7958207	0.00054	0.00011	0.662177
8160531	4.99e-05	5.99e-06	0.662192	C9orf72	chromosome 9 open reading frame 72
8166219	8.41e-06	6.11e-07	0.662249	SYAP1	synapse associated protein 1
8082673	0.00123	0.000293	0.662277	ACPP	acid phosphatase, prostate
8096919	3.88e-05	4.35e-06	0.662291	ALPK1	alpha kinase 1
7972180	1.01e-05	7.65e-07	0.662464	RNF219	ring finger protein 219
7989849	0.000217	3.62e-05	0.663018	DENND4A	DENN domain containing 4A
8083826	6.82e-07	2.05e-08	0.663128	SEC62	SEC62 homolog, preprotein translocation factor
8154254	9.49e-06	7.1e-07	0.663169	RIC1	RIC1 homolog, RAB6A GEF complex partner 1
8025958	7.68e-06	5.44e-07	0.663261	ZNF440	zinc finger protein 440
7969096	4.88e-08	4.47e-10	0.663629	CDADC1	cytidine and dCMP deaminase domain containing 1
8097011	0.000279	4.89e-05	0.663642
7978718	1.44e-06	5.94e-08	0.663936	SEC23A	Sec23 homolog A, coat complex II component
8012961	4.23e-06	2.48e-07	0.663984	NCOR1	nuclear receptor corepressor 1
7894973	0.00214	0.000572	0.663996
8058940	3.73e-06	2.12e-07	0.664007	USP37	ubiquitin specific peptidase 37
7893644	1.05e-05	8.12e-07	0.664033
7974697	0.000245	4.2e-05	0.664077	DAAM1	dishevelled associated activator of morphogenesis 1
8047788	0.000758	0.000165	0.664243	ADAM23	ADAM metallopeptidase domain 23
8066745	5.34e-05	6.52e-06	0.664294	ZNF334	zinc finger protein 334
8078360	2.61e-06	1.29e-07	0.664318	STT3B	STT3B, catalytic subunit of the oligosaccharyltransferase complex
8112342	0.000301	5.37e-05	0.664528	ADAMTS6	ADAM metallopeptidase with thrombospondin type 1 motif 6
8154219	0.00015	2.3e-05	0.664662
7896008	0.000441	8.61e-05	0.664875
8173627	0.00124	0.000296	0.665234
8135363	0.000115	1.67e-05	0.665434	PIK3CG	phosphatidylinositol-4,5-bisphosphate 3-kinase catalytic subunit gamma
8067206	2.22e-07	4.33e-09	0.665745	CTCFL	CCCTC-binding factor like
7951734	2.59e-05	2.63e-06	0.665749	ZW10	zw10 kinetochore protein
7892963	0.00362	0.00106	0.665915
7989516	7.25e-05	9.42e-06	0.666093	HERC1	HECT and RLD domain containing E3 ubiquitin protein ligase family member 1
8101376	2.12e-07	4.01e-09	0.666462	SEC31A	SEC31 homolog A, COPII coat complex component
8145293	0.00217	0.000582	0.666872	ADAM28	ADAM metallopeptidase domain 28
7975676	0.00092	0.000207	0.667372	BBOF1	basal body orientation factor 1
7909478	1.07e-05	8.27e-07	0.667776	DIEXF	digestive organ expansion factor homolog (zebrafish)
8046726	6.35e-05	8.05e-06	0.667992	SSFA2	sperm specific antigen 2
7962760	1.04e-07	1.37e-09	0.668112	SENP1	SUMO1/sentrin specific peptidase 1
7983761	0.00018	2.88e-05	0.66813
8135585	0.000891	0.0002	0.668391
7916045	4.43e-06	2.64e-07	0.668399	EPS15	epidermal growth factor receptor pathway substrate 15
7966046	1.44e-05	1.23e-06	0.668649	MTERF2	mitochondrial transcription termination factor 2
8163637	0.0252	0.0105	0.668686	TNC	tenascin C
8067932	0.00189	0.000491	0.668805	MIR99AHG	mir-99a-let-7c cluster host gene
7926821	5.15e-05	6.23e-06	0.669074	MASTL	microtubule associated serine/threonine kinase like
7893139	1.57e-07	2.67e-09	0.669104
7974125	1.57e-07	2.68e-09	0.66914	FAM179B	family with sequence similarity 179 member B
8180327	4.3e-07	1.07e-08	0.66916	BAGE3	B melanoma antigen family member 3
7894688	0.037	0.0167	0.669233
7894405	0.000506	0.000102	0.669385
7986350	0.000175	2.79e-05	0.669623	ARRDC4	arrestin domain containing 4
7983306	0.000524	0.000106	0.669739	WDR76	WD repeat domain 76
7917976	0.000343	6.36e-05	0.669913	SASS6	SAS-6 centriolar assembly protein
7895097	0.00746	0.0025	0.670085
8180268	0.000188	3.04e-05	0.670476	CYP51A1	cytochrome P450 family 51 subfamily A member 1
8140579	7.48e-05	9.77e-06	0.670575	CACNA2D1	calcium voltage-gated channel auxiliary subunit alpha2delta 1
7989073	0.00122	0.000292	0.670809	PRTG	protogenin
7894571	0.000681	0.000145	0.670815
8045347	0.000279	4.9e-05	0.670881
7892568	5.34e-06	3.37e-07	0.671011
7894737	0.000171	2.71e-05	0.671226
7896441	9.9e-05	1.38e-05	0.671301
8094190	6.68e-05	8.53e-06	0.671304	CC2D2A	coiled-coil and C2 domain containing 2A
8146000	1.52e-05	1.32e-06	0.671442	ADAM9	ADAM metallopeptidase domain 9
8020088	3.7e-05	4.1e-06	0.671516
8021470	0.0469	0.0221	0.671844	PMAIP1	phorbol-12-myristate-13-acetate-induced protein 1
8133818	1.4e-07	2.17e-09	0.671977	PHTF2	putative homeodomain transcription factor 2
8031748	0.00024	4.09e-05	0.672026	ZNF749	zinc finger protein 749
8102950	0.000778	0.00017	0.672054	INPP4B	inositol polyphosphate-4-phosphatase type II B
7947040	8.84e-06	6.51e-07	0.672166	SPTY2D1	SPT2 chromatin protein domain containing 1
8106271	0.000489	9.77e-05	0.672255	NSA2	NSA2, ribosome biogenesis homolog
7939434	2.58e-05	2.61e-06	0.672319	TTC17	tetratricopeptide repeat domain 17
7970763	0.00233	0.000631	0.672558	FLT1	fms related tyrosine kinase 1
8127646	2.56e-05	2.6e-06	0.672638	FILIP1	filamin A interacting protein 1
8157858	2e-06	9.17e-08	0.672734	GAPVD1	GTPase activating protein and VPS9 domains 1
7936826	3.51e-07	8.04e-09	0.672817	IKZF5	IKAROS family zinc finger 5
7917779	0.0306	0.0132	0.672853	GCLM	glutamate-cysteine ligase modifier subunit
7917576	0.022	0.00899	0.672935	GBP5	guanylate binding protein 5
8005110	3.92e-05	4.42e-06	0.673188	ZNF286B///ZNF286A	zinc finger protein 286B///zinc finger protein 286A
8050336	5.76e-05	7.15e-06	0.673381	E2F6	E2F transcription factor 6
7895939	3.28e-06	1.75e-07	0.673681
8123920	0.00428	0.0013	0.674249	ELOVL2	ELOVL fatty acid elongase 2
8151684	0.0411	0.0189	0.674328	MMP16	matrix metallopeptidase 16
7895547	5.55e-06	3.54e-07	0.674391
7895811	0.00893	0.00309	0.674449
7892735	0.00341	0.000992	0.674464
8161418	0.00114	0.000269	0.674532
8109597	9.18e-07	3.14e-08	0.674637	UBLCP1	ubiquitin like domain containing CTD phosphatase 1
7893129	0.00268	0.000746	0.674728
8150928	4.44e-06	2.65e-07	0.675024	NSMAF	neutral sphingomyelinase activation associated factor
8114653	4.9e-06	3e-07	0.675092	TAF7	TATA-box binding protein associated factor 7
8129953	0.017	0.00661	0.675096	HIVEP2	human immunodeficiency virus type I enhancer binding protein 2
7895834	0.0264	0.0111	0.675188
8021418	3.93e-06	2.26e-07	0.675196	MALT1	MALT1 paracaspase
8117321	0.000229	3.86e-05	0.675211	TRIM38	tripartite motif containing 38
7989647	0.0855	0.045	0.675333	KIAA0101	KIAA0101
7894901	0.000481	9.58e-05	0.675366
8091402	0.00167	0.000423	0.675572	TM4SF18	transmembrane 4 L six family member 18
7904976	1.3e-05	1.07e-06	0.675733	NBPF25P///NBPF19///NBPF20///NBPF10///NBPF8///NBPF9///NBPF15///NBPF11///NBPF12///NBPF3///NBPF1///NBPF14	neuroblastoma breakpoint family member 25, pseudogene///neuroblastoma breakpoint family member 19///neuroblastoma breakpoint family member 20///neuroblastoma breakpoint family member 10///neuroblastoma breakpoint family member 8///neuroblastoma breakpoint family member 9///neuroblastoma breakpoint family member 15///neuroblastoma breakpoint family member 11///neuroblastoma breakpoint family membe…
8111019	0.0288	0.0123	0.675822	DNAH5	dynein axonemal heavy chain 5
8098103	4.83e-05	5.75e-06	0.675991	FNIP2	folliculin interacting protein 2
8100714	6.17e-07	1.78e-08	0.676046	YTHDC1	YTH domain containing 1
7895976	0.00291	0.000821	0.676075
8111892	0.000511	0.000103	0.676218	OXCT1	3-oxoacid CoA-transferase 1
7909568	0.0273	0.0115	0.676288	DTL	denticleless E3 ubiquitin protein ligase homolog
7989013	6.37e-05	8.07e-06	0.676441	RSL24D1	ribosomal L24 domain containing 1
8167763	0.000356	6.64e-05	0.676571	TSPYL2	TSPY like 2
8122672	3.85e-06	2.2e-07	0.676686	TAB2	TGF-beta activated kinase 1/MAP3K7 binding protein 2
8124574	8.61e-07	2.89e-08	0.676718	ZSCAN12	zinc finger and SCAN domain containing 12
8169969	4.44e-05	5.17e-06	0.676769	PHF6	PHD finger protein 6
7989365	0.000366	6.86e-05	0.676807	RORA	RAR related orphan receptor A
8152988	0.000227	3.82e-05	0.676821	SLA	Src-like-adaptor
8154233	0.0351	0.0157	0.676857	CD274	CD274 molecule
7928909	1.07e-06	3.84e-08	0.6769	FAM35A	family with sequence similarity 35 member A
8022711	0.00013	1.93e-05	0.677092	DSC2	desmocollin 2
7895583	0.00244	0.000667	0.677164
7983335	2.2e-07	4.26e-09	0.677296	CTDSPL2	CTD small phosphatase like 2
7907310	1.68e-06	7.27e-08	0.677345	PRRC2C	proline rich coiled-coil 2C
8007931	0.00796	0.00269	0.677451	ITGB3	integrin subunit beta 3
8161346	0.000434	8.45e-05	0.677695	ZNF658B///ZNF658	zinc finger protein 658B (pseudogene)///zinc finger protein 658
8092328	0.000563	0.000116	0.67771	MCCC1	methylcrotonoyl-CoA carboxylase 1
8033780	4.44e-06	2.64e-07	0.677781	ZNF426	zinc finger protein 426
8180309	4.27e-05	4.91e-06	0.678046	ST6GALNAC3	ST6 N-acetylgalactosaminide alpha-2,6-sialyltransferase 3
7918725	8.12e-08	9.87e-10	0.678059	TRIM33	tripartite motif containing 33
8081645	0.00306	0.000871	0.678103	C3orf52	chromosome 3 open reading frame 52
7895429	0.00141	0.000346	0.678208
8100231	1.5e-05	1.31e-06	0.678304	TEC	tec protein tyrosine kinase
8166157	0.00371	0.00109	0.678336	BMX	BMX non-receptor tyrosine kinase
8081853	1.25e-05	1.02e-06	0.678561	POGLUT1	protein O-glucosyltransferase 1
8067985	0.000225	3.78e-05	0.678737	NCAM2	neural cell adhesion molecule 2
8051583	0.0596	0.0292	0.678739	CYP1B1	cytochrome P450 family 1 subfamily B member 1
7983274	0.000186	3e-05	0.678767	PDIA3P1///PDIA3	protein disulfide isomerase family A member 3 pseudogene 1///protein disulfide isomerase family A member 3
7903404	0.000209	3.44e-05	0.678774	RNPC3	RNA binding region (RNP1, RRM) containing 3
8017964	0.0466	0.0219	0.6789	ABCA6	ATP binding cassette subfamily A member 6
8128043	0.00103	0.000238	0.678988	CNR1	cannabinoid receptor 1
8056734	1.53e-08	6.79e-11	0.67906	TLK1	tousled like kinase 1
7950764	1.18e-05	9.43e-07	0.680217	DLG2	discs large MAGUK scaffold protein 2
8083422	0.00484	0.0015	0.680367	SUCNR1	succinate receptor 1
8006325	1.72e-07	3.02e-09	0.680523	SUZ12	SUZ12 polycomb repressive complex 2 subunit
8098512	3.57e-05	3.93e-06	0.680576	TRAPPC11	trafficking protein particle complex 11
7947396	3.51e-06	1.94e-07	0.680793	CSTF3	cleavage stimulation factor subunit 3
8113591	3.8e-07	8.94e-09	0.681066	PGGT1B	protein geranylgeranyltransferase type I subunit beta
8127903	0.00038	7.19e-05	0.681175	CEP162	centrosomal protein 162
8101728	0.00108	0.00025	0.68153	FAM13A	family with sequence similarity 13 member A
7936408	1.7e-05	1.53e-06	0.681538	DCLRE1A	DNA cross-link repair 1A
7917850	0.000784	0.000172	0.681607	ARHGAP29	Rho GTPase activating protein 29
8097262	4.56e-05	5.35e-06	0.681662	SPATA5	spermatogenesis associated 5
8159815	3.1e-06	1.64e-07	0.681777	CBWD6///CBWD3///CBWD5///CBWD2///CBWD1///CBWD6///CBWD3///CBWD5///CBWD1	COBW domain containing 6///COBW domain containing 3///COBW domain containing 5///COBW domain containing 2///COBW domain containing 1///COBW domain containing 6///COBW domain containing 3///COBW domain containing 5///COBW domain containing 1
8065256	1.7e-06	7.39e-08	0.682092	CRNKL1	crooked neck pre-mRNA splicing factor 1
8160332	5.89e-06	3.84e-07	0.68211	MLLT3	MLLT3, super elongation complex subunit
7973902	4.11e-07	1.01e-08	0.682198	SRP54	signal recognition particle 54
7977693	7.63e-06	5.39e-07	0.682241	CHD8	chromodomain helicase DNA binding protein 8
7988245	1.3e-06	5.08e-08	0.682291	MFAP1	microfibrillar associated protein 1
7999532	2.52e-06	1.24e-07	0.682701	GSPT1	G1 to S phase transition 1
7894938	0.00196	0.000513	0.683193
8108403	8.55e-07	2.85e-08	0.683237	MATR3	matrin 3
7939242	3.63e-06	2.04e-07	0.683431	CAPRIN1	cell cycle associated protein 1
8166906	0.00124	0.000295	0.683577	GPR34	G protein-coupled receptor 34
7902771	4.65e-07	1.2e-08	0.683607	SH3GLB1	SH3 domain containing GRB2 like endophilin B1
7895274	1.87e-06	8.35e-08	0.683711
7936949	1.8e-05	1.64e-06	0.683779	DHX32	DEAH-box helicase 32 (putative)
8081564	0.00172	0.000438	0.68393	CD96	CD96 molecule
7989094	1.3e-05	1.08e-06	0.683934	NEDD4	neural precursor cell expressed, developmentally down-regulated 4, E3 ubiquitin protein ligase
7895017	3.31e-07	7.34e-09	0.683961
8166289	0.000235	3.98e-05	0.684028	CDKL5	cyclin dependent kinase like 5
8097543	9.69e-06	7.3e-07	0.684069	ZNF330	zinc finger protein 330
7932966	1.22e-05	9.81e-07	0.684128	ITGB1	integrin subunit beta 1
7919715	3.02e-08	2.08e-10	0.68437	ANP32E	acidic nuclear phosphoprotein 32 family member E
8148333	9.05e-06	6.71e-07	0.684611	EFR3A	EFR3 homolog A
8113733	3.18e-07	6.94e-09	0.68479	CEP120	centrosomal protein 120
8022612	0.00107	0.000248	0.684921	ZNF521	zinc finger protein 521
7925550	4.72e-07	1.23e-08	0.684945	ADSS	adenylosuccinate synthase
7989132	1.89e-06	8.45e-08	0.685172	RFX7	regulatory factor X7
7980246	0.000121	1.77e-05	0.685222	MLH3	mutL homolog 3
8043283	0.000293	5.2e-05	0.685578	KDM3A	lysine demethylase 3A
8129522	7.39e-06	5.14e-07	0.685585	MED23	mediator complex subunit 23
7903227	0.00108	0.000252	0.685669	PALMD	palmdelphin
7943231	2.32e-06	1.12e-07	0.685687	ANKRD49	ankyrin repeat domain 49
8160487	2.81e-07	5.95e-09	0.685814	PLAA	phospholipase A2 activating protein
7896228	0.00177	0.000454	0.68584
8091723	0.0126	0.00462	0.686034	RARRES1	retinoic acid receptor responder 1
7892570	0.00662	0.00218	0.686195
8050278	0.000391	7.45e-05	0.686384	PDIA6	protein disulfide isomerase family A member 6
8104422	0.00186	0.000482	0.686386	MTRR	5-methyltetrahydrofolate-homocysteine methyltransferase reductase
8173848	1.26e-06	4.84e-08	0.686621	HDX	highly divergent homeobox
8089584	1.53e-08	6.82e-11	0.686727	NEPRO	nucleolus and neural progenitor protein
8139083	0.000571	0.000117	0.686811
8070341	2.36e-06	1.15e-07	0.68696	BRWD1	bromodomain and WD repeat domain containing 1
7954969	6.84e-06	4.65e-07	0.687115	IRAK4	interleukin 1 receptor associated kinase 4
7975136	1.33e-06	5.21e-08	0.687183	FUT8	fucosyltransferase 8
8051528	1.28e-06	4.99e-08	0.687244	CEBPZ	CCAAT/enhancer binding protein zeta
8080621	5.07e-07	1.36e-08	0.687313	CCDC66	coiled-coil domain containing 66
7997381	0.000758	0.000165	0.687322	CENPN	centromere protein N
8171921	4.12e-05	4.69e-06	0.687508	DMD	dystrophin
8151572	8.5e-05	1.14e-05	0.687706	SNX16	sorting nexin 16
7917707	7.3e-08	8.28e-10	0.687909	EVI5	ecotropic viral integration site 5
8102789	5.23e-08	5.01e-10	0.687948	TERF1	telomeric repeat binding factor 1
7943842	7.34e-08	8.39e-10	0.688237	C11orf57	chromosome 11 open reading frame 57
8022767	2.66e-06	1.34e-07	0.688257	TRAPPC8	trafficking protein particle complex 8
7894180	0.000943	0.000214	0.688283
7895930	0.0189	0.0075	0.68859
7958346	1.17e-09	5.26e-13	0.688618	TMEM263	transmembrane protein 263
7893325	0.00126	0.000301	0.688655
8046279	2.04e-05	1.94e-06	0.688815
8109843	0.000389	7.39e-05	0.689086	DOCK2	dedicator of cytokinesis 2
8140463	0.00153	0.000382	0.689142	FGL2	fibrinogen like 2
8048703	1.82e-05	1.67e-06	0.689208	LLPH///LLPH-AS1///LLPH	LLP homolog, long-term synaptic facilitation///LLPH antisense RNA 1 (head to head)///LLP homolog, long-term synaptic facilitation
8161865	0.000753	0.000164	0.689454	PRUNE2	prune homolog 2
7894044	0.00332	0.000958	0.689577
7986517	0.0019	0.000494	0.689641
7986522	0.0019	0.000494	0.689641
8081503	1.25e-05	1.02e-06	0.689646	DZIP3	DAZ interacting zinc finger protein 3
8180356	1.2e-05	9.67e-07	0.689737	RPL7L1	ribosomal protein L7 like 1
7960158	8.87e-05	1.21e-05	0.689848	ZNF10	zinc finger protein 10
8024532	8.27e-06	5.98e-07	0.689877	ZNF57	zinc finger protein 57
8076515	0.000126	1.86e-05	0.689999	ARFGAP3	ADP ribosylation factor GTPase activating protein 3
7896319	1.88e-05	1.74e-06	0.690024
8070097	2.7e-06	1.37e-07	0.690233	DNAJC28	DnaJ heat shock protein family (Hsp40) member C28
8119993	1.57e-05	1.37e-06	0.690459	HSP90AB1	heat shock protein 90 alpha family class B member 1
7896528	3.07e-06	1.62e-07	0.690468
7894996	0.000427	8.29e-05	0.690683
8083978	1.7e-05	1.53e-06	0.690984	NAALADL2	N-acetylated alpha-linked acidic dipeptidase-like 2
8110522	1.37e-06	5.51e-08	0.691325	CANX	calnexin
8103341	6.03e-07	1.71e-08	0.691337	MAP9	microtubule associated protein 9
7895272	7.57e-08	8.77e-10	0.691641
8045816	0.000264	4.59e-05	0.691698	GPD2	glycerol-3-phosphate dehydrogenase 2
7907104	6.24e-07	1.81e-08	0.692384	DCAF6	DDB1 and CUL4 associated factor 6
7893518	7.14e-07	2.16e-08	0.692746
8108510	9.71e-07	3.38e-08	0.692784	ANKHD1-EIF4EBP3///ANKHD1///EIF4EBP3///ANKHD1-EIF4EBP3///ANKHD1///EIF4EBP3	ANKHD1-EIF4EBP3 readthrough///ankyrin repeat and KH domain containing 1///eukaryotic translation initiation factor 4E binding protein 3///ANKHD1-EIF4EBP3 readthrough///ankyrin repeat and KH domain containing 1///eukaryotic translation initiation factor 4E binding protein 3
8115196	1.78e-05	1.62e-06	0.692904	ZNF300	zinc finger protein 300
7894402	2.22e-06	1.05e-07	0.692938
7903703	1.03e-05	7.91e-07	0.692958	GNAI3	G protein subunit alpha i3
7956697	2.32e-06	1.12e-07	0.693101	MON2	MON2 homolog, regulator of endosome-to-Golgi trafficking
7943442	1.51e-05	1.32e-06	0.693106	DYNC2H1	dynein cytoplasmic 2 heavy chain 1
8101511	3.21e-05	3.45e-06	0.693392	WDFY3	WD repeat and FYVE domain containing 3
8135277	2.28e-06	1.09e-07	0.693525	KMT2E	lysine methyltransferase 2E
7915640	8.23e-06	5.93e-07	0.693747	EIF2B3	eukaryotic translation initiation factor 2B subunit gamma
8096917	0.00153	0.00038	0.694061
7968563	0.000347	6.43e-05	0.694182	RFC3	replication factor C subunit 3
8099107	0.000476	9.45e-05	0.694261	LYAR	Ly1 antibody reactive
7957298	1.85e-05	1.71e-06	0.694427	NAV3	neuron navigator 3
8150870	1.89e-05	1.76e-06	0.694528	PSMC6	proteasome 26S subunit, ATPase 6
7916562	3.66e-06	2.06e-07	0.695009	HNRNPA1P6///HNRNPA1P10///HNRNPA1L2///HNRNPA1	heterogeneous nuclear ribonucleoprotein A1 pseudogene 6///heterogeneous nuclear ribonucleoprotein A1 pseudogene 10///heterogeneous nuclear ribonucleoprotein A1-like 2///heterogeneous nuclear ribonucleoprotein A1
7983191	7.26e-06	5.01e-07	0.695068	ADAL	adenosine deaminase like
8058221	2.56e-05	2.59e-06	0.695223	TRAK2	trafficking kinesin protein 2
8077731	0.000285	5.02e-05	0.695375	FANCD2	Fanconi anemia complementation group D2
7925565	1.14e-06	4.18e-08	0.695858	HNRNPU	heterogeneous nuclear ribonucleoprotein U
8098500	9.21e-06	6.86e-07	0.695969	CDKN2AIP	CDKN2A interacting protein
7907492	0.000155	2.39e-05	0.695989	RABGAP1L	RAB GTPase activating protein 1 like
8155574	0.00172	0.000438	0.696052	ANKRD20A21P///ANKRD20A8P///ANKRD20A4///ANKRD20A2///ANKRD20A3///ANKRD20A5P///ANKRD20A1	ankyrin repeat domain 20 family member A21, pseudogene///ankyrin repeat domain 20 family member A8, pseudogene///ankyrin repeat domain 20 family member A4///ankyrin repeat domain 20 family member A2///ankyrin repeat domain 20 family member A3///ankyrin repeat domain 20 family member A5, pseudogene///ankyrin repeat domain 20 family member A1
7934706	0.000152	2.33e-05	0.696064
7934717	0.000152	2.33e-05	0.696064
7923173	0.000204	3.35e-05	0.696262	MIR181B1	microRNA 181b-1
8157074	7.44e-05	9.71e-06	0.696955	FKTN	fukutin
7950391	0.000431	8.38e-05	0.697334	PGM2L1	phosphoglucomutase 2 like 1
7896421	1.56e-05	1.37e-06	0.69737
7903119	8.63e-05	1.17e-05	0.697649	ABCD3	ATP binding cassette subfamily D member 3
8015715	3.98e-06	2.3e-07	0.697703	BECN1	beclin 1
8162669	5.01e-05	6.02e-06	0.697817	ZNF322	zinc finger protein 322
7974146	2.66e-07	5.52e-09	0.698005	PRPF39	pre-mRNA processing factor 39
8098291	8.47e-06	6.18e-07	0.698082	CLCN3	chloride voltage-gated channel 3
7894878	0.000136	2.04e-05	0.698285
8044613	4.43e-06	2.64e-07	0.69834	CBWD6///CBWD3///CBWD5///CBWD2///CBWD1///CBWD6///CBWD3///CBWD5///CBWD1	COBW domain containing 6///COBW domain containing 3///COBW domain containing 5///COBW domain containing 2///COBW domain containing 1///COBW domain containing 6///COBW domain containing 3///COBW domain containing 5///COBW domain containing 1
8120967	0.000967	0.00022	0.698377	NT5E	5'-nucleotidase ecto
7979179	1.16e-05	9.23e-07	0.698469	ERO1A	endoplasmic reticulum oxidoreductase 1 alpha
8066303	8.53e-05	1.15e-05	0.69869	CHD6	chromodomain helicase DNA binding protein 6
7958158	2.64e-05	2.69e-06	0.699155	HCFC2	host cell factor C2
7974166	1.85e-05	1.71e-06	0.699311	FANCM	Fanconi anemia complementation group M
7934278	0.00023	3.88e-05	0.699408	P4HA1///P4HA1	prolyl 4-hydroxylase subunit alpha 1///prolyl 4-hydroxylase subunit alpha 1
7894013	0.0104	0.0037	0.699658
8155422	5.63e-06	3.61e-07	0.699766	CBWD6///CBWD3///CBWD5///CBWD2///CBWD1///CBWD6///CBWD3///CBWD5///CBWD1	COBW domain containing 6///COBW domain containing 3///COBW domain containing 5///COBW domain containing 2///COBW domain containing 1///COBW domain containing 6///COBW domain containing 3///COBW domain containing 5///COBW domain containing 1
7904999	9.04e-06	6.7e-07	0.699871	NBPF25P///NBPF19///NBPF20///NBPF10///NBPF8///NBPF9///NBPF15///NBPF11///NBPF12///NBPF3///NBPF1///NBPF14	neuroblastoma breakpoint family member 25, pseudogene///neuroblastoma breakpoint family member 19///neuroblastoma breakpoint family member 20///neuroblastoma breakpoint family member 10///neuroblastoma breakpoint family member 8///neuroblastoma breakpoint family member 9///neuroblastoma breakpoint family member 15///neuroblastoma breakpoint family member 11///neuroblastoma breakpoint family membe…
8061772	1.67e-05	1.49e-06	0.699911	MAPRE1	microtubule associated protein RP/EB family member 1
7896010	0.000579	0.000119	0.69994
8058428	2.68e-06	1.35e-07	0.700256	NDUFS1	NADH:ubiquinone oxidoreductase core subunit S1
8098041	2.13e-05	2.05e-06	0.700581	TMEM144	transmembrane protein 144
8089040	4.62e-06	2.79e-07	0.700596	MINA	MYC induced nuclear antigen
8039947	4.56e-07	1.17e-08	0.700893	SRSF10	serine and arginine rich splicing factor 10
8035825	0.00976	0.00344	0.700933	ZNF676	zinc finger protein 676
8090678	1.22e-05	9.91e-07	0.700951	MRPL3	mitochondrial ribosomal protein L3
8084589	0.000169	2.66e-05	0.700995	MAP3K13	mitogen-activated protein kinase kinase kinase 13
8150818	1.05e-08	3.74e-11	0.701218	TCEA1	transcription elongation factor A1
7976189	5.54e-05	6.82e-06	0.70125	PSMC1	proteasome 26S subunit, ATPase 1
7957260	3.53e-06	1.97e-07	0.701439	GLIPR1	GLI pathogenesis related 1
7892587	0.00325	0.000935	0.701477
8020267	2.33e-05	2.3e-06	0.701569	CEP192	centrosomal protein 192
8095545	3.55e-06	1.98e-07	0.701616	RUFY3	RUN and FYVE domain containing 3
7895248	8.25e-07	2.68e-08	0.701631
7902891	1.77e-07	3.14e-09	0.701645	ZNF326	zinc finger protein 326
7945942	4.03e-05	4.56e-06	0.701666
8129045	1.11e-06	4.07e-08	0.701696	HDAC2	histone deacetylase 2
8052331	0.00169	0.000429	0.701712	PNPT1	polyribonucleotide nucleotidyltransferase 1
7930454	0.000519	0.000105	0.701818	PDCD4	programmed cell death 4 (neoplastic transformation inhibitor)
8160559	0.00195	0.000511	0.702087	DDX58	DEXD/H-box helicase 58
7913814	7.29e-06	5.04e-07	0.702149	SYF2	SYF2 pre-mRNA splicing factor
7919815	0.00499	0.00155	0.702889	CTSK	cathepsin K
7994161	2.69e-06	1.36e-07	0.703261	RBBP6	RB binding protein 6, ubiquitin ligase
8131957	0.000323	5.88e-05	0.703369	SNX10	sorting nexin 10
8173549	1.72e-06	7.53e-08	0.703459
7989309	0.000158	2.45e-05	0.703669
8114083	1.15e-05	9.05e-07	0.703742	AFF4	AF4/FMR2 family member 4
8000638	3.48e-05	3.79e-06	0.703875	SMG1P3///SMG1P1///SMG1P5///SMG1	SMG1P3, nonsense mediated mRNA decay associated PI3K related kinase pseudogene 3///SMG1P1, nonsense mediated mRNA decay associated PI3K related kinase pseudogene 1///SMG1P5, nonsense mediated mRNA decay associated PI3K related kinase pseudogene 5///SMG1, nonsense mediated mRNA decay associated PI3K related kinase
8068289	2.13e-05	2.05e-06	0.70392	SON	SON DNA binding protein
8146717	9.35e-07	3.22e-08	0.704057	C8orf44-SGK3///SGK3	C8orf44-SGK3 readthrough///serum/glucocorticoid regulated kinase family member 3
7984641	1.25e-07	1.84e-09	0.704569	ARIH1	ariadne RBR E3 ubiquitin protein ligase 1
8131583	0.00227	0.000612	0.704574	BZW2	basic leucine zipper and W2 domains 2
8093156	1.09e-05	8.53e-07	0.704706	NCBP2	nuclear cap binding protein subunit 2
8143471	0.0702	0.0356	0.70485	CLEC5A	C-type lectin domain family 5 member A
7894103	0.00388	0.00115	0.704854
7902822	6.14e-07	1.76e-08	0.705026	PKN2	protein kinase N2
7894845	2.34e-06	1.13e-07	0.705049
7906900	0.0018	0.000466	0.705073	DDR2	discoidin domain receptor tyrosine kinase 2
8043322	8.76e-05	1.19e-05	0.70522	ANAPC1P1///ANAPC1	anaphase promoting complex subunit 1 pseudogene 1///anaphase promoting complex subunit 1
7896513	0.00689	0.00228	0.705363
8154733	8.76e-05	1.19e-05	0.705509	ACO1	aconitase 1
8133976	0.00036	6.74e-05	0.705537	DBF4	DBF4 zinc finger
7893751	0.0064	0.00209	0.705628
8005225	0.0737	0.0377	0.705828	USP32P1	ubiquitin specific peptidase 32 pseudogene 1
7895040	0.000977	0.000223	0.705996
8089128	5.66e-06	3.65e-07	0.706017	TOMM70	translocase of outer mitochondrial membrane 70
8127756	1.19e-05	9.57e-07	0.706108	LCA5	LCA5, lebercilin
8151842	1.83e-05	1.68e-06	0.706219	KIAA1429	KIAA1429
8154531	2.24e-06	1.07e-07	0.70628	DENND4C	DENN domain containing 4C
7985266	9.91e-07	3.48e-08	0.706368
8154793	5.6e-06	3.58e-07	0.706469	NFX1	nuclear transcription factor, X-box binding 1
8023191	6.48e-05	8.24e-06	0.706515	SMAD2	SMAD family member 2
8030997	8.61e-07	2.88e-08	0.706546	ZNF813	zinc finger protein 813
8068266	4.16e-06	2.43e-07	0.706591	IFNAR1	interferon alpha and beta receptor subunit 1
7894630	0.000662	0.00014	0.706952
8171418	0.00409	0.00123	0.707158	PIGA	phosphatidylinositol glycan anchor biosynthesis class A
8038954	7.15e-06	4.91e-07	0.707185	ZNF616	zinc finger protein 616
8136293	1.72e-05	1.55e-06	0.707638	EXOC4	exocyst complex component 4
7932885	2.03e-06	9.35e-08	0.707778	ARHGAP12	Rho GTPase activating protein 12
8155397	0.00155	0.000387	0.707905	ANKRD20A21P///ANKRD20A8P///ANKRD20A4///ANKRD20A2///ANKRD20A3///ANKRD20A5P///ANKRD20A1	ankyrin repeat domain 20 family member A21, pseudogene///ankyrin repeat domain 20 family member A8, pseudogene///ankyrin repeat domain 20 family member A4///ankyrin repeat domain 20 family member A2///ankyrin repeat domain 20 family member A3///ankyrin repeat domain 20 family member A5, pseudogene///ankyrin repeat domain 20 family member A1
8161388	0.00155	0.000387	0.707905	ANKRD20A21P///ANKRD20A8P///ANKRD20A4///ANKRD20A2///ANKRD20A3///ANKRD20A5P///ANKRD20A1	ankyrin repeat domain 20 family member A21, pseudogene///ankyrin repeat domain 20 family member A8, pseudogene///ankyrin repeat domain 20 family member A4///ankyrin repeat domain 20 family member A2///ankyrin repeat domain 20 family member A3///ankyrin repeat domain 20 family member A5, pseudogene///ankyrin repeat domain 20 family member A1
8105191	7.37e-06	5.12e-07	0.707975	PARP8	poly(ADP-ribose) polymerase family member 8
7904340	5.84e-08	5.97e-10	0.708008	MAN1A2	mannosidase alpha class 1A member 2
7893266	8.25e-08	1.01e-09	0.70815
8021653	0.00565	0.0018	0.708243	SERPINB8	serpin family B member 8
8105647	3.26e-06	1.74e-07	0.708439	TRAPPC13	trafficking protein particle complex 13
8135576	8.61e-05	1.16e-05	0.708538	TES	testin LIM domain protein
8126798	0.00015	2.3e-05	0.708768	ADGRF5	adhesion G protein-coupled receptor F5
8093258	0.000129	1.91e-05	0.70903	IQCG	IQ motif containing G
7951108	1.4e-07	2.16e-09	0.709245
7941272	1.03e-06	3.66e-08	0.709298	MALAT1	metastasis associated lung adenocarcinoma transcript 1 (non-protein coding)
8124502	9.8e-07	3.43e-08	0.709578	ZNF184	zinc finger protein 184
7923453	2.46e-05	2.46e-06	0.709904	KDM5B	lysine demethylase 5B
8093191	5.79e-07	1.62e-08	0.710012	DLG1	discs large MAGUK scaffold protein 1
8050367	1.27e-05	1.04e-06	0.710066	NBAS	neuroblastoma amplified sequence
8034393	0.000489	9.77e-05	0.710263	ZNF443	zinc finger protein 443
7904965	7.89e-05	1.05e-05	0.710458
7946033	0.00788	0.00266	0.711327	HBB	hemoglobin subunit beta
8028248	1.5e-06	6.21e-08	0.711381	ZNF570	zinc finger protein 570
8105040	0.00268	0.000744	0.711526	OSMR	oncostatin M receptor
7901123	5.01e-06	3.1e-07	0.711681	NASP	nuclear autoantigenic sperm protein
7925201	2.69e-06	1.36e-07	0.711698	ARID4B	AT-rich interaction domain 4B
8156873	2.25e-06	1.07e-07	0.71177	INVS	inversin
7894422	0.00221	0.000592	0.711924
7975045	0.000282	4.96e-05	0.711927	MTHFD1	methylenetetrahydrofolate dehydrogenase, cyclohydrolase and formyltetrahydrofolate synthetase 1
8147206	0.000162	2.53e-05	0.711981	RIPK2	receptor interacting serine/threonine kinase 2
8097628	0.0335	0.0148	0.712083	HHIP	hedgehog interacting protein
8091715	0.000823	0.000182	0.712252	LXN	latexin
8054702	0.00324	0.000932	0.712497	CKAP2L	cytoskeleton associated protein 2 like
8103106	2.52e-05	2.54e-06	0.712555	LRBA	LPS responsive beige-like anchor protein
7895312	0.000569	0.000117	0.712911
7984298	1.62e-05	1.43e-06	0.713118	DIS3L	DIS3 like exosome 3'-5' exoribonuclease
7896576	2.9e-05	3.04e-06	0.713234
8133057	6.82e-05	8.74e-06	0.713343	ZNF138	zinc finger protein 138
7896482	6.67e-06	4.51e-07	0.713597
7895036	4.08e-08	3.46e-10	0.713645
8156228	0.0109	0.00393	0.713783	CTSL	cathepsin L
7979516	3.52e-06	1.96e-07	0.713827	TRMT5	tRNA methyltransferase 5
8153959	0.000454	8.93e-05	0.713852	DOCK8	dedicator of cytokinesis 8
7925672	0.000326	5.96e-05	0.71427	ZNF670	zinc finger protein 670
8091550	0.000408	7.84e-05	0.71479	KIAA1328	KIAA1328
8016088	3.34e-06	1.81e-07	0.714898	CCDC43	coiled-coil domain containing 43
7916836	6.25e-06	4.15e-07	0.714969	SERBP1	SERPINE1 mRNA binding protein 1
8098379	0.000652	0.000137	0.715075	WDR17	WD repeat domain 17
8173059	7.76e-06	5.51e-07	0.715156	WNK3	WNK lysine deficient protein kinase 3
7948904	0.0143	0.0054	0.715406	SNORD28	small nucleolar RNA, C/D box 28
7902367	3.48e-08	2.77e-10	0.715406	ACADM	acyl-CoA dehydrogenase, C-4 to C-12 straight chain
7954090	0.0117	0.00427	0.715598	EMP1	epithelial membrane protein 1
8121461	1.22e-06	4.61e-08	0.7156	CDC40	cell division cycle 40
8114193	1.16e-05	9.18e-07	0.715821	SAR1B	secretion associated Ras related GTPase 1B
7944195	2.2e-05	2.13e-06	0.715852	UBE4A	ubiquitination factor E4A
7919412	3.63e-06	2.04e-07	0.716009	NBPF25P///NBPF19///NBPF20///NBPF10///NBPF8///NBPF9///NBPF15///NBPF11///NBPF12///NBPF3///NBPF1///NBPF14	neuroblastoma breakpoint family member 25, pseudogene///neuroblastoma breakpoint family member 19///neuroblastoma breakpoint family member 20///neuroblastoma breakpoint family member 10///neuroblastoma breakpoint family member 8///neuroblastoma breakpoint family member 9///neuroblastoma breakpoint family member 15///neuroblastoma breakpoint family member 11///neuroblastoma breakpoint family membe…
7895817	0.000808	0.000178	0.716114
8035782	0.00104	0.000241	0.716767	ZNF682	zinc finger protein 682
7895998	0.0514	0.0246	0.71688
8030950	3.77e-05	4.2e-06	0.7169	ZNF701	zinc finger protein 701
8121588	0.000151	2.32e-05	0.716964	DSE	dermatan sulfate epimerase
8043043	0.0405	0.0186	0.717174	DNAH6	dynein axonemal heavy chain 6
8041138	0.0035	0.00102	0.717617	SPDYA	speedy/RINGO cell cycle regulator family member A
7893512	0.0342	0.0152	0.717852
8027247	1.74e-05	1.57e-06	0.717912	ZNF93	zinc finger protein 93
8081343	1.37e-05	1.15e-06	0.718207	TRMT10C	tRNA methyltransferase 10C, mitochondrial RNase P subunit
7960221	7.25e-06	5e-07	0.718583	KDM5A	lysine demethylase 5A
7921583	8.75e-06	6.43e-07	0.718626	COPA	coatomer protein complex subunit alpha
8138116	1.77e-05	1.61e-06	0.71872	ZNF12	zinc finger protein 12
7916910	2.32e-06	1.12e-07	0.718846	LRRC40	leucine rich repeat containing 40
7895805	0.0029	0.000817	0.719207
8081431	0.000226	3.8e-05	0.719588	ALCAM	activated leukocyte cell adhesion molecule
8081115	4.41e-06	2.61e-07	0.719808	ARL13B	ADP ribosylation factor like GTPase 13B
8098581	0.00186	0.000484	0.719826	SNX25	sorting nexin 25
8097792	8.58e-05	1.16e-05	0.720214	SNORD73A///RPS3A	small nucleolar RNA, C/D box 73A///ribosomal protein S3A
7893305	0.0346	0.0154	0.720243
7931239	3.58e-06	2.01e-07	0.720738	EDRF1	erythroid differentiation regulatory factor 1
7894058	1.25e-05	1.02e-06	0.720856
8017312	3.85e-07	9.14e-09	0.72091	MED13	mediator complex subunit 13
7896706	0.000667	0.000141	0.721033
8000156	4.4e-05	5.11e-06	0.721248	SMG1P3///SMG1P1///SMG1P5///SMG1	SMG1P3, nonsense mediated mRNA decay associated PI3K related kinase pseudogene 3///SMG1P1, nonsense mediated mRNA decay associated PI3K related kinase pseudogene 1///SMG1P5, nonsense mediated mRNA decay associated PI3K related kinase pseudogene 5///SMG1, nonsense mediated mRNA decay associated PI3K related kinase
7987163	5.86e-05	7.29e-06	0.721251	FMN1	formin 1
7893635	0.00159	0.000397	0.721346
8166278	7.2e-05	9.33e-06	0.721353	SCML1	sex comb on midleg-like 1 (Drosophila)
8027260	3.83e-05	4.29e-06	0.721495	ZNF486	zinc finger protein 486
7919438	6.86e-06	4.67e-07	0.721507	NBPF25P///NBPF19///NBPF20///NBPF10///NBPF8///NBPF9///NBPF15///NBPF11///NBPF12///NBPF3///NBPF1///NBPF14	neuroblastoma breakpoint family member 25, pseudogene///neuroblastoma breakpoint family member 19///neuroblastoma breakpoint family member 20///neuroblastoma breakpoint family member 10///neuroblastoma breakpoint family member 8///neuroblastoma breakpoint family member 9///neuroblastoma breakpoint family member 15///neuroblastoma breakpoint family member 11///neuroblastoma breakpoint family membe…
8173892	1.07e-06	3.87e-08	0.721532	CHM	CHM, Rab escort protein 1
7896136	1.43e-07	2.23e-09	0.72156
8119529	1.69e-06	7.35e-08	0.721677	UBR2	ubiquitin protein ligase E3 component n-recognin 2
8044909	0.00214	0.000571	0.721931
8126784	0.0839	0.044	0.721957	PLA2G7	phospholipase A2 group VII
8082869	2.93e-06	1.52e-07	0.72209	PPP2R3A	protein phosphatase 2 regulatory subunit B''alpha
8053288	6.18e-08	6.56e-10	0.722141	GCFC2	GC-rich sequence DNA-binding factor 2
7903541	4.61e-08	4.02e-10	0.72237	STXBP3	syntaxin binding protein 3
7983502	1.46e-07	2.33e-09	0.722388	BLOC1S6	biogenesis of lysosomal organelles complex 1 subunit 6
7986520	0.00144	0.000355	0.722522	DNM1P46///DNM1P46	dynamin 1 pseudogene 46///dynamin 1 pseudogene 46
8011245	0.000263	4.57e-05	0.722527	TSR1	TSR1, ribosome maturation factor
8121144	6.48e-06	4.33e-07	0.722612	MANEA	mannosidase endo-alpha
8031669	9.36e-06	7e-07	0.722756	ZNF470	zinc finger protein 470
7943424	5.67e-07	1.58e-08	0.722818	BIRC2	baculoviral IAP repeat containing 2
8128260	2.33e-07	4.62e-09	0.722951	MAP3K7	mitogen-activated protein kinase kinase kinase 7
8157487	0.00428	0.0013	0.722978	PAPPA	pappalysin 1
8031650	0.000122	1.8e-05	0.723046	ZNF471	zinc finger protein 471
8162373	0.0521	0.025	0.723224	OGN	osteoglycin
7986509	0.00152	0.000377	0.723254
7986512	0.00152	0.000377	0.723254
7986527	0.00152	0.000377	0.723254
7969060	1.72e-07	3.01e-09	0.723299	FNDC3A	fibronectin type III domain containing 3A
7896384	2.87e-05	3e-06	0.723881
7965048	5.55e-06	3.55e-07	0.724007	NAP1L1	nucleosome assembly protein 1 like 1
8140037	1.48e-07	2.37e-09	0.724102	BAZ1B	bromodomain adjacent to zinc finger domain 1B
8119580	3.19e-05	3.42e-06	0.724126
8078834	2.07e-05	1.98e-06	0.724234	WDR48	WD repeat domain 48
7921637	4.95e-05	5.94e-06	0.724313	CD84	CD84 molecule
7962112	1.16e-05	9.23e-07	0.724993	CAPRIN2	caprin family member 2
7984112	4.4e-06	2.61e-07	0.725052	RAB8B	RAB8B, member RAS oncogene family
8166956	2.8e-06	1.43e-07	0.725239	KDM6A	lysine demethylase 6A
8047784	2.54e-05	2.57e-06	0.725244	ZDBF2	zinc finger DBF-type containing 2
8085914	4.41e-05	5.13e-06	0.725428	SLC4A7	solute carrier family 4 member 7
7965812	7.25e-06	4.99e-07	0.725464	GNPTAB	N-acetylglucosamine-1-phosphate transferase alpha and beta subunits
8020349	0.000782	0.000171	0.725478
7894638	0.000187	3.02e-05	0.725751
7896435	0.0285	0.0122	0.725939
7982620	0.000825	0.000183	0.725985	EIF2AK4	eukaryotic translation initiation factor 2 alpha kinase 4
7908041	3.13e-05	3.33e-06	0.726054	LAMC1	laminin subunit gamma 1
8080923	4.29e-05	4.95e-06	0.726268	PSMC1	proteasome 26S subunit, ATPase 1
7967900	1.19e-07	1.71e-09	0.726343	ZMYM2	zinc finger MYM-type containing 2
7894895	0.0184	0.00727	0.726659
8099926	5.34e-08	5.18e-10	0.726815	PDS5A	PDS5 cohesin associated factor A
7951372	7.64e-05	1e-05	0.727186	CASP4	caspase 4
8045514	5.77e-06	3.74e-07	0.727544	SPOPL	speckle type BTB/POZ protein like
7910539	1.53e-07	2.52e-09	0.727628	SPRTN	SprT-like N-terminal domain
7894359	0.0197	0.00788	0.727668
8091600	0.00218	0.000583	0.727685	PLCH1	phospholipase C eta 1
8037387	0.0257	0.0107	0.72796
8136095	0.00119	0.000283	0.727984	AHCYL2	adenosylhomocysteinase like 2
7942645	4.13e-05	4.7e-06	0.728211
7971161	0.000689	0.000147	0.729006
7895629	3.58e-09	3.87e-12	0.72903
8169683	8.25e-07	2.71e-08	0.729092	ZBTB33	zinc finger and BTB domain containing 33
8130087	1.15e-08	4.18e-11	0.729217	PPIL4	peptidylprolyl isomerase like 4
7893650	5.1e-05	6.16e-06	0.72942
8150491	0.000139	2.09e-05	0.729631	KAT6A	lysine acetyltransferase 6A
8017776	1.53e-07	2.52e-09	0.729827	HELZ	helicase with zinc finger
7904574	1.09e-05	8.44e-07	0.729922	NBPF25P///NBPF19///NBPF20///NBPF10///NBPF8///NBPF9///NBPF15///NBPF11///NBPF12///NBPF3///NBPF1///NBPF14	neuroblastoma breakpoint family member 25, pseudogene///neuroblastoma breakpoint family member 19///neuroblastoma breakpoint family member 20///neuroblastoma breakpoint family member 10///neuroblastoma breakpoint family member 8///neuroblastoma breakpoint family member 9///neuroblastoma breakpoint family member 15///neuroblastoma breakpoint family member 11///neuroblastoma breakpoint family membe…
8082075	0.000334	6.12e-05	0.730133	DTX3L	deltex E3 ubiquitin ligase 3L
8156718	1.09e-06	3.97e-08	0.730431	NCBP1	nuclear cap binding protein subunit 1
8063242	1.96e-05	1.84e-06	0.730445	ARFGEF2	ADP ribosylation factor guanine nucleotide exchange factor 2
7944560	5.11e-06	3.17e-07	0.731226	ARHGEF12	Rho guanine nucleotide exchange factor 12
8054217	4.96e-06	3.06e-07	0.731274	TXNDC9	thioredoxin domain containing 9
8095539	0.000449	8.8e-05	0.731313	UTP3	UTP3, small subunit processome component homolog (S. cerevisiae)
7927536	7.44e-06	5.2e-07	0.731406	NCOA4	nuclear receptor coactivator 4
7965541	7.98e-05	1.06e-05	0.731439	FGD6	FYVE, RhoGEF and PH domain containing 6
8149448	0.00518	0.00162	0.731509	MSR1	macrophage scavenger receptor 1
7938592	7.43e-07	2.3e-08	0.731568	FAR1	fatty acyl-CoA reductase 1
7942174	3.39e-07	7.62e-09	0.731631	PPFIA1	PTPRF interacting protein alpha 1
7895030	0.0177	0.00694	0.731693
8171901	1.88e-07	3.37e-09	0.731773	TAB3	TGF-beta activated kinase 1/MAP3K7 binding protein 3
7963187	3.51e-05	3.84e-06	0.732173	LIMA1	LIM domain and actin binding 1
7896367	1.4e-06	5.69e-08	0.732541
8000184	0.00379	0.00112	0.732913	IGSF6	immunoglobulin superfamily member 6
7968835	9.91e-05	1.38e-05	0.733028	AKAP11	A-kinase anchoring protein 11
7971361	1.8e-05	1.65e-06	0.733047	NUFIP1	NUFIP1, FMR1 interacting protein 1
8166408	0.00298	0.000847	0.7331	PHEX	phosphate regulating endopeptidase homolog, X-linked
8069508	0.000721	0.000155	0.733192
8117630	0.0016	0.0004	0.73322	ZNF165	zinc finger protein 165
7895103	0.00156	0.00039	0.733274
8058627	0.000701	0.00015	0.733336	ERBB4	erb-b2 receptor tyrosine kinase 4
7989750	0.0193	0.00772	0.733595	CILP	cartilage intermediate layer protein
8078248	1.01e-07	1.33e-09	0.733668	CTCFL///SP100///HMGB1	CCCTC-binding factor like///SP100 nuclear antigen///high mobility group box 1
8161587	3.07e-06	1.61e-07	0.733682	CBWD6///CBWD3///CBWD5///CBWD2///CBWD1///CBWD6///CBWD3///CBWD5///CBWD1	COBW domain containing 6///COBW domain containing 3///COBW domain containing 5///COBW domain containing 2///COBW domain containing 1///COBW domain containing 6///COBW domain containing 3///COBW domain containing 5///COBW domain containing 1
7934301	1.24e-06	4.72e-08	0.73425	ECD	ecdysoneless cell cycle regulator
8100798	0.00286	0.000803	0.734415	SULT1B1	sulfotransferase family 1B member 1
7921076	0.000349	6.48e-05	0.734468	GPATCH4	G-patch domain containing 4
7893258	7.28e-05	9.46e-06	0.734556
7893940	0.0208	0.00838	0.734883
8131475	4.41e-05	5.14e-06	0.735208	C1GALT1	core 1 synthase, glycoprotein-N-acetylgalactosamine 3-beta-galactosyltransferase 1
8001133	0.00687	0.00227	0.735537	SHCBP1	SHC binding and spindle associated 1
7895039	3.47e-06	1.91e-07	0.736013
8147848	3.32e-06	1.8e-07	0.73634	OXR1	oxidation resistance 1
7936529	5.32e-07	1.45e-08	0.736521	SHTN1	shootin 1
7906377	0.000747	0.000162	0.736605	MNDA	myeloid cell nuclear differentiation antigen
7927108	9.16e-07	3.13e-08	0.736634	BMS1	BMS1, ribosome biogenesis factor
8124459	6.57e-05	8.37e-06	0.736703	ZNF322	zinc finger protein 322
8022424	1.95e-05	1.82e-06	0.736754	NF1	neurofibromin 1
8067862	1.95e-05	1.82e-06	0.736754	NF1	neurofibromin 1
7894451	3.01e-05	3.18e-06	0.736766
8079198	1.64e-06	7.02e-08	0.737246	ZNF660	zinc finger protein 660
8095854	4.41e-05	5.13e-06	0.737283	2023-09-11	septin 11
8022283	0.000195	3.18e-05	0.737314	PIEZO2	piezo type mechanosensitive ion channel component 2
8072015	1.71e-05	1.54e-06	0.737487	GRK3	G protein-coupled receptor kinase 3
8022473	1.12e-07	1.57e-09	0.737645	ESCO1	establishment of sister chromatid cohesion N-acetyltransferase 1
8083757	1.69e-06	7.38e-08	0.737702	NMD3	NMD3 ribosome export adaptor
7894457	0.000367	6.9e-05	0.737847
7895449	0.000809	0.000178	0.737919
7921434	0.0117	0.00424	0.737951	AIM2	absent in melanoma 2
8058373	0.000392	7.46e-05	0.738714	WDR12	WD repeat domain 12
8081217	2.03e-07	3.73e-09	0.738736
8048733	1.75e-06	7.64e-08	0.738989	ACSL3	acyl-CoA synthetase long-chain family member 3
7896201	0.000279	4.91e-05	0.73935
8054804	4.46e-06	2.67e-07	0.739584	CCDC93	coiled-coil domain containing 93
8169186	4.28e-05	4.94e-06	0.739864	TBC1D8B	TBC1 domain family member 8B
8060897	0.000984	0.000225	0.740047	PLCB4	phospholipase C beta 4
7976571	1.46e-05	1.26e-06	0.740053	GSKIP	GSK3B interacting protein
7911138	2.03e-06	9.36e-08	0.740234	CNST	consortin, connexin sorting protein
7893316	1.41e-05	1.2e-06	0.740289
8097128	1.83e-05	1.68e-06	0.740368	EXOSC9	exosome component 9
8168472	1.97e-06	8.96e-08	0.74037	ATP7A	ATPase copper transporting alpha
7940153	0.000102	1.43e-05	0.740479	FAM111A	family with sequence similarity 111 member A
8016858	6.29e-06	4.19e-07	0.74048	COIL	coilin
8094911	7.36e-05	9.59e-06	0.740483	ATP10D	ATPase phospholipid transporting 10D (putative)
8031825	0.000146	2.23e-05	0.740483	ZNF587B///ZNF814	zinc finger protein 587B///zinc finger protein 814
7931754	4.21e-06	2.47e-07	0.740581	IDI1	isopentenyl-diphosphate delta isomerase 1
7894269	2.88e-05	3.01e-06	0.740642
7892829	3.55e-06	1.98e-07	0.740714
8065071	7.74e-05	1.02e-05	0.740833	FLRT3	fibronectin leucine rich transmembrane protein 3
8033789	1.29e-06	5e-08	0.740992	ZNF121	zinc finger protein 121
8089011	0.000683	0.000145	0.741386	PROS1	protein S (alpha)
7982287	0.00241	0.000658	0.741401	ARHGAP11B	Rho GTPase activating protein 11B
7935228	0.00862	0.00297	0.741557
8180328	4.79e-08	4.27e-10	0.741594	BAGE2	B melanoma antigen family member 2
8127158	4.34e-06	2.57e-07	0.741599	GCLC	glutamate-cysteine ligase catalytic subunit
8172266	0.0295	0.0127	0.741623	MIR221	microRNA 221
8137054	1.24e-06	4.76e-08	0.741656	CUL1	cullin 1
8160622	1.46e-05	1.26e-06	0.741758	SMU1	DNA replication regulator and spliceosomal factor
8051396	0.00034	6.27e-05	0.742084	NLRC4	NLR family CARD domain containing 4
7943218	0.00413	0.00124	0.742108	PANX1	pannexin 1
7895889	0.000667	0.000141	0.742128
7895985	0.000363	6.79e-05	0.742329
8042119	6.02e-06	3.96e-07	0.742581	PAPOLG	poly(A) polymerase gamma
8098707	6.67e-07	1.99e-08	0.742745	HSP90AA4P	heat shock protein 90 alpha family class A member 4, pseudogene
8041888	4.88e-05	5.82e-06	0.742745	MSH6	mutS homolog 6
8095187	7.98e-07	2.57e-08	0.742958	CEP135	centrosomal protein 135
7957715	2.32e-06	1.12e-07	0.742958	NEDD1	neural precursor cell expressed, developmentally down-regulated 1
8081590	0.000111	1.6e-05	0.74303	PHLDB2	pleckstrin homology like domain family B member 2
7919226	1.04e-07	1.39e-09	0.7431	POLR3C	RNA polymerase III subunit C
8060997	0.00157	0.000392	0.743182	SPTLC3	serine palmitoyltransferase long chain base subunit 3
7926836	7.4e-08	8.51e-10	0.743231	RAB18	RAB18, member RAS oncogene family
7904500	7.46e-07	2.32e-08	0.743242	NBPF25P///NBPF19///NBPF20///NBPF10///NBPF8///NBPF9///NBPF15///NBPF11///NBPF12///NBPF3///NBPF1///NBPF14	neuroblastoma breakpoint family member 25, pseudogene///neuroblastoma breakpoint family member 19///neuroblastoma breakpoint family member 20///neuroblastoma breakpoint family member 10///neuroblastoma breakpoint family member 8///neuroblastoma breakpoint family member 9///neuroblastoma breakpoint family member 15///neuroblastoma breakpoint family member 11///neuroblastoma breakpoint family membe…
7904881	7.92e-05	1.05e-05	0.743255	PDIA3P1///PDIA3	protein disulfide isomerase family A member 3 pseudogene 1///protein disulfide isomerase family A member 3
8046922	0.00973	0.00343	0.743275	COL3A1	collagen type III alpha 1 chain
7972369	7.22e-07	2.21e-08	0.743354	UGGT2	UDP-glucose glycoprotein glucosyltransferase 2
8000823	2.5e-05	2.52e-06	0.743578	SMG1P3///SMG1P1///SMG1P5///SMG1	SMG1P3, nonsense mediated mRNA decay associated PI3K related kinase pseudogene 3///SMG1P1, nonsense mediated mRNA decay associated PI3K related kinase pseudogene 1///SMG1P5, nonsense mediated mRNA decay associated PI3K related kinase pseudogene 5///SMG1, nonsense mediated mRNA decay associated PI3K related kinase
8066009	2.13e-07	4.05e-09	0.743864	RBM39	RNA binding motif protein 39
8146544	1.69e-06	7.36e-08	0.744031	UBXN2B	UBX domain protein 2B
8052250	5.2e-06	3.25e-07	0.74424	MTIF2	mitochondrial translational initiation factor 2
7956949	7.38e-07	2.27e-08	0.744307	NUP107	nucleoporin 107
7892652	8.27e-06	5.98e-07	0.744355
8177478	4.55e-06	2.74e-07	0.744389	RAD17	RAD17 checkpoint clamp loader component
7953218	0.0062	0.00201	0.744808	RAD51AP1	RAD51 associated protein 1
7901867	3.18e-07	6.93e-09	0.74488	USP1	ubiquitin specific peptidase 1
8015490	2.66e-07	5.52e-09	0.745106	DNAJC7	DnaJ heat shock protein family (Hsp40) member C7
8048993	1.43e-05	1.22e-06	0.745256
8120602	6.53e-07	1.94e-08	0.745291	OGFRL1	opioid growth factor receptor like 1
8098177	5.83e-06	3.79e-07	0.745538	KLHL2	kelch like family member 2
7922646	2.35e-06	1.14e-07	0.745864	TOR1AIP2	torsin 1A interacting protein 2
8140686	0.0106	0.00379	0.74587	SEMA3D	semaphorin 3D
7908553	0.000105	1.49e-05	0.745896	PTPRC	protein tyrosine phosphatase, receptor type C
7971965	8.04e-06	5.75e-07	0.746426	LOC100129884///LOC100129884	uncharacterized LOC100129884///uncharacterized LOC100129884
8008566	3.49e-06	1.93e-07	0.746447	STXBP4	syntaxin binding protein 4
7927972	1.18e-08	4.45e-11	0.746744	VPS26A	VPS26, retromer complex component A
8155636	3.25e-06	1.74e-07	0.747136	CBWD6///CBWD3///CBWD5///CBWD2///CBWD1///CBWD6///CBWD3///CBWD5///CBWD1	COBW domain containing 6///COBW domain containing 3///COBW domain containing 5///COBW domain containing 2///COBW domain containing 1///COBW domain containing 6///COBW domain containing 3///COBW domain containing 5///COBW domain containing 1
7948910	0.0275	0.0117	0.747147	SNHG1///SNORD25	small nucleolar RNA host gene 1///small nucleolar RNA, C/D box 25
7893387	0.000802	0.000176	0.7473
8142763	0.00695	0.0023	0.747639
8135532	0.0011	0.000257	0.747798	LSMEM1	leucine rich single-pass membrane protein 1
7925792	2.08e-06	9.68e-08	0.747802	ZMYND11	zinc finger MYND-type containing 11
8072582	6.31e-07	1.83e-08	0.748155
8136401	2.33e-05	2.3e-06	0.748621	NUP205	nucleoporin 205
7916898	0.0114	0.00413	0.748719	DEPDC1	DEP domain containing 1
8172082	0.00327	0.000942	0.748956
7892574	0.000246	4.2e-05	0.749079
7923967	6.91e-05	8.89e-06	0.749178	YOD1	YOD1 deubiquitinase
8086555	1.57e-06	6.61e-08	0.749255	LZTFL1	leucine zipper transcription factor like 1
7894920	0.00602	0.00194	0.74935
7894314	0.00466	0.00143	0.7495
7895728	2.46e-05	2.46e-06	0.749538
8123767	4.8e-06	2.93e-07	0.749588	SSR1	signal sequence receptor subunit 1
8111739	0.000105	1.48e-05	0.750246	FYB	FYN binding protein
8113369	0.00206	0.000547	0.750264	SLCO4C1	solute carrier organic anion transporter family member 4C1
7908204	0.000283	4.98e-05	0.750276	HMCN1	hemicentin 1
7893843	0.00226	0.00061	0.750419
8068305	8.26e-06	5.97e-07	0.750501	ITSN1	intersectin 1
8148280	0.000153	2.35e-05	0.751033	SQLE	squalene epoxidase
8025973	8.18e-06	5.89e-07	0.751046	ZNF700	zinc finger protein 700
7968883	2.12e-07	3.99e-09	0.751343	LACC1	laccase domain containing 1
7995994	1.42e-06	5.81e-08	0.7516	RSPRY1	ring finger and SPRY domain containing 1
7983650	0.0392	0.0179	0.751627	SLC27A2	solute carrier family 27 member 2
8038952	3.45e-06	1.89e-07	0.751639	ZNF616	zinc finger protein 616
8140668	0.000141	2.12e-05	0.751651	SEMA3A	semaphorin 3A
7918467	1.05e-05	8.13e-07	0.752712	LRIF1	ligand dependent nuclear receptor interacting factor 1
7931268	8.32e-07	2.76e-08	0.753061	BCCIP	BRCA2 and CDKN1A interacting protein
7922637	4.03e-05	4.55e-06	0.753064	TOR1AIP2	torsin 1A interacting protein 2
7893787	0.00285	0.0008	0.753124
7893159	0.00392	0.00117	0.753337
8054437	6.47e-05	8.22e-06	0.753433	ANAPC1P1///ANAPC1	anaphase promoting complex subunit 1 pseudogene 1///anaphase promoting complex subunit 1
7917503	0.00597	0.00192	0.753454	GBP3	guanylate binding protein 3
8100026	5.92e-05	7.39e-06	0.753839	ATP8A1	ATPase phospholipid transporting 8A1
8161537	4.09e-06	2.38e-07	0.75392	CBWD6///CBWD3///CBWD5///CBWD2///CBWD1///CBWD6///CBWD3///CBWD5///CBWD1	COBW domain containing 6///COBW domain containing 3///COBW domain containing 5///COBW domain containing 2///COBW domain containing 1///COBW domain containing 6///COBW domain containing 3///COBW domain containing 5///COBW domain containing 1
8049540	0.00256	0.000708	0.753935	LRRFIP1	LRR binding FLII interacting protein 1
8050190	4.62e-05	5.43e-06	0.754133	ADAM17	ADAM metallopeptidase domain 17
8152133	4.15e-07	1.02e-08	0.754248	RRM2B	ribonucleotide reductase regulatory TP53 inducible subunit M2B
7896345	4.32e-07	1.09e-08	0.754612
8064879	3.01e-05	3.18e-06	0.755334	TRMT6	tRNA methyltransferase 6
7973918	3.44e-05	3.74e-06	0.755469	FAM177A1	family with sequence similarity 177 member A1
7894694	0.000292	5.18e-05	0.755627
7893297	0.000353	6.57e-05	0.756229
8129418	4.11e-06	2.39e-07	0.756782	PTPRK	protein tyrosine phosphatase, receptor type K
8105463	4.01e-07	9.62e-09	0.7573	GPBP1	GC-rich promoter binding protein 1
8180325	1.42e-07	2.2e-09	0.757534	BAGE5	B melanoma antigen family member 5
8099449	1.88e-07	3.36e-09	0.757872	FBXL5	F-box and leucine rich repeat protein 5
8059905	0.00129	0.000309	0.7581	COL6A3	collagen type VI alpha 3 chain
7894886	0.0015	0.000373	0.758194
8042223	2.16e-05	2.08e-06	0.758221	EHBP1	EH domain binding protein 1
8002333	9.46e-06	7.08e-07	0.758314	SMG1P3///SMG1P1///SMG1P5///SMG1	SMG1P3, nonsense mediated mRNA decay associated PI3K related kinase pseudogene 3///SMG1P1, nonsense mediated mRNA decay associated PI3K related kinase pseudogene 1///SMG1P5, nonsense mediated mRNA decay associated PI3K related kinase pseudogene 5///SMG1, nonsense mediated mRNA decay associated PI3K related kinase
7969935	1.63e-05	1.45e-06	0.758541	BIVM-ERCC5///ERCC5	BIVM-ERCC5 readthrough///ERCC excision repair 5, endonuclease
7904048	1.18e-06	4.41e-08	0.759002
7896127	0.00231	0.000624	0.759217
7943620	1.71e-05	1.55e-06	0.75928	ATM	ATM serine/threonine kinase
8107005	5.7e-07	1.59e-08	0.759535	CAST	calpastatin
8095723	0.0172	0.00674	0.759585	EPGN	epithelial mitogen
8138086	1.11e-05	8.65e-07	0.759765
7955361	4.26e-06	2.5e-07	0.75993	LARP4	La ribonucleoprotein domain family member 4
7924327	2.22e-07	4.33e-09	0.760144	GPATCH2	G-patch domain containing 2
8151686	0.00162	0.000409	0.760302	MMP16	matrix metallopeptidase 16
8163795	1.02e-05	7.77e-07	0.760499	PSMD5	proteasome 26S subunit, non-ATPase 5
7894183	0.000315	5.71e-05	0.760593
8180311	9.9e-06	7.5e-07	0.7606	DYNC1I2	dynein cytoplasmic 1 intermediate chain 2
8081055	2.15e-07	4.13e-09	0.760647	CHMP2B	charged multivesicular body protein 2B
8042144	0.000286	5.04e-05	0.760721	REL	REL proto-oncogene, NF-kB subunit
8147244	0.0174	0.00682	0.76087	NECAB1	N-terminal EF-hand calcium binding protein 1
8102643	0.00563	0.00179	0.761461	CCNA2	cyclin A2
7896545	0.00212	0.000564	0.76152
8000013	2.88e-06	1.49e-07	0.761668	ERI2	ERI1 exoribonuclease family member 2
7980496	9.26e-07	3.17e-08	0.761753	CEP128	centrosomal protein 128
8023043	7.4e-06	5.16e-07	0.762568	PSTPIP2	proline-serine-threonine phosphatase interacting protein 2
7906819	5.55e-06	3.54e-07	0.762867	ATF6	activating transcription factor 6
7951545	0.00198	0.000519	0.763244	EXPH5	exophilin 5
8112687	9.8e-08	1.28e-09	0.763389	COL4A3BP	collagen type IV alpha 3 binding protein
7894810	2.6e-05	2.65e-06	0.763552
8040142	5.18e-06	3.22e-07	0.763736	CPSF3	cleavage and polyadenylation specific factor 3
7971461	0.000103	1.46e-05	0.763773	LCP1	lymphocyte cytosolic protein 1
7917528	3.19e-05	3.42e-06	0.764118
7904562	7.15e-07	2.17e-08	0.764238	NBPF25P///NBPF19///NBPF20///NBPF10///NBPF8///NBPF9///NBPF15///NBPF11///NBPF12///NBPF3///NBPF1///NBPF14	neuroblastoma breakpoint family member 25, pseudogene///neuroblastoma breakpoint family member 19///neuroblastoma breakpoint family member 20///neuroblastoma breakpoint family member 10///neuroblastoma breakpoint family member 8///neuroblastoma breakpoint family member 9///neuroblastoma breakpoint family member 15///neuroblastoma breakpoint family member 11///neuroblastoma breakpoint family membe…
7965486	2.15e-06	1.01e-07	0.764278	CEP83	centrosomal protein 83
8075130	1.62e-05	1.43e-06	0.764284	PITPNB	phosphatidylinositol transfer protein beta
8045381	1.34e-06	5.31e-08	0.764479	CCNT2	cyclin T2
8166525	4.66e-06	2.82e-07	0.764494	POLA1	DNA polymerase alpha 1, catalytic subunit
7903032	9.56e-07	3.31e-08	0.764584	MTF2	metal response element binding transcription factor 2
7896664	1.22e-05	9.83e-07	0.76471
7965508	0.00109	0.000254	0.764712
8171747	3.08e-06	1.62e-07	0.764839	EIF1AX	eukaryotic translation initiation factor 1A, X-linked
8174103	0.00505	0.00158	0.76487	GK3P///GK	glycerol kinase 3 pseudogene///glycerol kinase
8092201	3.72e-08	3.06e-10	0.765146	TBL1XR1	transducin (beta)-like 1 X-linked receptor 1
7918768	0.0002	3.27e-05	0.765191	DENND2C	DENN domain containing 2C
8056977	1.92e-06	8.68e-08	0.765586	NFE2L2	nuclear factor, erythroid 2 like 2
8056343	1.43e-07	2.26e-09	0.765758	COBLL1	cordon-bleu WH2 repeat protein like 1
8135392	1.97e-05	1.86e-06	0.766047	HBP1	HMG-box transcription factor 1
8083492	0.0246	0.0102	0.766089
7923189	0.00116	0.000274	0.766363	KIF14	kinesin family member 14
8089835	0.000796	0.000175	0.766401	FSTL1	follistatin like 1
8022118	1.29e-05	1.06e-06	0.766645	EPB41L3	erythrocyte membrane protein band 4.1 like 3
8052024	3.35e-07	7.48e-09	0.767247	FBXO11	F-box protein 11
7957386	9.62e-05	1.33e-05	0.767388	ACSS3	acyl-CoA synthetase short-chain family member 3
8047174	8.95e-07	3.05e-08	0.767583	SLC39A10	solute carrier family 39 member 10
8108927	1.83e-08	9.94e-11	0.767945	RBM27	RNA binding motif protein 27
8105633	3.3e-06	1.77e-07	0.768533	PPWD1	peptidylprolyl isomerase domain and WD repeat containing 1
8089999	1.68e-06	7.26e-08	0.768563	KPNA1	karyopherin subunit alpha 1
8110463	4.17e-07	1.03e-08	0.768825	ZNF354B	zinc finger protein 354B
7896054	0.000729	0.000157	0.768935
8096425	2.8e-07	5.92e-09	0.769127	CCSER1	coiled-coil serine rich protein 1
7989023	1.32e-05	1.1e-06	0.769628	RAB27A	RAB27A, member RAS oncogene family
8130383	3.39e-06	1.85e-07	0.769946	MTRF1L	mitochondrial translational release factor 1 like
8057719	2.64e-06	1.32e-07	0.769948	HIBCH	3-hydroxyisobutyryl-CoA hydrolase
7922410	0.000878	0.000196	0.770586	SNORD44	small nucleolar RNA, C/D box 44
8097388	1.3e-08	5.27e-11	0.770628	LARP1B	La ribonucleoprotein domain family member 1B
7969017	1.31e-08	5.38e-11	0.770741	RB1	RB transcriptional corepressor 1
8170326	1.67e-06	7.19e-08	0.77098	FMR1	fragile X mental retardation 1
7915485	0.000931	0.00021	0.771502	EBNA1BP2	EBNA1 binding protein 2
7930380	0.000154	2.37e-05	0.771643	ADD3	adducin 3
8084541	8.98e-07	3.06e-08	0.771678	VPS8///VPS8	VPS8, CORVET complex subunit///VPS8, CORVET complex subunit
7893495	0.000615	0.000128	0.771873
7901385	1.24e-06	4.76e-08	0.771917	OSBPL9	oxysterol binding protein like 9
8048024	0.0277	0.0117	0.772066
8157233	2.35e-05	2.32e-06	0.77232	HSDL2	hydroxysteroid dehydrogenase like 2
7894182	0.00129	0.00031	0.772329
7972487	0.00108	0.000251	0.772548	DOCK9	dedicator of cytokinesis 9
7966462	2.84e-05	2.96e-06	0.772682	NAA25	N(alpha)-acetyltransferase 25, NatB auxiliary subunit
8154207	7.97e-05	1.06e-05	0.772745
8147156	1.95e-06	8.86e-08	0.772775	WWP1	WW domain containing E3 ubiquitin protein ligase 1
7904486	1.57e-06	6.62e-08	0.773026	NBPF25P///NBPF19///NBPF20///NBPF10///NBPF8///NBPF9///NBPF15///NBPF11///NBPF12///NBPF3///NBPF1///NBPF14	neuroblastoma breakpoint family member 25, pseudogene///neuroblastoma breakpoint family member 19///neuroblastoma breakpoint family member 20///neuroblastoma breakpoint family member 10///neuroblastoma breakpoint family member 8///neuroblastoma breakpoint family member 9///neuroblastoma breakpoint family member 15///neuroblastoma breakpoint family member 11///neuroblastoma breakpoint family membe…
7996954	8.84e-07	2.99e-08	0.773129	NFAT5	nuclear factor of activated T-cells 5
7985555	0.000352	6.54e-05	0.77315	EFTUD1P1///EFL1	elongation factor Tu GTP binding domain containing 1 pseudogene 1///elongation factor like GTPase 1
8107044	0.0474	0.0223	0.773309	ERAP2	endoplasmic reticulum aminopeptidase 2
7894925	0.0121	0.00444	0.773416
7974653	2.13e-07	4.03e-09	0.773494	KIAA0586	KIAA0586
8049512	9.94e-06	7.54e-07	0.773892	LRRFIP1	LRR binding FLII interacting protein 1
8027674	8.4e-06	6.1e-07	0.773946	ZNF302	zinc finger protein 302
8056408	0.000338	6.22e-05	0.774228	GALNT3	polypeptide N-acetylgalactosaminyltransferase 3
8133089	1.24e-06	4.77e-08	0.774497	ZNF92	zinc finger protein 92
7960150	1.59e-07	2.73e-09	0.774532	ZNF140	zinc finger protein 140
7987361	1.76e-07	3.1e-09	0.774678	ZNF770	zinc finger protein 770
8019857	0.00138	0.000336	0.774737	NDC80	NDC80, kinetochore complex component
8106448	0.00746	0.0025	0.774776	PDE8B	phosphodiesterase 8B
8138401	1.2e-07	1.73e-09	0.774802	SNX13	sorting nexin 13
7896410	0.00164	0.000415	0.774927
8152656	5.39e-08	5.24e-10	0.774945	ZHX1-C8orf76///ZHX1	ZHX1-C8orf76 readthrough///zinc fingers and homeoboxes 1
8057554	0.000128	1.89e-05	0.774989	CACYBP	calcyclin binding protein
7903803	2.37e-05	2.36e-06	0.775038	AHCYL1	adenosylhomocysteinase like 1
8105663	0.000121	1.78e-05	0.775363	NLN	neurolysin
7928471	2.07e-05	1.97e-06	0.775472	ADK	adenosine kinase
8022393	1.32e-05	1.09e-06	0.775501	PTPN2	protein tyrosine phosphatase, non-receptor type 2
8022692	0.0694	0.0351	0.775652	DSC3	desmocollin 3
8094556	3.21e-07	7.07e-09	0.775693	PGM2	phosphoglucomutase 2
7962516	8.05e-05	1.07e-05	0.775741	SLC38A1	solute carrier family 38 member 1
8100870	7.32e-07	2.25e-08	0.775793	ADAMTS3	ADAM metallopeptidase with thrombospondin type 1 motif 3
8052418	2.81e-06	1.44e-07	0.776025	PUS10	pseudouridylate synthase 10
7952451	2.03e-05	1.92e-06	0.776093	LOC100130428	IGYY565
7910706	1.44e-05	1.24e-06	0.776352	LGALS8	galectin 8
7942032	2.1e-07	3.94e-09	0.776943	PPP6R3	protein phosphatase 6 regulatory subunit 3
8079217	1.08e-05	8.36e-07	0.777264	ZNF35	zinc finger protein 35
7904506	4.3e-07	1.07e-08	0.777419	NBPF25P///NBPF19///NBPF20///NBPF10///NBPF8///NBPF9///NBPF15///NBPF11///NBPF12///NBPF3///NBPF1///NBPF14	neuroblastoma breakpoint family member 25, pseudogene///neuroblastoma breakpoint family member 19///neuroblastoma breakpoint family member 20///neuroblastoma breakpoint family member 10///neuroblastoma breakpoint family member 8///neuroblastoma breakpoint family member 9///neuroblastoma breakpoint family member 15///neuroblastoma breakpoint family member 11///neuroblastoma breakpoint family membe…
8106784	8.89e-07	3.02e-08	0.777606	RASA1	RAS p21 protein activator 1
8146353	3.11e-05	3.31e-06	0.777734
7893488	0.000309	5.56e-05	0.777799
8099760	0.000392	7.47e-05	0.777974	ARAP2	ArfGAP with RhoGAP domain, ankyrin repeat and PH domain 2
8111629	1.68e-07	2.92e-09	0.778238	NUP155	nucleoporin 155
8150889	0.00029	5.14e-05	0.778628	SDR16C5	short chain dehydrogenase/reductase family 16C, member 5
8043251	3.06e-06	1.61e-07	0.779438	PTCD3	pentatricopeptide repeat domain 3
8114326	8.79e-09	2.56e-11	0.779516	FAM13B	family with sequence similarity 13 member B
8139840	0.000105	1.49e-05	0.779586	ERV3-1	endogenous retrovirus group 3 member 1
7903358	0.0544	0.0263	0.779717	VCAM1	vascular cell adhesion molecule 1
7938366	0.00767	0.00258	0.780706	WEE1	WEE1 G2 checkpoint kinase
8169868	1.19e-05	9.57e-07	0.781004	UTP14A	UTP14A small subunit processome component
8067295	2.26e-05	2.21e-06	0.781014	SLMO2-ATP5E///PRELID3B	SLMO2-ATP5E readthrough///PRELI domain containing 3B
7954631	0.000336	6.17e-05	0.78133	FAR2	fatty acyl-CoA reductase 2
7893608	5.23e-05	6.35e-06	0.781573
8135378	0.0153	0.00586	0.781646	PRKAR2B	protein kinase cAMP-dependent type II regulatory subunit beta
7895505	0.00566	0.0018	0.781976
8160213	3.52e-05	3.85e-06	0.782062	TTC39B	tetratricopeptide repeat domain 39B
8105348	0.00794	0.00269	0.782285	GPX8	glutathione peroxidase 8 (putative)
7922823	4.43e-07	1.12e-08	0.782332	EDEM3	ER degradation enhancing alpha-mannosidase like protein 3
8129458	1.99e-05	1.88e-06	0.782385	ARHGAP18	Rho GTPase activating protein 18
7972737	6.4e-07	1.88e-08	0.782758	LIG4	DNA ligase 4
8180405	2.56e-06	1.26e-07	0.783294	ARL4A	ADP ribosylation factor like GTPase 4A
8084971	6.15e-06	4.07e-07	0.783498	SENP5	SUMO1/sentrin specific peptidase 5
8046099	0.000735	0.000159	0.783802	NOSTRIN	nitric oxide synthase trafficking
7933772	0.000233	3.95e-05	0.783956	ANK3	ankyrin 3, node of Ranvier (ankyrin G)
7895037	1.46e-05	1.25e-06	0.784016
8017634	3.92e-06	2.25e-07	0.784176	DDX5	DEAD-box helicase 5
7894289	2.54e-06	1.25e-07	0.784414
7904569	3.87e-07	9.25e-09	0.785307	NBPF25P///NBPF19///NBPF20///NBPF10///NBPF8///NBPF9///NBPF15///NBPF11///NBPF12///NBPF3///NBPF1///NBPF14	neuroblastoma breakpoint family member 25, pseudogene///neuroblastoma breakpoint family member 19///neuroblastoma breakpoint family member 20///neuroblastoma breakpoint family member 10///neuroblastoma breakpoint family member 8///neuroblastoma breakpoint family member 9///neuroblastoma breakpoint family member 15///neuroblastoma breakpoint family member 11///neuroblastoma breakpoint family membe…
8134051	0.000145	2.21e-05	0.785308	CFAP69	cilia and flagella associated protein 69
8169002	8.4e-06	6.1e-07	0.78554
7987892	9.51e-05	1.31e-05	0.785702	ZNF106	zinc finger protein 106
8103079	4.64e-07	1.2e-08	0.785932	PRMT9	protein arginine methyltransferase 9
7895588	7.38e-06	5.13e-07	0.78597
7971197	3.22e-07	7.12e-09	0.78599	ELF1	E74 like ETS transcription factor 1
7936322	0.0398	0.0182	0.786179	GPAM	glycerol-3-phosphate acyltransferase, mitochondrial
7978628	5.66e-08	5.71e-10	0.786897	PPP2R3C	protein phosphatase 2 regulatory subunit B''gamma
7936567	6.56e-09	1.14e-11	0.786908	RAB11FIP2	RAB11 family interacting protein 2
8109403	2.03e-05	1.92e-06	0.786969	MFAP3	microfibrillar associated protein 3
8147994	3.12e-08	2.23e-10	0.787192	UTP23	UTP23, small subunit processome component
8120382	1.21e-06	4.59e-08	0.787234	ZNF451	zinc finger protein 451
8046461	1.34e-05	1.12e-06	0.788011	ZAK	sterile alpha motif and leucine zipper containing kinase AZK
8085554	7.97e-05	1.06e-05	0.788539
8027304	5.65e-06	3.63e-07	0.788554	ZNF493	zinc finger protein 493
7894366	8.26e-06	5.97e-07	0.788674
7893924	0.011	0.00397	0.788901
8055377	2.57e-06	1.28e-07	0.788911	ZRANB3	zinc finger RANBP2-type containing 3
8056491	3.07e-05	3.26e-06	0.788958	SCN9A	sodium voltage-gated channel alpha subunit 9
7929438	0.0047	0.00145	0.789143	HELLS	helicase, lymphoid-specific
8145365	0.000331	6.06e-05	0.789274	DOCK5	dedicator of cytokinesis 5
7896578	0.000483	9.61e-05	0.789525
7894055	1.95e-05	1.83e-06	0.790003
8095080	0.00101	0.000232	0.790545	PDGFRA	platelet derived growth factor receptor alpha
8169949	5.27e-05	6.41e-06	0.790734	STK26	serine/threonine protein kinase 26
8126820	0.035	0.0156	0.790736	ADGRF1	adhesion G protein-coupled receptor F1
8021208	8.71e-06	6.39e-07	0.791275	ME2	malic enzyme 2
8006239	9.05e-07	3.09e-08	0.791409	NF1	neurofibromin 1
7911178	0.000129	1.92e-05	0.792262	NLRP3	NLR family pyrin domain containing 3
8083876	1.83e-05	1.69e-06	0.792308	SKIL	SKI-like proto-oncogene
8017736	7.79e-06	5.55e-07	0.792364	CEP112	centrosomal protein 112
7916443	3.52e-06	1.96e-07	0.792403	USP24	ubiquitin specific peptidase 24
8154765	0.000166	2.6e-05	0.792511	DNAJA1	DnaJ heat shock protein family (Hsp40) member A1
7931914	0.00949	0.00332	0.792652	IL2RA	interleukin 2 receptor subunit alpha
7938364	0.00603	0.00195	0.793241	WEE1	WEE1 G2 checkpoint kinase
7896131	0.00132	0.00032	0.793253
7925257	1.7e-05	1.53e-06	0.793557	LYST	lysosomal trafficking regulator
8138392	0.0139	0.00523	0.793673	AGR3	anterior gradient 3, protein disulphide isomerase family member
7902345	1.59e-07	2.71e-09	0.793747	TYW3	tRNA-yW synthesizing protein 3 homolog
8020702	0.000387	7.36e-05	0.794262	TAF4B	TATA-box binding protein associated factor 4b
8129181	1.18e-06	4.41e-08	0.794293	GOPC	golgi associated PDZ and coiled-coil motif containing
7896022	1.32e-05	1.1e-06	0.794611
7894447	0.000186	2.99e-05	0.794769
8083094	1.33e-06	5.21e-08	0.794804	RASA2	RAS p21 protein activator 2
8052626	1.06e-06	3.79e-08	0.79483	VPS54	VPS54, GARP complex subunit
8149955	0.0145	0.00549	0.795185	PBK	PDZ binding kinase
7955019	6.18e-08	6.57e-10	0.795412	ARID2	AT-rich interaction domain 2
7892744	0.00262	0.000725	0.795798
8094638	5.18e-06	3.23e-07	0.796275	WDR19	WD repeat domain 19
8113113	5.61e-07	1.56e-08	0.796348	KIAA0825	KIAA0825
7924526	5.54e-05	6.82e-06	0.79636	TP53BP2	tumor protein p53 binding protein 2
8038942	8.08e-07	2.61e-08	0.796661	ZNF432	zinc finger protein 432
8170428	8.8e-07	2.98e-08	0.796704	MTM1	myotubularin 1
8154416	4.7e-07	1.22e-08	0.796708	CCDC171	coiled-coil domain containing 171
8138922	2.82e-06	1.45e-07	0.796724	KBTBD2	kelch repeat and BTB domain containing 2
7896512	3.19e-06	1.7e-07	0.796989
7895081	0.000945	0.000214	0.797061
7892567	0.000172	2.73e-05	0.797283
7968516	1.2e-06	4.52e-08	0.797301	PDS5B	PDS5 cohesin associated factor B
7931873	1.39e-05	1.17e-06	0.797672	GDI2	GDP dissociation inhibitor 2
8070557	0.000639	0.000134	0.797816	ZBTB21	zinc finger and BTB domain containing 21
8120783	5.78e-06	3.75e-07	0.797883	MYO6	myosin VI
8016324	1.25e-07	1.86e-09	0.797923	CDC27	cell division cycle 27
7893225	6.36e-06	4.24e-07	0.79809
7908421	2.24e-06	1.07e-07	0.798102	TROVE2	TROVE domain family member 2
7896308	9.51e-07	3.28e-08	0.798551
8129390	4.94e-07	1.31e-08	0.798601
8128894	1e-07	1.32e-09	0.798678	REV3L	REV3 like, DNA directed polymerase zeta catalytic subunit
7910550	7.79e-07	2.46e-08	0.798843	TSNAX-DISC1///TSNAX	TSNAX-DISC1 readthrough (NMD candidate)///translin associated factor X
8166730	0.000129	1.92e-05	0.799124	CYBB	cytochrome b-245 beta chain
8122013	8.43e-06	6.14e-07	0.799151	L3MBTL3	l(3)mbt-like 3 (Drosophila)
7894056	4.62e-05	5.43e-06	0.799268
8089652	2.25e-07	4.41e-09	0.799567	NAA50	N(alpha)-acetyltransferase 50, NatE catalytic subunit
7907657	4.14e-05	4.71e-06	0.799664	RALGPS2	Ral GEF with PH domain and SH3 binding motif 2
8055445	1.43e-07	2.27e-09	0.800238	DARS	aspartyl-tRNA synthetase
7987981	3.37e-06	1.84e-07	0.800482	UBR1	ubiquitin protein ligase E3 component n-recognin 1
8176234	9.4e-06	7.03e-07	0.800911	CLIC2	chloride intracellular channel 2
8054997	1.64e-06	7.02e-08	0.801009	MAP3K2	mitogen-activated protein kinase kinase kinase 2
7895472	0.00116	0.000273	0.801226
7898910	3.61e-07	8.32e-09	0.801338	PNRC2	proline rich nuclear receptor coactivator 2
8039933	3.61e-07	8.32e-09	0.801338	PNRC2	proline rich nuclear receptor coactivator 2
8027368	2.22e-07	4.31e-09	0.801368	ZNF254	zinc finger protein 254
7895833	0.0185	0.00734	0.801547
8132843	7.09e-05	9.17e-06	0.801819	HAUS6	HAUS augmin like complex subunit 6
8014197	0.000773	0.000169	0.801883
7893412	0.00103	0.000237	0.802078
7995552	4.25e-05	4.88e-06	0.802104	CYLD	CYLD lysine 63 deubiquitinase
8130374	2.79e-06	1.43e-07	0.802133	FBXO5	F-box protein 5
7895321	0.00388	0.00115	0.80224
7932637	1.13e-06	4.15e-08	0.802355	ANKRD26	ankyrin repeat domain 26
7896157	3.48e-08	2.75e-10	0.80258
8128650	2.13e-07	4.03e-09	0.802632	SEC63	SEC63 homolog, protein translocation regulator
8001149	6.51e-06	4.36e-07	0.802848	VPS35	VPS35 retromer complex component
8049199	6.96e-07	2.1e-08	0.802953	GIGYF2	GRB10 interacting GYF protein 2
7982663	0.00216	0.000577	0.803042	BUB1B	BUB1 mitotic checkpoint serine/threonine kinase B
8084045	9.34e-07	3.21e-08	0.803124	MFN1	mitofusin 1
7967304	7.9e-08	9.36e-10	0.803282	RSRC2	arginine and serine rich coiled-coil 2
7969228	7.94e-06	5.67e-07	0.803327	ALG11///UTP14C	ALG11, alpha-1,2-mannosyltransferase///UTP14, small subunit processome component homolog C (S. cerevisiae)
7894968	1.72e-05	1.55e-06	0.803337
7970655	1.38e-07	2.11e-09	0.803492	MTMR6	myotubularin related protein 6
8097066	1.1e-07	1.52e-09	0.8039	METTL14	methyltransferase like 14
8051443	2.82e-07	5.98e-09	0.804432	STRN	striatin
7917359	7.3e-06	5.05e-07	0.804455	ZNHIT6	zinc finger HIT-type containing 6
8098121	1.35e-06	5.35e-08	0.80536	RAPGEF2	Rap guanine nucleotide exchange factor 2
8128429	2.43e-07	4.9e-09	0.80563	CCNC	cyclin C
8057517	3.02e-07	6.48e-09	0.805913	NCKAP1	NCK associated protein 1
8052654	0.00174	0.000444	0.806284	PELI1	pellino E3 ubiquitin protein ligase 1
7981192	1.94e-05	1.81e-06	0.806587	ATG2B	autophagy related 2B
8155673	0.000339	6.26e-05	0.806621	PIP5K1B	phosphatidylinositol-4-phosphate 5-kinase type 1 beta
7952522	9.86e-06	7.45e-07	0.806776	PUS3	pseudouridylate synthase 3
7893641	3.32e-05	3.59e-06	0.806943
8149555	1.11e-06	4.06e-08	0.80723	PSD3	pleckstrin and Sec7 domain containing 3
7960143	6.03e-06	3.97e-07	0.807436	ZNF84	zinc finger protein 84
7930008	0.000529	0.000108	0.80747	NOLC1	nucleolar and coiled-body phosphoprotein 1
7950990	6.64e-07	1.98e-08	0.807558	SLC36A4	solute carrier family 36 member 4
7895089	1.19e-05	9.51e-07	0.807646
7893719	8.82e-05	1.2e-05	0.808192
8169272	1.41e-06	5.71e-08	0.808292	ATG4A	autophagy related 4A cysteine peptidase
7893571	8.4e-05	1.13e-05	0.808425
7922416	0.014	0.00528	0.808434	SNORD75	small nucleolar RNA, C/D box 75
8099834	1.19e-05	9.5e-07	0.808573	TLR1	toll like receptor 1
8152340	5.89e-05	7.35e-06	0.808738	NUDCD1	NudC domain containing 1
7989037	1.47e-06	6.09e-08	0.80879	DYX1C1-CCPG1///CCPG1	DYX1C1-CCPG1 readthrough (NMD candidate)///cell cycle progression 1
8121429	4.74e-05	5.61e-06	0.808804	FIG4	FIG4 phosphoinositide 5-phosphatase
8112274	5.53e-05	6.8e-06	0.808921	ELOVL7	ELOVL fatty acid elongase 7
7895776	0.000168	2.64e-05	0.80908
7929052	0.00701	0.00233	0.809216	IFIT3	interferon induced protein with tetratricopeptide repeats 3
7895298	1.16e-05	9.21e-07	0.810453
7954036	1.45e-06	6.01e-08	0.810534	APOLD1///DDX47	apolipoprotein L domain containing 1///DEAD-box helicase 47
7894672	0.000103	1.46e-05	0.810824
7904000	8.53e-08	1.07e-09	0.810872	DDX20	DEAD-box helicase 20
7950810	1.18e-07	1.69e-09	0.81098	SYTL2	synaptotagmin like 2
8154449	5.97e-06	3.91e-07	0.811034	CNTLN	centlein
7896397	7.78e-07	2.44e-08	0.81115
8163023	6.07e-06	4e-07	0.81122	IKBKAP	inhibitor of kappa light polypeptide gene enhancer in B-cells, kinase complex-associated protein
8055426	0.000152	2.33e-05	0.811404	MCM6	minichromosome maintenance complex component 6
8079021	2.25e-06	1.07e-07	0.811779	CTNNB1	catenin beta 1
8089314	3.19e-05	3.42e-06	0.811845	IFT57	intraflagellar transport 57
8155602	0.00104	0.000241	0.811907	LOC102725104///ANKRD20A21P///LOC101059935///ANKRD20A12P///ANKRD20A8P///ANKRD20A4///ANKRD20A2///ANKRD20A3///ANKRD20A5P///ANKRD20A1	putative ankyrin repeat domain-containing protein 20A12 pseudogene///ankyrin repeat domain 20 family member A21, pseudogene///ankyrin repeat domain-containing protein 18A-like///ankyrin repeat domain 20 family member A12, pseudogene///ankyrin repeat domain 20 family member A8, pseudogene///ankyrin repeat domain 20 family member A4///ankyrin repeat domain 20 family member A2///ankyrin repeat domai…
7976810	0.000844	0.000188	0.812177	SNORD113-3	small nucleolar RNA, C/D box 113-3
7999326	7.88e-07	2.51e-08	0.81219	USP7	ubiquitin specific peptidase 7
8000687	8.51e-05	1.15e-05	0.812346	SMG1P3///SMG1P1///SMG1P5///SMG1	SMG1P3, nonsense mediated mRNA decay associated PI3K related kinase pseudogene 3///SMG1P1, nonsense mediated mRNA decay associated PI3K related kinase pseudogene 1///SMG1P5, nonsense mediated mRNA decay associated PI3K related kinase pseudogene 5///SMG1, nonsense mediated mRNA decay associated PI3K related kinase
7894986	0.000196	3.18e-05	0.8126
7931168	1.86e-05	1.72e-06	0.812704	ACADSB	acyl-CoA dehydrogenase, short/branched chain
8162631	6.52e-06	4.38e-07	0.812987	ZNF510	zinc finger protein 510
7943715	1.08e-06	3.88e-08	0.813215	ZC3H12C	zinc finger CCCH-type containing 12C
7916969	2.04e-07	3.8e-09	0.813627	ZRANB2	zinc finger RANBP2-type containing 2
8083333	6.17e-07	1.78e-08	0.813871	EIF2A	eukaryotic translation initiation factor 2A
7893732	1.95e-05	1.83e-06	0.813925
8035819	0.000963	0.000219	0.81458	ZNF208	zinc finger protein 208
8097058	4.63e-06	2.8e-07	0.814734
8133770	5.05e-05	6.09e-06	0.815824	CCDC146	coiled-coil domain containing 146
8129761	1.02e-05	7.82e-07	0.815985
8111864	0.0356	0.0159	0.81616	C6	complement component 6
8157524	2.88e-05	3.01e-06	0.816361	TLR4	toll like receptor 4
8120758	2.62e-08	1.68e-10	0.816419	SENP6	SUMO1/sentrin specific peptidase 6
8000329	5.43e-07	1.49e-08	0.816457	PALB2	partner and localizer of BRCA2
8096617	4.46e-06	2.67e-07	0.81669	BANK1	B-cell scaffold protein with ankyrin repeats 1
8022814	4.63e-06	2.8e-07	0.816888	HNRNPA1P6///HNRNPA1P33///HNRNPA1P27///HNRNPA1P10///HNRNPA1L2///HNRNPA1	heterogeneous nuclear ribonucleoprotein A1 pseudogene 6///heterogeneous nuclear ribonucleoprotein A1 pseudogene 33///heterogeneous nuclear ribonucleoprotein A1 pseudogene 27///heterogeneous nuclear ribonucleoprotein A1 pseudogene 10///heterogeneous nuclear ribonucleoprotein A1-like 2///heterogeneous nuclear ribonucleoprotein A1
8156043	0.065	0.0325	0.816958	PSAT1	phosphoserine aminotransferase 1
8067903	4.08e-08	3.48e-10	0.816987	USP25	ubiquitin specific peptidase 25
8025945	3.67e-05	4.07e-06	0.816989	ZNF441	zinc finger protein 441
7980463	1.65e-06	7.08e-08	0.817137	SNW1	SNW domain containing 1
8170418	4.11e-07	1e-08	0.817335
7952988	3.48e-08	2.73e-10	0.8175	ERC1	ELKS/RAB6-interacting/CAST family member 1
7990636	1.04e-05	8e-07	0.817814	LINC00597	long intergenic non-protein coding RNA 597
7894939	0.00649	0.00212	0.817929
7970602	7.73e-06	5.48e-07	0.818002	PARP4	poly(ADP-ribose) polymerase family member 4
8096682	0.00196	0.000513	0.818196	ARHGEF38	Rho guanine nucleotide exchange factor 38
7948908	0.00216	0.000579	0.818353	SNHG1///SNORD26	small nucleolar RNA host gene 1///small nucleolar RNA, C/D box 26
7895738	1.98e-07	3.59e-09	0.818997
7893693	2e-05	1.89e-06	0.819024
8083523	1.77e-07	3.14e-09	0.819114	GMPS	guanine monophosphate synthase
8135514	1.93e-05	1.8e-06	0.819416	IFRD1	interferon related developmental regulator 1
7995382	9.3e-07	3.19e-08	0.819526	PHKB	phosphorylase kinase regulatory subunit beta
7908614	3.83e-07	9.04e-09	0.819832	CAMSAP2	calmodulin regulated spectrin associated protein family member 2
7894687	3.26e-08	2.43e-10	0.820322
8103415	0.000607	0.000126	0.821106	FAM198B	family with sequence similarity 198 member B
7911017	3.52e-06	1.96e-07	0.821206	SDCCAG8	serologically defined colon cancer antigen 8
8052680	9.88e-09	3.44e-11	0.821279	RAB1A	RAB1A, member RAS oncogene family
8013671	0.000136	2.04e-05	0.821435	SPAG5	sperm associated antigen 5
7893349	1.23e-07	1.81e-09	0.821838
7896728	0.000258	4.48e-05	0.821874
7896427	1.97e-05	1.86e-06	0.822023
7896249	5.28e-06	3.32e-07	0.822045
8146637	8.75e-09	2.44e-11	0.822349	YTHDF3	YTH N6-methyladenosine RNA binding protein 3
8152453	2.37e-05	2.35e-06	0.822503	TRPS1	transcriptional repressor GATA binding 1
8095736	0.00858	0.00295	0.822587	AREG	amphiregulin
8149942	3.35e-06	1.81e-07	0.822649	CCDC25	coiled-coil domain containing 25
8048146	2.28e-06	1.1e-07	0.822665	XRCC5	X-ray repair cross complementing 5
8121181	0.0036	0.00105	0.822678	FHL5	four and a half LIM domains 5
7917912	1.22e-06	4.62e-08	0.822944	DPYD	dihydropyrimidine dehydrogenase
8021015	8.53e-08	1.07e-09	0.823255	PIK3C3	phosphatidylinositol 3-kinase catalytic subunit type 3
8126860	1.82e-06	8.05e-08	0.823285	MUT	methylmalonyl-CoA mutase
8105778	0.000379	7.17e-05	0.823303	PIK3R1	phosphoinositide-3-kinase regulatory subunit 1
8092218	7.9e-08	9.41e-10	0.823375
8089954	1.77e-06	7.77e-08	0.823662	IQCB1	IQ motif containing B1
7939137	2.67e-05	2.73e-06	0.823846	EIF3M	eukaryotic translation initiation factor 3 subunit M
7892814	2.39e-05	2.37e-06	0.824339
7969091	0.000178	2.83e-05	0.825016
8109802	1.52e-06	6.35e-08	0.825024	RARS	arginyl-tRNA synthetase
8025984	7.44e-05	9.72e-06	0.825457	ZNF844	zinc finger protein 844
8173629	6.74e-06	4.57e-07	0.825804	ABCB7	ATP binding cassette subfamily B member 7
7909164	0.00213	0.00057	0.826132	CTSE	cathepsin E
7907404	1.18e-08	4.42e-11	0.82624	SUCO	SUN domain containing ossification factor
8007992	2.07e-05	1.98e-06	0.826414	KPNB1	karyopherin subunit beta 1
7894836	0.00497	0.00154	0.826547
7962085	9.9e-06	7.5e-07	0.82681	IPO8	importin 8
7896011	0.00171	0.000436	0.826955
8083630	1.57e-05	1.37e-06	0.827134	GFM1	G elongation factor mitochondrial 1
7917532	0.00011	1.57e-05	0.827299	GBP2	guanylate binding protein 2
8102389	2.63e-06	1.31e-07	0.827871	ZGRF1	zinc finger GRF-type containing 1
8022882	7.39e-06	5.15e-07	0.828169	ZNF24	zinc finger protein 24
8045563	4.39e-05	5.1e-06	0.828654	ARHGAP15	Rho GTPase activating protein 15
8093336	7.9e-08	9.4e-10	0.829031	ABCA11P///ZNF141	ATP binding cassette subfamily A member 11, pseudogene///zinc finger protein 141
8142143	1.62e-06	6.88e-08	0.829283	COG5	component of oligomeric golgi complex 5
7973756	3.69e-07	8.62e-09	0.829324	G2E3	G2/M-phase specific E3 ubiquitin protein ligase
8094848	1.35e-06	5.4e-08	0.829497	SLC30A9	solute carrier family 30 member 9
8134219	2.09e-06	9.73e-08	0.829918	VPS50	VPS50, EARP/GARPII complex subunit
8094876	5.35e-07	1.46e-08	0.830546	GUF1///GUF1	GUF1 homolog, GTPase///GUF1 homolog, GTPase
7997192	0.0132	0.0049	0.830598	HPR	haptoglobin-related protein
8056829	6.7e-08	7.3e-10	0.831005	CIR1	corepressor interacting with RBPJ, 1
8135268	8.25e-06	5.95e-07	0.831487	EIF4B	eukaryotic translation initiation factor 4B
7929168	9.59e-07	3.33e-08	0.831564	TNKS2	tankyrase 2
8116494	2.37e-05	2.35e-06	0.831725	ZFP62	ZFP62 zinc finger protein
7896552	4.14e-05	4.73e-06	0.831983
7963157	1.01e-05	7.64e-07	0.832234	RACGAP1	Rac GTPase activating protein 1
7924119	9.66e-06	7.27e-07	0.832247	INTS7	integrator complex subunit 7
7894850	0.00164	0.000414	0.832281
8131666	0.00158	0.000395	0.832368	ITGB8	integrin subunit beta 8
8180409	0.000307	5.52e-05	0.832511	NPM1	nucleophosmin
7989347	3.43e-08	2.66e-10	0.832911	ICE2	interactor of little elongation complex ELL subunit 2
7961964	4.67e-07	1.21e-08	0.833044	ASUN	asunder, spermatogenesis regulator
7903389	2.97e-06	1.54e-07	0.833428
8052307	4.61e-09	6.37e-12	0.833435	PPP4R3B	protein phosphatase 4 regulatory subunit 3B
7909371	0.00126	0.000302	0.83364	CR1	complement component 3b/4b receptor 1 (Knops blood group)
7895161	5.81e-06	3.77e-07	0.83392
7968484	6.04e-05	7.57e-06	0.834121	BRCA2	BRCA2, DNA repair associated
8120102	2.03e-07	3.76e-09	0.834445	CD2AP	CD2 associated protein
7922406	0.00169	0.000428	0.834724	SNORD79	small nucleolar RNA, C/D box 79
8041422	0.000144	2.18e-05	0.83475	RASGRP3	RAS guanyl releasing protein 3
7927681	3.97e-05	4.48e-06	0.834913	BICC1	BicC family RNA binding protein 1
7894781	0.00163	0.000412	0.835106
7896019	0.0018	0.000466	0.836033
8151561	3.13e-06	1.66e-07	0.836222	ZFAND1	zinc finger AN1-type containing 1
8061324	4.99e-06	3.08e-07	0.836229	XRN2	5'-3' exoribonuclease 2
7967386	1.29e-06	5.04e-08	0.836628	MPHOSPH9	M-phase phosphoprotein 9
8028200	9.8e-07	3.43e-08	0.836688	ZNF567	zinc finger protein 567
7895935	0.00284	0.000798	0.836893
7893407	4.65e-05	5.48e-06	0.83693
7894425	0.00172	0.000438	0.837144
7924701	2.62e-08	1.69e-10	0.837268	ACBD3	acyl-CoA binding domain containing 3
8089627	7.95e-06	5.68e-07	0.837299	SPICE1	spindle and centriole associated protein 1
8098328	2.53e-06	1.25e-07	0.837464	GALNT7	polypeptide N-acetylgalactosaminyltransferase 7
7992877	2.36e-07	4.73e-09	0.837629	ZNF75A	zinc finger protein 75a
8060854	1.04e-05	8.02e-07	0.837847	PLCB1	phospholipase C beta 1
8107691	5.84e-08	6e-10	0.838086	PHAX	phosphorylated adaptor for RNA export
8171762	5.21e-06	3.26e-07	0.838275	RPS6KA3	ribosomal protein S6 kinase A3
7982957	2.64e-06	1.32e-07	0.838434	MGA	MGA, MAX dimerization protein
8046380	5.79e-05	7.19e-06	0.83844	ITGA6	integrin subunit alpha 6
8180326	2.93e-08	1.96e-10	0.838516	BAGE4	B melanoma antigen family member 4
8122818	1.22e-05	9.86e-07	0.838546	ARMT1	acidic residue methyltransferase 1
7894486	0.00166	0.000421	0.838557
8142120	0.00177	0.000455	0.838692	NAMPT	nicotinamide phosphoribosyltransferase
7893005	0.00355	0.00104	0.838905
7995574	1.99e-06	9.13e-08	0.83901	HNRNPA1P6///HNRNPA1P33///HNRNPA1P27///HNRNPA1P10///HNRNPA1L2///HNRNPA1	heterogeneous nuclear ribonucleoprotein A1 pseudogene 6///heterogeneous nuclear ribonucleoprotein A1 pseudogene 33///heterogeneous nuclear ribonucleoprotein A1 pseudogene 27///heterogeneous nuclear ribonucleoprotein A1 pseudogene 10///heterogeneous nuclear ribonucleoprotein A1-like 2///heterogeneous nuclear ribonucleoprotein A1
7893549	0.000258	4.47e-05	0.839082
8131519	1.38e-07	2.12e-09	0.839833	PHF14	PHD finger protein 14
8155214	0.00999	0.00354	0.840206	MELK	maternal embryonic leucine zipper kinase
8106193	1.59e-05	1.4e-06	0.840403	UTP15	UTP15, small subunit processome component
7893382	0.000465	9.19e-05	0.840496
8017597	0.00193	0.000504	0.840918
7893685	2.09e-05	2e-06	0.841151
8006030	5.41e-08	5.32e-10	0.841183	TAOK1	TAO kinase 1
7986068	8.18e-05	1.09e-05	0.841626	BLM	Bloom syndrome RecQ like helicase
7987325	2.88e-07	6.15e-09	0.841784	AQR	aquarius intron-binding spliceosomal factor
7943605	1.35e-06	5.32e-08	0.84218	ACAT1	acetyl-CoA acetyltransferase 1
8027292	3.66e-07	8.52e-09	0.842813	ZNF431	zinc finger protein 431
7895263	1.41e-05	1.2e-06	0.842881
8136259	2.06e-06	9.51e-08	0.84291	MKLN1	muskelin 1
7895206	0.000665	0.000141	0.843063
8164013	2.79e-07	5.88e-09	0.843214	STRBP	spermatid perinuclear RNA binding protein
8180408	0.00028	4.92e-05	0.843326	NPM1	nucleophosmin
8102482	2.61e-06	1.3e-07	0.843328	SEC24D	SEC24 homolog D, COPII coat complex component
8046346	2.04e-08	1.24e-10	0.843449	HAT1	histone acetyltransferase 1
8147483	2.63e-08	1.71e-10	0.843849	MTDH	metadherin
7983350	2.89e-06	1.49e-07	0.843869	EIF3J	eukaryotic translation initiation factor 3 subunit J
7917516	0.0013	0.000314	0.844019	GBP1P1///GBP3///GBP1	guanylate binding protein 1 pseudogene 1///guanylate binding protein 3///guanylate binding protein 1
7896130	8.45e-06	6.16e-07	0.844255
8124144	6.5e-06	4.34e-07	0.844491	DEK	DEK proto-oncogene
8045697	1.4e-06	5.64e-08	0.844601	RIF1	replication timing regulatory factor 1
8180263	1.92e-06	8.68e-08	0.844656	ZC3H11A	zinc finger CCCH-type containing 11A
8089867	1.43e-07	2.25e-09	0.844826	RABL3	RAB, member of RAS oncogene family like 3
8133030	2.21e-05	2.14e-06	0.845	GABPA	GA binding protein transcription factor alpha subunit
7967967	4.43e-06	2.64e-07	0.845402
7906930	0.00932	0.00325	0.845814	NUF2	NUF2, NDC80 kinetochore complex component
8082607	1.27e-07	1.92e-09	0.846258	ATP2C1	ATPase secretory pathway Ca2+ transporting 1
8109712	0.00242	0.00066	0.84633	HMMR	hyaluronan mediated motility receptor
8062211	3.86e-06	2.21e-07	0.846554	RPF2	ribosome production factor 2 homolog
8089372	3.16e-05	3.37e-06	0.846673	KIAA1524	KIAA1524
8049542	0.00039	7.42e-05	0.847085	LRRFIP1	LRR binding FLII interacting protein 1
8000003	4.49e-07	1.15e-08	0.847169	THUMPD1	THUMP domain containing 1
8100902	4.68e-07	1.21e-08	0.847754	ANKRD17	ankyrin repeat domain 17
8047127	1.32e-05	1.09e-06	0.847955	MYO1B	myosin IB
8105612	1.11e-07	1.53e-09	0.848004	CWC27	CWC27 spliceosome associated protein homolog
8105545	3.68e-06	2.08e-07	0.848038	IPO11	importin 11
8150988	4.79e-07	1.26e-08	0.848468	ASPH	aspartate beta-hydroxylase
7957850	9.46e-05	1.31e-05	0.849302	GAS2L3	growth arrest specific 2 like 3
8161575	1.57e-06	6.63e-08	0.849683	CBWD6///CBWD3///CBWD5///CBWD2///CBWD1///CBWD6///CBWD3///CBWD5///CBWD1	COBW domain containing 6///COBW domain containing 3///COBW domain containing 5///COBW domain containing 2///COBW domain containing 1///COBW domain containing 6///COBW domain containing 3///COBW domain containing 5///COBW domain containing 1
7983969	0.0139	0.00522	0.84992	CCNB2	cyclin B2
8054712	0.0231	0.00948	0.850217	IL1A	interleukin 1 alpha
7948898	0.00012	1.75e-05	0.850306	SNHG1///SNORD31	small nucleolar RNA host gene 1///small nucleolar RNA, C/D box 31
8013908	1.03e-05	7.87e-07	0.850326	NUFIP2	NUFIP2, FMR1 interacting protein 2
8001693	2.26e-06	1.08e-07	0.850637	CNOT1	CCR4-NOT transcription complex subunit 1
8025998	2.61e-07	5.36e-09	0.850696	ZNF136	zinc finger protein 136
7916669	1.59e-07	2.73e-09	0.851096	DOCK7	dedicator of cytokinesis 7
8078600	7.96e-09	1.94e-11	0.85126	TCEA1	transcription elongation factor A1
8113103	1.17e-05	9.33e-07	0.851327	KIAA0825	KIAA0825
7918825	1.08e-06	3.89e-08	0.851367	CSDE1	cold shock domain containing E1
7908978	2.9e-05	3.04e-06	0.851758	ZC3H11A	zinc finger CCCH-type containing 11A
8111941	0.00087	0.000194	0.852257	HMGCS1	3-hydroxy-3-methylglutaryl-CoA synthase 1
7951686	0.000658	0.000139	0.852373	IL18	interleukin 18
7989224	8.72e-07	2.94e-08	0.852502	ADAM10	ADAM metallopeptidase domain 10
8162850	2.29e-06	1.1e-07	0.852652	TEX10	testis expressed 10
8105084	0.00475	0.00147	0.852918	C7	complement component 7
8103289	3.22e-07	7.14e-09	0.853204	PLRG1	pleiotropic regulator 1
8124498	0.000433	8.43e-05	0.853222	ZNF204P	zinc finger protein 204, pseudogene
7917255	2.5e-05	2.51e-06	0.85354	SSX2IP	SSX family member 2 interacting protein
8085774	0.00253	0.000697	0.853996	ZNF385D	zinc finger protein 385D
8179351	0.026	0.0109	0.854224	CFB	complement factor B
7954711	3.42e-06	1.87e-07	0.854314	KIAA1551	KIAA1551
7893934	1.39e-05	1.17e-06	0.855445
7893241	0.000129	1.92e-05	0.855456
8116848	0.00114	0.000267	0.855476	PAK1IP1	PAK1 interacting protein 1
7893442	0.000337	6.2e-05	0.855537
7928999	0.0197	0.00788	0.855922	LIPN	lipase family member N
7938331	1.95e-07	3.52e-09	0.856005	ZNF143	zinc finger protein 143
7895693	2.77e-07	5.8e-09	0.856059
8090898	2.33e-07	4.62e-09	0.856328	STAG1	stromal antigen 1
8044304	4.32e-07	1.08e-08	0.857443	RGPD2///RGPD6///RGPD8///RGPD3///RGPD1///RGPD4///RGPD5///RANBP2	RANBP2-like and GRIP domain containing 2///RANBP2-like and GRIP domain containing 6///RANBP2-like and GRIP domain containing 8///RANBP2-like and GRIP domain containing 3///RANBP2-like and GRIP domain containing 1///RANBP2-like and GRIP domain containing 4///RANBP2-like and GRIP domain containing 5///RAN binding protein 2
8085660	1.11e-07	1.54e-09	0.857648	DPH3	diphthamide biosynthesis 3
8101304	0.000416	8.02e-05	0.857751	RASGEF1B	RasGEF domain family member 1B
7894283	0.00251	0.000692	0.857948
8107474	1.17e-07	1.66e-09	0.858204	DMXL1	Dmx like 1
8065089	6.02e-07	1.71e-08	0.858214	KIF16B	kinesin family member 16B
7927071	7.79e-07	2.47e-08	0.858272	ZNF37A	zinc finger protein 37A
7903519	3.31e-09	2.39e-12	0.85834	PRPF38B	pre-mRNA processing factor 38B
8112139	1.69e-06	7.36e-08	0.858434	IL6ST	interleukin 6 signal transducer
8091009	1.95e-07	3.55e-09	0.858468	PIK3CB	phosphatidylinositol-4,5-bisphosphate 3-kinase catalytic subunit beta
7988644	8.34e-06	6.04e-07	0.859389	ATP8B4	ATPase phospholipid transporting 8B4 (putative)
8102342	0.000159	2.47e-05	0.859419	ELOVL6	ELOVL fatty acid elongase 6
7925561	1.96e-05	1.84e-06	0.859611
8021984	5.49e-07	1.52e-08	0.85963	YES1	YES proto-oncogene 1, Src family tyrosine kinase
8097841	2.7e-06	1.37e-07	0.859712	TRIM2	tripartite motif containing 2
7914342	0.0215	0.00871	0.860463	FABP3	fatty acid binding protein 3
7895546	0.000491	9.82e-05	0.860654
7957633	8.49e-07	2.83e-08	0.860868	METAP2	methionyl aminopeptidase 2
7893122	4.68e-05	5.52e-06	0.861107
8100179	8.98e-09	2.78e-11	0.861501	NFXL1	nuclear transcription factor, X-box binding like 1
7990582	4.41e-06	2.62e-07	0.861674	SCAPER	S-phase cyclin A associated protein in the ER
8008547	2.64e-05	2.69e-06	0.862097	TOM1L1	target of myb1 like 1 membrane trafficking protein
7893496	0.00152	0.000377	0.862174
7893790	3.69e-05	4.09e-06	0.862347
8156945	1.43e-07	2.25e-09	0.862748	RNF20	ring finger protein 20
8175102	5.27e-07	1.44e-08	0.862798	ENOX2	ecto-NOX disulfide-thiol exchanger 2
8115524	1.56e-07	2.62e-09	0.862871	CLINT1	clathrin interactor 1
8077353	2.09e-06	9.73e-08	0.863829	TRNT1	tRNA nucleotidyl transferase 1
7926356	2.19e-06	1.03e-07	0.864274	PTER	phosphotriesterase related
8027241	1.85e-06	8.26e-08	0.864629	ZNF253	zinc finger protein 253
8122807	0.000607	0.000126	0.865027	AKAP12	A-kinase anchoring protein 12
7948896	5.48e-05	6.73e-06	0.865379	SNHG1///SNORD22	small nucleolar RNA host gene 1///small nucleolar RNA, C/D box 22
8160011	1.31e-06	5.12e-08	0.865646	KIAA2026	KIAA2026
8180407	0.000287	5.06e-05	0.865786	NPM1	nucleophosmin
7948906	0.00275	0.000769	0.865915	SNHG1///SNORD27	small nucleolar RNA host gene 1///small nucleolar RNA, C/D box 27
8130038	1.86e-06	8.31e-08	0.866212	SHPRH	SNF2 histone linker PHD RING helicase
8043697	1.23e-07	1.8e-09	0.866438	ANKRD36BP2///ANKRD36C///ANKRD36///ANKRD36B	ankyrin repeat domain 36B pseudogene 2///ankyrin repeat domain 36C///ankyrin repeat domain 36///ankyrin repeat domain 36B
8045090	1.24e-06	4.72e-08	0.866476	UGGT1	UDP-glucose glycoprotein glucosyltransferase 1
7896286	0.0302	0.013	0.866555
7988713	1.18e-08	4.51e-11	0.866625	TRPM7	transient receptor potential cation channel subfamily M member 7
8134036	0.00183	0.000473	0.866819	STEAP2	STEAP2 metalloreductase
8170971	8.58e-05	1.16e-05	0.867062	DKC1	dyskerin pseudouridine synthase 1
8072344	4.77e-07	1.25e-08	0.8675
7932678	4.65e-08	4.06e-10	0.867574	YME1L1	YME1 like 1 ATPase
8006123	8.05e-06	5.76e-07	0.867582	CPD	carboxypeptidase D
8116780	0.000578	0.000119	0.867808	DSP	desmoplakin
8034313	2.22e-06	1.05e-07	0.867857	HNRNPA1P6///HNRNPA1P33///HNRNPA1P27///HNRNPA1P10///HNRNPA1L2///HNRNPA1	heterogeneous nuclear ribonucleoprotein A1 pseudogene 6///heterogeneous nuclear ribonucleoprotein A1 pseudogene 33///heterogeneous nuclear ribonucleoprotein A1 pseudogene 27///heterogeneous nuclear ribonucleoprotein A1 pseudogene 10///heterogeneous nuclear ribonucleoprotein A1-like 2///heterogeneous nuclear ribonucleoprotein A1
8081256	3.65e-09	4.13e-12	0.86787	TBC1D23	TBC1 domain family member 23
7918955	1.3e-06	5.07e-08	0.86828	GDAP2	ganglioside induced differentiation associated protein 2
8169473	7.99e-06	5.71e-07	0.868317	PLS3	plastin 3
7893164	0.000229	3.86e-05	0.86846
8047606	7.94e-07	2.55e-08	0.868633	NBEAL1	neurobeachin like 1
7975203	7.8e-07	2.47e-08	0.868925	MPP5	membrane palmitoylated protein 5
8039034	5.49e-07	1.52e-08	0.8692	ZNF160	zinc finger protein 160
8108015	1.96e-05	1.84e-06	0.869875	HSPA4	heat shock protein family A (Hsp70) member 4
8084794	0.000565	0.000116	0.870118	IL1RAP	interleukin 1 receptor accessory protein
8106516	1.31e-06	5.14e-08	0.870226	JMY	junction mediating and regulatory protein, p53 cofactor
7894124	0.0767	0.0395	0.870491
7942527	7.8e-07	2.48e-08	0.870575	POLD3	DNA polymerase delta 3, accessory subunit
8082100	0.000193	3.13e-05	0.870586	PARP14	poly(ADP-ribose) polymerase family member 14
7895509	0.0153	0.00587	0.870757
7987869	1.36e-06	5.44e-08	0.870898	TMEM87A	transmembrane protein 87A
7903507	3.01e-06	1.57e-07	0.871554	FAM102B	family with sequence similarity 102 member B
8160581	1.99e-06	9.08e-08	0.871997	TOPORS	TOP1 binding arginine/serine rich protein
7932765	1.39e-06	5.6e-08	0.872402	MPP7	membrane palmitoylated protein 7
8085360	0.018	0.00708	0.872992	TIMP4	TIMP metallopeptidase inhibitor 4
8054557	3.08e-07	6.65e-09	0.873127	RGPD2///RGPD6///RGPD8///RGPD3///RGPD1///RGPD4///RGPD5///RANBP2	RANBP2-like and GRIP domain containing 2///RANBP2-like and GRIP domain containing 6///RANBP2-like and GRIP domain containing 8///RANBP2-like and GRIP domain containing 3///RANBP2-like and GRIP domain containing 1///RANBP2-like and GRIP domain containing 4///RANBP2-like and GRIP domain containing 5///RAN binding protein 2
7908330	2.33e-08	1.45e-10	0.873571	C1orf27	chromosome 1 open reading frame 27
7967255	1.18e-06	4.4e-08	0.873695	CLIP1	CAP-Gly domain containing linker protein 1
8097857	0.00116	0.000274	0.873717	MND1	meiotic nuclear divisions 1
8132070	0.000213	3.52e-05	0.873797	GARS	glycyl-tRNA synthetase
7907286	0.00194	0.000508	0.874066	FMO1	flavin containing monooxygenase 1
8046201	4.4e-07	1.11e-08	0.874124	SSB	Sjogren syndrome antigen B
8084878	2.64e-06	1.32e-07	0.874128
8162117	6.53e-06	4.39e-07	0.874528	GOLM1	golgi membrane protein 1
7903565	1.69e-05	1.52e-06	0.874857	GPSM2	G-protein signaling modulator 2
8058591	0.000912	0.000206	0.874931	ACADL	acyl-CoA dehydrogenase, long chain
8055890	1.06e-07	1.44e-09	0.875471	STAM2	signal transducing adaptor molecule 2
8113220	0.000353	6.57e-05	0.875538	ELL2	elongation factor for RNA polymerase II 2
8134351	6.4e-06	4.27e-07	0.875587	PPP1R9A	protein phosphatase 1 regulatory subunit 9A
7896531	3.13e-06	1.65e-07	0.875736
8099649	4.54e-06	2.73e-07	0.876017	DHX15	DEAH-box helicase 15
7953697	6.17e-07	1.78e-08	0.876097
8070046	6.56e-08	7.05e-10	0.876249	PAXBP1	PAX3 and PAX7 binding protein 1
8089112	4.26e-06	2.5e-07	0.876467	FILIP1L	filamin A interacting protein 1 like
8020323	3.42e-08	2.63e-10	0.876728	RNMT	RNA guanine-7 methyltransferase
8081740	1.09e-05	8.53e-07	0.877043	ATP6V1A	ATPase H+ transporting V1 subunit A
7988876	5.19e-06	3.24e-07	0.877106	MYO5C	myosin VC
8175492	1.56e-07	2.63e-09	0.877269	ATP11C	ATPase phospholipid transporting 11C
7893420	0.00622	0.00202	0.8776
8077513	1.28e-06	4.97e-08	0.877876	THUMPD3	THUMP domain containing 3
7957052	2.8e-05	2.91e-06	0.878238	CCT2	chaperonin containing TCP1 subunit 2
7988537	1.8e-05	1.65e-06	0.878523	CEP152	centrosomal protein 152
7896247	3.31e-06	1.79e-07	0.878705
7895234	0.00998	0.00353	0.879047
7895349	0.0384	0.0174	0.879212
8020508	2.13e-07	4.05e-09	0.879409	RIOK3	RIO kinase 3
8130567	4.25e-07	1.05e-08	0.880179	TCP1	t-complex 1
8174340	4.99e-07	1.33e-08	0.880639	RBM41	RNA binding motif protein 41
7942551	6.78e-05	8.68e-06	0.880889
8097600	1.66e-07	2.88e-09	0.881014	SMARCA5	SWI/SNF related, matrix associated, actin dependent regulator of chromatin, subfamily a, member 5
8083415	0.0459	0.0215	0.881215	AADAC	arylacetamide deacetylase
8081362	1.55e-07	2.59e-09	0.881307	CEP97	centrosomal protein 97
8083090	4.04e-05	4.57e-06	0.881341	ZBTB38	zinc finger and BTB domain containing 38
7950606	4.47e-07	1.14e-08	0.881417	RSF1	remodeling and spacing factor 1
7893950	0.000778	0.00017	0.882236
7956658	0.000638	0.000134	0.882253	SLC16A7	solute carrier family 16 member 7
8095333	7.37e-06	5.12e-07	0.882726	EXOC5	exocyst complex component 5
7916747	6.16e-06	4.08e-07	0.882829	JAK1	Janus kinase 1
7925500	1.09e-05	8.45e-07	0.882937	CHML	CHM like, Rab escort protein 2
7893131	1.41e-06	5.72e-08	0.883054
8017421	1.02e-06	3.6e-08	0.883305	CCDC47	coiled-coil domain containing 47
8106168	0.00593	0.0019	0.883707
8023561	4.15e-07	1.02e-08	0.883722	LMAN1	lectin, mannose binding 1
7922174	0.00757	0.00254	0.885093	F5	coagulation factor V
8132943	8.06e-05	1.07e-05	0.885564	CCT6A	chaperonin containing TCP1 subunit 6A
8112337	7.69e-09	1.82e-11	0.886467	SREK1IP1	SREK1 interacting protein 1
7915926	0.000136	2.03e-05	0.887146	STIL	SCL/TAL1 interrupting locus
8043324	3.68e-06	2.08e-07	0.887237	RGPD2///RGPD6///RGPD8///RGPD3///RGPD1///RGPD4///RGPD5///RANBP2	RANBP2-like and GRIP domain containing 2///RANBP2-like and GRIP domain containing 6///RANBP2-like and GRIP domain containing 8///RANBP2-like and GRIP domain containing 3///RANBP2-like and GRIP domain containing 1///RANBP2-like and GRIP domain containing 4///RANBP2-like and GRIP domain containing 5///RAN binding protein 2
8053622	3.68e-06	2.08e-07	0.887237	RGPD2///RGPD6///RGPD8///RGPD3///RGPD1///RGPD4///RGPD5///RANBP2	RANBP2-like and GRIP domain containing 2///RANBP2-like and GRIP domain containing 6///RANBP2-like and GRIP domain containing 8///RANBP2-like and GRIP domain containing 3///RANBP2-like and GRIP domain containing 1///RANBP2-like and GRIP domain containing 4///RANBP2-like and GRIP domain containing 5///RAN binding protein 2
7892630	3.31e-05	3.57e-06	0.887324
8105523	1.78e-08	9.5e-11	0.887676	KIF2A	kinesin family member 2A
7936578	1.55e-07	2.59e-09	0.888055	FAM204A	family with sequence similarity 204 member A
8044161	5.07e-07	1.36e-08	0.88836	RGPD2///RGPD6///RGPD8///RGPD3///RGPD1///RGPD4///RGPD5///RANBP2	RANBP2-like and GRIP domain containing 2///RANBP2-like and GRIP domain containing 6///RANBP2-like and GRIP domain containing 8///RANBP2-like and GRIP domain containing 3///RANBP2-like and GRIP domain containing 1///RANBP2-like and GRIP domain containing 4///RANBP2-like and GRIP domain containing 5///RAN binding protein 2
7962427	2.17e-06	1.02e-07	0.888378	PUS7L	pseudouridylate synthase 7 like
8096733	0.00581	0.00186	0.888944	SGMS2	sphingomyelin synthase 2
8133902	3.15e-06	1.67e-07	0.889158
7895691	6.13e-05	7.71e-06	0.889443
8047865	1.25e-07	1.85e-09	0.889606	PIKFYVE	phosphoinositide kinase, FYVE-type zinc finger containing
7896330	5.87e-07	1.65e-08	0.889739
7896337	5.99e-06	3.93e-07	0.889843
8014487	4.84e-06	2.95e-07	0.889916	ACACA	acetyl-CoA carboxylase alpha
8172876	4.11e-07	1e-08	0.890253	SMC1A	structural maintenance of chromosomes 1A
8150599	3.54e-06	1.97e-07	0.891155	PRKDC	protein kinase, DNA-activated, catalytic polypeptide
8030908	3.58e-09	3.45e-12	0.891439	ZNF480	zinc finger protein 480
7894919	0.000174	2.77e-05	0.891585
7894395	1.65e-06	7.06e-08	0.891667
8059319	7.5e-06	5.26e-07	0.891698	FARSB	phenylalanyl-tRNA synthetase beta subunit
7931226	2.72e-07	5.68e-09	0.891711	ZRANB1	zinc finger RANBP2-type containing 1
8047815	1.03e-06	3.67e-08	0.891852	FASTKD2	FAST kinase domains 2
8140782	0.0134	0.00501	0.891946	ABCB1	ATP binding cassette subfamily B member 1
7951497	9.49e-08	1.23e-09	0.892311	NPAT	nuclear protein, coactivator of histone transcription
7938702	0.00334	0.000966	0.892453	NCR3LG1	natural killer cell cytotoxicity receptor 3 ligand 1
7927732	2.02e-05	1.92e-06	0.89261	ARID5B	AT-rich interaction domain 5B
8093451	5.89e-07	1.66e-08	0.893544
7923131	3.65e-07	8.46e-09	0.893698	DENND1B	DENN domain containing 1B
7958846	6.24e-07	1.81e-08	0.893803	PTPN11	protein tyrosine phosphatase, non-receptor type 11
8054532	3.95e-07	9.45e-09	0.893982	RGPD2///RGPD6///RGPD8///RGPD3///RGPD1///RGPD4///RGPD5///RANBP2	RANBP2-like and GRIP domain containing 2///RANBP2-like and GRIP domain containing 6///RANBP2-like and GRIP domain containing 8///RANBP2-like and GRIP domain containing 3///RANBP2-like and GRIP domain containing 1///RANBP2-like and GRIP domain containing 4///RANBP2-like and GRIP domain containing 5///RAN binding protein 2
7973770	4.49e-08	3.87e-10	0.894137	SCFD1	sec1 family domain containing 1
7896265	0.00148	0.000367	0.894186
8124262	6.14e-08	6.49e-10	0.894238	TDP2	tyrosyl-DNA phosphodiesterase 2
7895358	1.91e-06	8.61e-08	0.89443
7954245	3.19e-06	1.7e-07	0.894493	PLEKHA5	pleckstrin homology domain containing A5
7893132	4.01e-05	4.52e-06	0.894511
7895074	2.82e-06	1.45e-07	0.894945
8090577	3.37e-08	2.56e-10	0.895381	MBD4	methyl-CpG binding domain 4, DNA glycosylase
8109062	1.1e-06	3.99e-08	0.895626	FBXO38	F-box protein 38
8152617	0.0407	0.0187	0.895875	HAS2	hyaluronan synthase 2
8172158	9.02e-09	2.84e-11	0.896311	CASK	calcium/calmodulin dependent serine protein kinase
7893632	2.95e-07	6.33e-09	0.896316
8127656	0.000714	0.000153	0.896761
7985166	5.36e-07	1.47e-08	0.896882	IREB2	iron responsive element binding protein 2
7943498	1.08e-07	1.47e-09	0.896978	DYNC2H1	dynein cytoplasmic 2 heavy chain 1
7917996	3.51e-07	8.03e-09	0.897018	LRRC39	leucine rich repeat containing 39
8121489	2.36e-05	2.34e-06	0.897784	AMD1	adenosylmethionine decarboxylase 1
7893715	1.4e-05	1.18e-06	0.898207
8146482	9.39e-09	3.24e-11	0.898258	TGS1	trimethylguanosine synthase 1
8079346	4.51e-06	2.7e-07	0.898934	SACM1L	SAC1 suppressor of actin mutations 1-like (yeast)
8116247	1.24e-07	1.82e-09	0.899288	ZNF354A	zinc finger protein 354A
8057394	4.1e-06	2.38e-07	0.899505	SESTD1	SEC14 and spectrin domain containing 1
8121861	7.79e-07	2.45e-08	0.899528	NCOA7	nuclear receptor coactivator 7
7968333	7.9e-08	9.34e-10	0.899707	USPL1	ubiquitin specific peptidase like 1
8041283	1.56e-07	2.61e-09	0.899724	BIRC6	baculoviral IAP repeat containing 6
7915130	3.16e-07	6.85e-09	0.89981	SF3A3	splicing factor 3a subunit 3
8047288	0.000342	6.31e-05	0.899952	SGO2	shugoshin 2
7964640	0.000252	4.34e-05	0.900704
8035793	1.59e-05	1.4e-06	0.900989	ZNF737///ZNF737	zinc finger protein 737///zinc finger protein 737
8008493	1.24e-06	4.75e-08	0.90155	LUC7L3	LUC7 like 3 pre-mRNA splicing factor
8079079	1.01e-05	7.65e-07	0.902632	NKTR	natural killer cell triggering receptor
7896498	7.79e-07	2.47e-08	0.902859
7958275	2.58e-06	1.28e-07	0.903079	POLR3B	RNA polymerase III subunit B
8078110	3.97e-08	3.35e-10	0.903365	CAPN7	calpain 7
7896321	6.12e-05	7.68e-06	0.903777
8089234	2.61e-07	5.36e-09	0.903897	ZBTB11	zinc finger and BTB domain containing 11
7962013	7.22e-09	1.63e-11	0.904126	ERGIC2	ERGIC and golgi 2
8096675	1.35e-06	5.37e-08	0.904641	TET2	tet methylcytosine dioxygenase 2
7910950	0.00285	0.000802	0.904725	KMO	kynurenine 3-monooxygenase (kynurenine 3-hydroxylase)
8084206	0.00182	0.00047	0.905032	B3GNT5	UDP-GlcNAc:betaGal beta-1,3-N-acetylglucosaminyltransferase 5
7975521	1.7e-08	8.68e-11	0.905236	RBM25	RNA binding motif protein 25
8096669	1.84e-06	8.19e-08	0.906412	TET2	tet methylcytosine dioxygenase 2
8174985	9.74e-07	3.4e-08	0.906482	SMARCA1	SWI/SNF related, matrix associated, actin dependent regulator of chromatin, subfamily a, member 1
8040173	1.95e-07	3.55e-09	0.906536	TAF1B	TATA-box binding protein associated factor, RNA polymerase I subunit B
7895639	5.26e-05	6.4e-06	0.906832
8054676	3.35e-07	7.48e-09	0.906986	RGPD2///RGPD6///RGPD8///RGPD3///RGPD1///RGPD4///RGPD5///RANBP2	RANBP2-like and GRIP domain containing 2///RANBP2-like and GRIP domain containing 6///RANBP2-like and GRIP domain containing 8///RANBP2-like and GRIP domain containing 3///RANBP2-like and GRIP domain containing 1///RANBP2-like and GRIP domain containing 4///RANBP2-like and GRIP domain containing 5///RAN binding protein 2
8152553	2.97e-08	2.01e-10	0.907011	TAF2	TATA-box binding protein associated factor 2
8001876	4.81e-08	4.32e-10	0.90715	NAE1	NEDD8 activating enzyme E1 subunit 1
7943349	7.78e-07	2.44e-08	0.907977	ARHGAP42	Rho GTPase activating protein 42
7906863	0.00137	0.000334	0.908136	UAP1	UDP-N-acetylglucosamine pyrophosphorylase 1
8106602	1.32e-08	5.59e-11	0.90877	ZFYVE16	zinc finger FYVE-type containing 16
8056611	0.00632	0.00206	0.909002	LRP2	LDL receptor related protein 2
8106827	0.000183	2.94e-05	0.909479	ADGRV1	adhesion G protein-coupled receptor V1
8135235	1.43e-08	6.21e-11	0.909566	PMPCB	peptidase, mitochondrial processing beta subunit
8095744	0.00509	0.00159	0.909968	AREG	amphiregulin
8042601	8.74e-08	1.1e-09	0.910033	ZNF638	zinc finger protein 638
7978866	2.13e-09	1.02e-12	0.910539	NEMF	nuclear export mediator factor
7894304	2.56e-05	2.6e-06	0.910689
8118345	0.0156	0.006	0.91076	CFB	complement factor B
7947989	4.55e-06	2.73e-07	0.91078
7965723	1.12e-08	4.03e-11	0.911162	UHRF1BP1L	UHRF1 binding protein 1 like
7958200	0.00476	0.00147	0.911181	EID3	EP300 interacting inhibitor of differentiation 3
8154670	2.01e-08	1.19e-10	0.911294	IFT74	intraflagellar transport 74
7980547	2.17e-06	1.02e-07	0.911549	SEL1L	SEL1L ERAD E3 ligase adaptor subunit
7894681	3.76e-05	4.19e-06	0.91169
8020025	3.2e-08	2.35e-10	0.91229
8021924	3.22e-08	2.39e-10	0.91298	THOC1	THO complex 1
7919749	0.0122	0.00447	0.91302
8095163	2.39e-06	1.16e-07	0.913201	EXOC1	exocyst complex component 1
7894420	7.13e-06	4.89e-07	0.913674
7979367	7.46e-07	2.32e-08	0.913737	EXOC5	exocyst complex component 5
7938370	2.46e-07	4.99e-09	0.914665	SWAP70	SWAP switching B-cell complex 70kDa subunit
7926283	7.48e-07	2.33e-08	0.914732	PRPF18	pre-mRNA processing factor 18
8053797	6.1e-06	4.02e-07	0.914833
7922976	0.0092	0.0032	0.914989	PTGS2	prostaglandin-endoperoxide synthase 2
8108134	1.32e-08	5.57e-11	0.915335	DDX46	DEAD-box helicase 46
7895382	4.21e-07	1.04e-08	0.915337
8096296	1.15e-06	4.28e-08	0.915552	HSP90AB3P	heat shock protein 90 alpha family class B member 3, pseudogene
7892513	0.000403	7.72e-05	0.915651
8178115	0.0161	0.00621	0.915685	CFB	complement factor B
8088958	1.53e-07	2.51e-09	0.915705	GBE1	glucan (1,4-alpha-), branching enzyme 1
7961960	1.19e-07	1.69e-09	0.916277
8083933	1.27e-05	1.04e-06	0.916475
8091283	1.81e-05	1.66e-06	0.916896	PLOD2	procollagen-lysine,2-oxoglutarate 5-dioxygenase 2
8080973	3.51e-07	8.04e-09	0.916921	PPP4R2	protein phosphatase 4 regulatory subunit 2
8174322	2.26e-06	1.08e-07	0.917639	MORC4	MORC family CW-type zinc finger 4
7951112	3.17e-07	6.89e-09	0.918533	MTMR2	myotubularin related protein 2
8019885	1.85e-06	8.27e-08	0.918896	SMCHD1	structural maintenance of chromosomes flexible hinge domain containing 1
8016745	1.09e-07	1.49e-09	0.919168	SPAG9	sperm associated antigen 9
7953211	8.05e-06	5.78e-07	0.919963	TIGAR	TP53 induced glycolysis regulatory phosphatase
8142554	5.06e-05	6.1e-06	0.920049	AASS	aminoadipate-semialdehyde synthase
8110032	1.72e-06	7.49e-08	0.92008	CREBRF	CREB3 regulatory factor
8053668	2.61e-06	1.3e-07	0.920094	EIF2AK3	eukaryotic translation initiation factor 2 alpha kinase 3
8138670	2.62e-07	5.41e-09	0.920188	HNRNPA2B1	heterogeneous nuclear ribonucleoprotein A2/B1
8094460	1.97e-08	1.1e-10	0.920536	RBPJ	recombination signal binding protein for immunoglobulin kappa J region
7978449	5.39e-07	1.48e-08	0.921238	HECTD1	HECT domain E3 ubiquitin protein ligase 1
8093053	0.00031	5.59e-05	0.92129	TFRC	transferrin receptor
8099897	0.000442	8.64e-05	0.922265	UGDH	UDP-glucose 6-dehydrogenase
8079237	0.000641	0.000135	0.922541	KIF15	kinesin family member 15
7896179	0.00131	0.000317	0.922783
7894454	1.58e-05	1.39e-06	0.923346
8035813	5.77e-07	1.62e-08	0.923407	ZNF43	zinc finger protein 43
7895151	0.0429	0.0199	0.923592
7958216	2.27e-07	4.46e-09	0.923593	KIAA1033	KIAA1033
8129706	4.88e-08	4.43e-10	0.923653	HBS1L	HBS1 like translational GTPase
8084016	3.39e-07	7.62e-09	0.923996	PIK3CA	phosphatidylinositol-4,5-bisphosphate 3-kinase catalytic subunit alpha
8051501	3.73e-05	4.14e-06	0.924001	EIF2AK2	eukaryotic translation initiation factor 2 alpha kinase 2
7951008	6.34e-07	1.85e-08	0.924156	TAF1D	TATA-box binding protein associated factor, RNA polymerase I subunit D
8041592	3.44e-05	3.74e-06	0.92419	EML4///ALK	echinoderm microtubule associated protein like 4///anaplastic lymphoma receptor tyrosine kinase
8054580	0.00223	0.000599	0.924293	BUB1	BUB1 mitotic checkpoint serine/threonine kinase
8106730	2.72e-06	1.38e-07	0.92431	XRCC4	X-ray repair cross complementing 4
7939424	5.01e-07	1.34e-08	0.924551	API5	apoptosis inhibitor 5
8122058	0.00692	0.00229	0.924566	ARG1	arginase 1
8096538	3.72e-07	8.72e-09	0.924964	RAP1GDS1	Rap1 GTPase-GDP dissociation stimulator 1
8161945	0.000232	3.92e-05	0.925017	RASEF	RAS and EF-hand domain containing
8017212	1.39e-07	2.15e-09	0.925252	USP32	ubiquitin specific peptidase 32
8111584	9.39e-09	3.24e-11	0.925392	C5orf42	chromosome 5 open reading frame 42
8147262	5.76e-09	8.93e-12	0.925635	OTUD6B	OTU domain containing 6B
8080685	6.02e-09	9.77e-12	0.925744	SLMAP	sarcolemma associated protein
8035765	9.34e-07	3.21e-08	0.926388	ZNF14	zinc finger protein 14
7951422	1.82e-06	8.04e-08	0.926626	MSANTD4	Myb/SANT DNA binding domain containing 4 with coiled-coils
8120838	0.00668	0.0022	0.92677	TTK	TTK protein kinase
8106280	0.000341	6.29e-05	0.927313	HMGCR	3-hydroxy-3-methylglutaryl-CoA reductase
8105681	3.65e-09	4.17e-12	0.927696	ERBIN	erbb2 interacting protein
7926916	9.56e-07	3.31e-08	0.927756	ZEB1	zinc finger E-box binding homeobox 1
7905099	1.35e-06	5.35e-08	0.927938	VPS45	vacuolar protein sorting 45 homolog
8099364	1.26e-07	1.88e-09	0.928135	ZNF518B	zinc finger protein 518B
8054414	3.66e-07	8.48e-09	0.928676	RGPD2///RGPD6///RGPD8///RGPD3///RGPD1///RGPD4///RGPD5///RANBP2	RANBP2-like and GRIP domain containing 2///RANBP2-like and GRIP domain containing 6///RANBP2-like and GRIP domain containing 8///RANBP2-like and GRIP domain containing 3///RANBP2-like and GRIP domain containing 1///RANBP2-like and GRIP domain containing 4///RANBP2-like and GRIP domain containing 5///RAN binding protein 2
8045919	8.52e-08	1.06e-09	0.928815	2023-03-07	membrane associated ring-CH-type finger 7
8094240	0.000711	0.000152	0.929018	CD38	CD38 molecule
8105136	3.54e-09	2.76e-12	0.929458	ZNF131	zinc finger protein 131
8046604	1.17e-06	4.34e-08	0.929707	AGPS	alkylglycerone phosphate synthase
7955646	1.9e-07	3.41e-09	0.930398	EIF4B	eukaryotic translation initiation factor 4B
8143663	9.89e-05	1.38e-05	0.930559	EZH2	enhancer of zeste 2 polycomb repressive complex 2 subunit
8140709	7.65e-05	1.01e-05	0.930863	KIAA1324L	KIAA1324 like
7902269	7.08e-08	7.89e-10	0.930916	SRSF11	serine and arginine rich splicing factor 11
8113097	2.76e-07	5.78e-09	0.93107	KIAA0825	KIAA0825
8128394	7.48e-06	5.24e-07	0.93115	PNISR	PNN interacting serine and arginine rich protein
8006638	1.75e-08	9.25e-11	0.931381	GGNBP2	gametogenetin binding protein 2
8166826	1.63e-08	7.96e-11	0.932216	USP9X	ubiquitin specific peptidase 9, X-linked
7894948	0.00309	0.000882	0.932627
7894966	0.00035	6.51e-05	0.933106
7893645	0.000282	4.97e-05	0.933259
8161415	0.000336	6.17e-05	0.933498	LOC101059935///ANKRD20A8P	ankyrin repeat domain-containing protein 18A-like///ankyrin repeat domain 20 family member A8, pseudogene
[truncated: 846 more rows]

## Sheet: Down
ID	adj.P.Val	P.Value	log2Fold Change	Gene symbol	Gene title
7920875	1.58e-08	7.5e-11	-2.36232	SCARNA4	small Cajal body-specific RNA 4
7914807	7.3e-08	8.31e-10	-1.94961
8138363	4.3e-05	4.96e-06	-1.74809	SOSTDC1	sclerostin domain containing 1
8170990	2.36e-05	2.33e-06	-1.70228	MIR664B///SNORA36A///DKC1	microRNA 664b///small nucleolar RNA, H/ACA box 36A///dyskerin pseudouridine synthase 1
7920278	4.96e-06	3.06e-07	-1.67488	S100A3	S100 calcium binding protein A3
8007348	3.17e-07	6.9e-09	-1.65906	RAMP2	receptor activity modifying protein 2
8081878	7.94e-07	2.55e-08	-1.61137
7915592	0.000131	1.95e-05	-1.58895	RNU5D-1	RNA, U5D small nuclear 1
7940333	4.14e-05	4.73e-06	-1.56623	MS4A15	membrane spanning 4-domains A15
8007701	2.61e-06	1.3e-07	-1.55343	HIGD1B	HIG1 hypoxia inducible domain family member 1B
7934434	3.58e-05	3.94e-06	-1.50395	MYOZ1	myozenin 1
7896748	0.00651	0.00213	-1.48784
8131067	6.29e-09	1.06e-11	-1.44466	GPR146	G protein-coupled receptor 146
8027884	1.17e-09	4.28e-13	-1.44303
8108627	4.63e-06	2.79e-07	-1.39481	VTRNA1-1	vault RNA 1-1
8043276	3.48e-08	2.77e-10	-1.38463	SNORD94	small nucleolar RNA, C/D box 94
8151457	6.63e-06	4.48e-07	-1.36467	HEY1	hes related family bHLH transcription factor with YRPW motif 1
8116952	3.48e-08	2.76e-10	-1.35921
8125447	0.000376	7.1e-05	-1.35512	HLA-DRB1///HLA-DQB1	major histocompatibility complex, class II, DR beta 1///major histocompatibility complex, class II, DQ beta 1
8141228	4.94e-05	5.92e-06	-1.35484	TMEM130	transmembrane protein 130
8079060	0.000464	9.15e-05	-1.34769	VIPR1	vasoactive intestinal peptide receptor 1
8044143	2.15e-05	2.08e-06	-1.34659	C2orf40	chromosome 2 open reading frame 40
8016841	0.0013	0.000314	-1.3393	TMEM100	transmembrane protein 100
8143772	9.17e-08	1.18e-09	-1.32967	RARRES2	retinoic acid receptor responder 2
7933204	2.67e-07	5.54e-09	-1.32408	C10orf10	chromosome 10 open reading frame 10
7982084	0.000327	5.99e-05	-1.32206	SNORD115-24///SNORD115-44///SNORD115-43///SNORD115-42///SNORD115-41///SNORD115-40///SNORD115-39///SNORD115-38///SNORD115-36///SNORD115-34///SNORD115-30///SNORD115-29///SNORD115-26///SNORD115-25///SNORD115-22///SNORD115-21///SNORD115-20///SNORD115-19///SNORD115-18///SNORD115-17///SNORD115-16///SNORD115-15///SNORD115-14///SNORD115-13///SNORD115-12///SNORD115-11///SNORD115-10///SNORD115-9///SNORD115…	small nucleolar RNA, C/D box 115-24///small nucleolar RNA, C/D box 115-44///small nucleolar RNA, C/D box 115-43///small nucleolar RNA, C/D box 115-42///small nucleolar RNA, C/D box 115-41///small nucleolar RNA, C/D box 115-40///small nucleolar RNA, C/D box 115-39///small nucleolar RNA, C/D box 115-38///small nucleolar RNA, C/D box 115-36///small nucleolar RNA, C/D box 115-34///small nucleolar RNA…
7896708	0.000136	2.04e-05	-1.29892
7976443	1.74e-07	3.06e-09	-1.29634	IFI27	interferon alpha inducible protein 27
8088371	0.00368	0.00108	-1.2904	DNASE1L3	deoxyribonuclease 1 like 3
7919600	4.11e-06	2.39e-07	-1.27155
8000799	2.72e-06	1.38e-07	-1.26928	GDPD3	glycerophosphodiester phosphodiesterase domain containing 3
8041206	2.93e-06	1.52e-07	-1.26813	LBH	limb bud and heart development
8090565	2.01e-08	1.17e-10	-1.26464	SNORA7B	small nucleolar RNA, H/ACA box 7B
7922418	3.08e-08	2.19e-10	-1.25294	SNORD74	small nucleolar RNA, C/D box 74
8062490	7.01e-07	2.11e-08	-1.24772	SNORA60	small nucleolar RNA, H/ACA box 60
8038809	0.000109	1.55e-05	-1.24596	NKG7	natural killer cell granule protein 7
7932407	6.04e-05	7.56e-06	-1.237	ST8SIA6	ST8 alpha-N-acetyl-neuraminide alpha-2,8-sialyltransferase 6
7896370	6.83e-07	2.06e-08	-1.23373
7914938	1.03e-07	1.35e-09	-1.23121
7905088	1.42e-07	2.22e-09	-1.23001	HIST2H2AC	histone cluster 2, H2ac
8043504	6.36e-06	4.24e-07	-1.21494	MAL	mal, T-cell differentiation protein
8017619	0.000171	2.69e-05	-1.2125	PECAM1	platelet and endothelial cell adhesion molecule 1
7982854	3.23e-07	7.17e-09	-1.20231	DLL4	delta like canonical Notch ligand 4
8110265	5.8e-06	3.77e-07	-1.19156	FGFR4	fibroblast growth factor receptor 4
8087925	7.04e-07	2.13e-08	-1.18506	TNNC1	troponin C1, slow skeletal and cardiac type
8038735	1.74e-07	3.06e-09	-1.18479	KLK11	kallikrein related peptidase 11
8023392	1.32e-08	5.56e-11	-1.18339	SNORA37	small nucleolar RNA, H/ACA box 37
8124406	1.5e-06	6.26e-08	-1.1816	HIST1H2BC	histone cluster 1, H2bc
8149324	1.49e-07	2.43e-09	-1.17855	FAM167A	family with sequence similarity 167 member A
7952004	1.7e-08	8.7e-11	-1.17424	SCN4B	sodium voltage-gated channel beta subunit 4
7928882	3.59e-06	2.01e-07	-1.16676	ADIRF	adipogenesis regulatory factor
7911337	1.01e-05	7.74e-07	-1.16649
7973871	1.01e-05	7.74e-07	-1.16649
8165696	1.01e-05	7.74e-07	-1.16649
8009334	4.72e-07	1.23e-08	-1.15634	CACNG4	calcium voltage-gated channel auxiliary subunit gamma 4
7895803	0.000206	3.38e-05	-1.15626
7997726	1.02e-05	7.83e-07	-1.14922	FOXF1	forkhead box F1
8098326	3.39e-08	2.59e-10	-1.14812
7894113	0.000766	0.000167	-1.14668
8116439	0.000538	0.00011	-1.14617	SCGB3A1	secretoglobin family 3A member 1
8117368	7.49e-05	9.79e-06	-1.14559	HIST1H4C	histone cluster 1, H4c
8013989	0.0192	0.00765	-1.14132	SLC6A4	solute carrier family 6 member 4
7914127	4.94e-05	5.91e-06	-1.12879	IFI6	interferon alpha inducible protein 6
7940996	1.19e-07	1.71e-09	-1.12445	PRDX5	peroxiredoxin 5
8030364	3.08e-06	1.62e-07	-1.11142	SNORD34	small nucleolar RNA, C/D box 34
7940654	0.064	0.0319	-1.10241	SCGB1A1	secretoglobin family 1A member 1
8138728	1.79e-05	1.63e-06	-1.10216	HOXA4	homeobox A4
7919151	9.39e-09	3.19e-11	-1.10139	RNVU1-1	RNA, variant U1 small nuclear 1
7919392	9.39e-09	3.19e-11	-1.10139	RNVU1-1	RNA, variant U1 small nuclear 1
7981181	5.54e-08	5.51e-10	-1.10083	SCARNA13///SNHG10	small Cajal body-specific RNA 13///small nucleolar RNA host gene 10
8079305	2.76e-07	5.78e-09	-1.10026	CLEC3B	C-type lectin domain family 3 member B
7939052	0.000795	0.000175	-1.09397	FIBIN	fin bud initiation factor homolog (zebrafish)
8007420	5.24e-05	6.37e-06	-1.09143	AOC3	amine oxidase, copper containing 3
7977397	8.94e-09	2.73e-11	-1.0889	CRIP2	cysteine rich protein 2
7960052	2.2e-08	1.35e-10	-1.08793	SNORA49	small nucleolar RNA, H/ACA box 49
7982000	1.25e-05	1.02e-06	-1.08632	SNORD116-26	small nucleolar RNA, C/D box 116-26
8084213	5.65e-06	3.63e-07	-1.08577
8013523	6.99e-06	4.77e-07	-1.08299
7918294	0.0269	0.0113	-1.08146	C1orf194	chromosome 1 open reading frame 194
7982058	0.000583	0.00012	-1.0788	SNORD115-24///SNORD115-44///SNORD115-43///SNORD115-42///SNORD115-41///SNORD115-40///SNORD115-39///SNORD115-38///SNORD115-36///SNORD115-34///SNORD115-31///SNORD115-30///SNORD115-29///SNORD115-26///SNORD115-25///SNORD115-22///SNORD115-21///SNORD115-20///SNORD115-19///SNORD115-18///SNORD115-17///SNORD115-16///SNORD115-15///SNORD115-14///SNORD115-13///SNORD115-12///SNORD115-11///SNORD115-10///SNORD11…	small nucleolar RNA, C/D box 115-24///small nucleolar RNA, C/D box 115-44///small nucleolar RNA, C/D box 115-43///small nucleolar RNA, C/D box 115-42///small nucleolar RNA, C/D box 115-41///small nucleolar RNA, C/D box 115-40///small nucleolar RNA, C/D box 115-39///small nucleolar RNA, C/D box 115-38///small nucleolar RNA, C/D box 115-36///small nucleolar RNA, C/D box 115-34///small nucleolar RNA…
7982028	0.000583	0.000121	-1.07815	SNORD115-24///SNORD115-44///SNORD115-43///SNORD115-42///SNORD115-41///SNORD115-40///SNORD115-39///SNORD115-38///SNORD115-36///SNORD115-34///SNORD115-31///SNORD115-30///SNORD115-29///SNORD115-26///SNORD115-25///SNORD115-22///SNORD115-21///SNORD115-20///SNORD115-19///SNORD115-18///SNORD115-17///SNORD115-16///SNORD115-15///SNORD115-14///SNORD115-13///SNORD115-12///SNORD115-11///SNORD115-10///SNORD11…	small nucleolar RNA, C/D box 115-24///small nucleolar RNA, C/D box 115-44///small nucleolar RNA, C/D box 115-43///small nucleolar RNA, C/D box 115-42///small nucleolar RNA, C/D box 115-41///small nucleolar RNA, C/D box 115-40///small nucleolar RNA, C/D box 115-39///small nucleolar RNA, C/D box 115-38///small nucleolar RNA, C/D box 115-36///small nucleolar RNA, C/D box 115-34///small nucleolar RNA…
7982064	0.000583	0.000121	-1.07815	SNORD115-24///SNORD115-44///SNORD115-43///SNORD115-42///SNORD115-41///SNORD115-40///SNORD115-39///SNORD115-38///SNORD115-36///SNORD115-34///SNORD115-31///SNORD115-30///SNORD115-29///SNORD115-26///SNORD115-25///SNORD115-22///SNORD115-21///SNORD115-20///SNORD115-19///SNORD115-18///SNORD115-17///SNORD115-16///SNORD115-15///SNORD115-14///SNORD115-13///SNORD115-12///SNORD115-11///SNORD115-10///SNORD11…	small nucleolar RNA, C/D box 115-24///small nucleolar RNA, C/D box 115-44///small nucleolar RNA, C/D box 115-43///small nucleolar RNA, C/D box 115-42///small nucleolar RNA, C/D box 115-41///small nucleolar RNA, C/D box 115-40///small nucleolar RNA, C/D box 115-39///small nucleolar RNA, C/D box 115-38///small nucleolar RNA, C/D box 115-36///small nucleolar RNA, C/D box 115-34///small nucleolar RNA…
7982078	0.000583	0.000121	-1.07815	SNORD115-24///SNORD115-44///SNORD115-43///SNORD115-42///SNORD115-41///SNORD115-40///SNORD115-39///SNORD115-38///SNORD115-36///SNORD115-34///SNORD115-31///SNORD115-30///SNORD115-29///SNORD115-26///SNORD115-25///SNORD115-22///SNORD115-21///SNORD115-20///SNORD115-19///SNORD115-18///SNORD115-17///SNORD115-16///SNORD115-15///SNORD115-14///SNORD115-13///SNORD115-12///SNORD115-11///SNORD115-10///SNORD11…	small nucleolar RNA, C/D box 115-24///small nucleolar RNA, C/D box 115-44///small nucleolar RNA, C/D box 115-43///small nucleolar RNA, C/D box 115-42///small nucleolar RNA, C/D box 115-41///small nucleolar RNA, C/D box 115-40///small nucleolar RNA, C/D box 115-39///small nucleolar RNA, C/D box 115-38///small nucleolar RNA, C/D box 115-36///small nucleolar RNA, C/D box 115-34///small nucleolar RNA…
7982092	0.000583	0.000121	-1.07815	SNORD115-24///SNORD115-44///SNORD115-43///SNORD115-42///SNORD115-41///SNORD115-40///SNORD115-39///SNORD115-38///SNORD115-36///SNORD115-34///SNORD115-31///SNORD115-30///SNORD115-29///SNORD115-26///SNORD115-25///SNORD115-22///SNORD115-21///SNORD115-20///SNORD115-19///SNORD115-18///SNORD115-17///SNORD115-16///SNORD115-15///SNORD115-14///SNORD115-13///SNORD115-12///SNORD115-11///SNORD115-10///SNORD11…	small nucleolar RNA, C/D box 115-24///small nucleolar RNA, C/D box 115-44///small nucleolar RNA, C/D box 115-43///small nucleolar RNA, C/D box 115-42///small nucleolar RNA, C/D box 115-41///small nucleolar RNA, C/D box 115-40///small nucleolar RNA, C/D box 115-39///small nucleolar RNA, C/D box 115-38///small nucleolar RNA, C/D box 115-36///small nucleolar RNA, C/D box 115-34///small nucleolar RNA…
7981960	2.25e-07	4.39e-09	-1.07806	SNORD116-6	small nucleolar RNA, C/D box 116-6
8165658	0.0141	0.0053	-1.07754	MTND2P28	mitochondrially encoded NADH:ubiquinone oxidoreductase core subunit 2 pseudogene 28
8018814	2.07e-06	9.57e-08	-1.0739
8171427	0.00741	0.00248	-1.07251	PIR-FIGF///FIGF	PIR-FIGF readthrough///c-fos induced growth factor
8124531	0.000502	0.000101	-1.07177	HIST1H3I	histone cluster 1, H3i
8180348	1.34e-05	1.12e-06	-1.07177	XCL1	X-C motif chemokine ligand 1
8008900	1.79e-05	1.63e-06	-1.07057	CA4	carbonic anhydrase 4
8065427	1.84e-06	8.13e-08	-1.06178	GGTLC1	gamma-glutamyltransferase light chain 1
7982016	0.0005	0.000101	-1.05988	SNORD115-24///SNORD115-44///SNORD115-43///SNORD115-42///SNORD115-41///SNORD115-40///SNORD115-39///SNORD115-38///SNORD115-36///SNORD115-34///SNORD115-31///SNORD115-30///SNORD115-29///SNORD115-26///SNORD115-25///SNORD115-22///SNORD115-21///SNORD115-20///SNORD115-19///SNORD115-18///SNORD115-17///SNORD115-16///SNORD115-15///SNORD115-14///SNORD115-13///SNORD115-12///SNORD115-11///SNORD115-10///SNORD11…	small nucleolar RNA, C/D box 115-24///small nucleolar RNA, C/D box 115-44///small nucleolar RNA, C/D box 115-43///small nucleolar RNA, C/D box 115-42///small nucleolar RNA, C/D box 115-41///small nucleolar RNA, C/D box 115-40///small nucleolar RNA, C/D box 115-39///small nucleolar RNA, C/D box 115-38///small nucleolar RNA, C/D box 115-36///small nucleolar RNA, C/D box 115-34///small nucleolar RNA…
7982024	0.0005	0.000101	-1.05988	SNORD115-24///SNORD115-44///SNORD115-43///SNORD115-42///SNORD115-41///SNORD115-40///SNORD115-39///SNORD115-38///SNORD115-36///SNORD115-34///SNORD115-31///SNORD115-30///SNORD115-29///SNORD115-26///SNORD115-25///SNORD115-22///SNORD115-21///SNORD115-20///SNORD115-19///SNORD115-18///SNORD115-17///SNORD115-16///SNORD115-15///SNORD115-14///SNORD115-13///SNORD115-12///SNORD115-11///SNORD115-10///SNORD11…	small nucleolar RNA, C/D box 115-24///small nucleolar RNA, C/D box 115-44///small nucleolar RNA, C/D box 115-43///small nucleolar RNA, C/D box 115-42///small nucleolar RNA, C/D box 115-41///small nucleolar RNA, C/D box 115-40///small nucleolar RNA, C/D box 115-39///small nucleolar RNA, C/D box 115-38///small nucleolar RNA, C/D box 115-36///small nucleolar RNA, C/D box 115-34///small nucleolar RNA…
7982030	0.0005	0.000101	-1.05988	SNORD115-24///SNORD115-44///SNORD115-43///SNORD115-42///SNORD115-41///SNORD115-40///SNORD115-39///SNORD115-38///SNORD115-36///SNORD115-34///SNORD115-31///SNORD115-30///SNORD115-29///SNORD115-26///SNORD115-25///SNORD115-22///SNORD115-21///SNORD115-20///SNORD115-19///SNORD115-18///SNORD115-17///SNORD115-16///SNORD115-15///SNORD115-14///SNORD115-13///SNORD115-12///SNORD115-11///SNORD115-10///SNORD11…	small nucleolar RNA, C/D box 115-24///small nucleolar RNA, C/D box 115-44///small nucleolar RNA, C/D box 115-43///small nucleolar RNA, C/D box 115-42///small nucleolar RNA, C/D box 115-41///small nucleolar RNA, C/D box 115-40///small nucleolar RNA, C/D box 115-39///small nucleolar RNA, C/D box 115-38///small nucleolar RNA, C/D box 115-36///small nucleolar RNA, C/D box 115-34///small nucleolar RNA…
7982050	0.000681	0.000145	-1.05963	SNORD115-24///SNORD115-44///SNORD115-43///SNORD115-42///SNORD115-41///SNORD115-40///SNORD115-39///SNORD115-38///SNORD115-36///SNORD115-34///SNORD115-31///SNORD115-29///SNORD115-26///SNORD115-25///SNORD115-22///SNORD115-21///SNORD115-20///SNORD115-19///SNORD115-18///SNORD115-17///SNORD115-16///SNORD115-15///SNORD115-14///SNORD115-13///SNORD115-12///SNORD115-11///SNORD115-10///SNORD115-9///SNORD115…	small nucleolar RNA, C/D box 115-24///small nucleolar RNA, C/D box 115-44///small nucleolar RNA, C/D box 115-43///small nucleolar RNA, C/D box 115-42///small nucleolar RNA, C/D box 115-41///small nucleolar RNA, C/D box 115-40///small nucleolar RNA, C/D box 115-39///small nucleolar RNA, C/D box 115-38///small nucleolar RNA, C/D box 115-36///small nucleolar RNA, C/D box 115-34///small nucleolar RNA…
8029784	0.000399	7.63e-05	-1.05474	HIF3A	hypoxia inducible factor 3 alpha subunit
8093906	1.22e-08	4.84e-11	-1.04985	WFS1	wolframin ER transmembrane glycoprotein
7982070	0.000221	3.69e-05	-1.0494	SNORD115-32	small nucleolar RNA, C/D box 115-32
8036473	1.84e-06	8.16e-08	-1.04811	PPP1R14A	protein phosphatase 1 regulatory inhibitor subunit 14A
7906443	0.000788	0.000173	-1.04793	FCER1A	Fc fragment of IgE receptor Ia
8008982	4.82e-05	5.73e-06	-1.04515	TBX4	T-box 4
7981998	1.33e-05	1.11e-06	-1.04446	SNORD116-25	small nucleolar RNA, C/D box 116-25
8174207	0.000202	3.31e-05	-1.04224	NXF3	nuclear RNA export factor 3
7919055	0.00424	0.00128	-1.04203	HMGCS2	3-hydroxy-3-methylglutaryl-CoA synthase 2
7895091	8.76e-08	1.11e-09	-1.03913
8125436	0.00408	0.00122	-1.03798	HLA-DRB5	major histocompatibility complex, class II, DR beta 5
8027760	8.72e-05	1.18e-05	-1.03687	FXYD1	FXYD domain containing ion transport regulator 1
8017547	3.43e-08	2.65e-10	-1.03397	ICAM2	intercellular adhesion molecule 2
8121569	9.99e-05	1.4e-05	-1.03134	FLJ34503	uncharacterized FLJ34503
8013341	5.21e-05	6.31e-06	-1.02886	MFAP4	microfibrillar associated protein 4
8028872	7.25e-06	5e-07	-1.02774	LTBP4	latent transforming growth factor beta binding protein 4
7957140	3.6e-05	3.97e-06	-1.02661	LGR5	leucine rich repeat containing G protein-coupled receptor 5
7920271	7.08e-08	7.88e-10	-1.02249	S100A4	S100 calcium binding protein A4
7903777	0.00032	5.82e-05	-1.02249	GSTM5	glutathione S-transferase mu 5
8014316	9.41e-05	1.3e-05	-1.02189	CCL5	C-C motif chemokine ligand 5
7924996	1.56e-07	2.61e-09	-1.01937	C1orf198	chromosome 1 open reading frame 198
8045804	0.0018	0.000464	-1.01912
7990138	3.49e-06	1.93e-07	-1.01909	GRAMD2	GRAM domain containing 2
8041570	6.34e-07	1.86e-08	-1.01844	TMEM178A	transmembrane protein 178A
7908924	0.000451	8.85e-05	-1.01513	PRELP	proline and arginine rich end leucine rich repeat protein
7944716	7.41e-05	9.66e-06	-1.01044
7996219	0.000403	7.72e-05	-1.00819	NDRG4	NDRG family member 4
7952426	5.87e-07	1.65e-08	-1.00487	VSIG2	V-set and immunoglobulin domain containing 2
7919556	6.15e-06	4.07e-07	-0.999766	RNVU1-15	RNA, variant U1 small nuclear 15
7903935	0.00932	0.00325	-0.998525	CHIAP2	chitinase, acidic pseudogene 2
8094870	0.000219	3.66e-05	-0.997615	SHISA3	shisa family member 3
7982008	0.000251	4.31e-05	-0.994525	SNORD115-24///SNORD115-44///SNORD115-43///SNORD115-42///SNORD115-41///SNORD115-40///SNORD115-39///SNORD115-38///SNORD115-36///SNORD115-34///SNORD115-30///SNORD115-29///SNORD115-26///SNORD115-22///SNORD115-21///SNORD115-20///SNORD115-16///SNORD115-15///SNORD115-14///SNORD115-13///SNORD115-12///SNORD115-11///SNORD115-10///SNORD115-9///SNORD115-8///SNORD115-6///SNORD115-5///SNORD115-4///SNORD115-1//…	small nucleolar RNA, C/D box 115-24///small nucleolar RNA, C/D box 115-44///small nucleolar RNA, C/D box 115-43///small nucleolar RNA, C/D box 115-42///small nucleolar RNA, C/D box 115-41///small nucleolar RNA, C/D box 115-40///small nucleolar RNA, C/D box 115-39///small nucleolar RNA, C/D box 115-38///small nucleolar RNA, C/D box 115-36///small nucleolar RNA, C/D box 115-34///small nucleolar RNA…
7982032	0.000251	4.31e-05	-0.994525	SNORD115-24///SNORD115-44///SNORD115-43///SNORD115-42///SNORD115-41///SNORD115-40///SNORD115-39///SNORD115-38///SNORD115-36///SNORD115-34///SNORD115-30///SNORD115-29///SNORD115-26///SNORD115-22///SNORD115-21///SNORD115-20///SNORD115-16///SNORD115-15///SNORD115-14///SNORD115-13///SNORD115-12///SNORD115-11///SNORD115-10///SNORD115-9///SNORD115-8///SNORD115-6///SNORD115-5///SNORD115-4///SNORD115-1//…	small nucleolar RNA, C/D box 115-24///small nucleolar RNA, C/D box 115-44///small nucleolar RNA, C/D box 115-43///small nucleolar RNA, C/D box 115-42///small nucleolar RNA, C/D box 115-41///small nucleolar RNA, C/D box 115-40///small nucleolar RNA, C/D box 115-39///small nucleolar RNA, C/D box 115-38///small nucleolar RNA, C/D box 115-36///small nucleolar RNA, C/D box 115-34///small nucleolar RNA…
7982038	0.000251	4.31e-05	-0.994525	SNORD115-24///SNORD115-44///SNORD115-43///SNORD115-42///SNORD115-41///SNORD115-40///SNORD115-39///SNORD115-38///SNORD115-36///SNORD115-34///SNORD115-30///SNORD115-29///SNORD115-26///SNORD115-22///SNORD115-21///SNORD115-20///SNORD115-16///SNORD115-15///SNORD115-14///SNORD115-13///SNORD115-12///SNORD115-11///SNORD115-10///SNORD115-9///SNORD115-8///SNORD115-6///SNORD115-5///SNORD115-4///SNORD115-1//…	small nucleolar RNA, C/D box 115-24///small nucleolar RNA, C/D box 115-44///small nucleolar RNA, C/D box 115-43///small nucleolar RNA, C/D box 115-42///small nucleolar RNA, C/D box 115-41///small nucleolar RNA, C/D box 115-40///small nucleolar RNA, C/D box 115-39///small nucleolar RNA, C/D box 115-38///small nucleolar RNA, C/D box 115-36///small nucleolar RNA, C/D box 115-34///small nucleolar RNA…
8092224	1.66e-08	8.23e-11	-0.994506
8169634	3.51e-08	2.8e-10	-0.994403
7893452	0.000389	7.39e-05	-0.99412
7945801	9.85e-08	1.29e-09	-0.993739	SNORA54	small nucleolar RNA, H/ACA box 54
7894529	5.67e-05	7.01e-06	-0.992738
7981955	6.34e-07	1.85e-08	-0.990888	SNORD116-4///SNRPN	small nucleolar RNA, C/D box 116-4///small nuclear ribonucleoprotein polypeptide N
7942135	1.34e-05	1.12e-06	-0.990683	ANO1	anoctamin 1
7930627	2.51e-05	2.53e-06	-0.987868	ADRB1	adrenoceptor beta 1
8109383	0.000735	0.000159	-0.987336	GRIA1	glutamate ionotropic receptor AMPA type subunit 1
7920873	1.64e-05	1.46e-06	-0.986977	SNORA80E	small nucleolar RNA, H/ACA box 80E
8131069	7.86e-07	2.51e-08	-0.986623	GPER1	G protein-coupled estrogen receptor 1
7919560	1.11e-05	8.69e-07	-0.9861	RNVU1-15	RNA, variant U1 small nuclear 15
8132660	4.94e-06	3.04e-07	-0.985431	RAMP3	receptor (G protein-coupled) activity modifying protein 3
8156358	5.24e-05	6.37e-06	-0.985045
7893086	1.54e-05	1.35e-06	-0.980816
7895341	0.00745	0.0025	-0.979433
8161147	1.29e-05	1.07e-06	-0.976202	HINT2	histidine triad nucleotide binding protein 2
7941444	9.22e-05	1.27e-05	-0.975738	CTSW	cathepsin W
7941104	5.18e-08	4.9e-10	-0.975456	ARL2-SNX15///ARL2	ARL2-SNX15 readthrough (NMD candidate)///ADP ribosylation factor like GTPase 2
8008969	4.59e-07	1.18e-08	-0.975332	TBX2	T-box 2
8010978	7.11e-05	9.19e-06	-0.974493	LOC100130876	uncharacterized LOC100130876
7958842	2.73e-05	2.81e-06	-0.973518
8176469	0.00477	0.00147	-0.972936
8138735	0.000116	1.68e-05	-0.968332	HOXA5	homeobox A5
8031097	1.6e-07	2.74e-09	-0.96808	NDUFA3	NADH:ubiquinone oxidoreductase subunit A3
7905079	1.46e-05	1.26e-06	-0.965988	HIST2H2AA4///HIST2H2AB///HIST2H2AC///HIST2H2AA3	histone cluster 2, H2aa4///histone cluster 2, H2ab///histone cluster 2, H2ac///histone cluster 2, H2aa3
7919619	1.46e-05	1.26e-06	-0.965988	HIST2H2AA4///HIST2H2AB///HIST2H2AC///HIST2H2AA3	histone cluster 2, H2aa4///histone cluster 2, H2ab///histone cluster 2, H2ac///histone cluster 2, H2aa3
7893028	4.96e-05	5.95e-06	-0.965139
8130578	3.79e-08	3.15e-10	-0.964472	SNORA20	small nucleolar RNA, H/ACA box 20
7896486	0.000219	3.65e-05	-0.962646
7934215	8.7e-07	2.93e-08	-0.961668	SPOCK2	sparc/osteonectin, cwcv and kazal-like domains proteoglycan (testican) 2
7970329	3.02e-08	2.07e-10	-0.959249	GAS6	growth arrest specific 6
8099471	0.0025	0.000686	-0.959009	FGFBP2	fibroblast growth factor binding protein 2
8133741	0.000161	2.5e-05	-0.957394	LOC105375355///UPK3B	uroplakin-3b///uroplakin 3B
7894285	1.49e-05	1.29e-06	-0.956794
8075924	1.33e-06	5.23e-08	-0.955062	MFNG	MFNG O-fucosylpeptide 3-beta-N-acetylglucosaminyltransferase
8164252	3.12e-07	6.75e-09	-0.955052	SH2D3C	SH2 domain containing 3C
8043236	0.000755	0.000164	-0.952788	GNLY	granulysin
8049299	1.32e-06	5.2e-08	-0.949354	SCARNA6	small Cajal body-specific RNA 6
8148572	1.1e-05	8.55e-07	-0.944781	LY6E	lymphocyte antigen 6 complex, locus E
7904572	0.000256	4.41e-05	-0.940834
7892864	0.000174	2.75e-05	-0.939036
8178771	1.39e-05	1.18e-06	-0.938519	AGER	advanced glycosylation end-product specific receptor
8179967	1.18e-05	9.4e-07	-0.937784	AGER	advanced glycosylation end-product specific receptor
8133070	1.27e-07	1.91e-09	-0.937398
8031867	8.49e-07	2.83e-08	-0.935808
8025584	1.37e-06	5.52e-08	-0.935458	SNORD105	small nucleolar RNA, C/D box 105
8132092	0.00075	0.000163	-0.934802	INMT-FAM188B///INMT	INMT-FAM188B readthrough (NMD candidate)///indolethylamine N-methyltransferase
7914075	0.0127	0.00467	-0.932021	FCN3	ficolin 3
7999419	1.05e-06	3.75e-08	-0.931737	DEXI	Dexi homolog
8122176	0.000249	4.27e-05	-0.931699	TCF21	transcription factor 21
7894797	0.000733	0.000158	-0.92909
8016519	8.98e-08	1.15e-09	-0.928168
8116921	0.00011	1.57e-05	-0.927785	EDN1	endothelin 1
8125341	1.64e-05	1.45e-06	-0.926703	AGER	advanced glycosylation end-product specific receptor
8125461	0.0313	0.0136	-0.926598	HLA-DQB1	major histocompatibility complex, class II, DQ beta 1
7900658	7.26e-07	2.22e-08	-0.925129	TIE1	tyrosine kinase with immunoglobulin like and EGF like domains 1
8101429	0.000385	7.3e-05	-0.924799	PLAC8	placenta specific 8
8110631	0.00137	0.000332	-0.924695	BTNL9	butyrophilin like 9
7901316	0.00611	0.00198	-0.924233	SLC5A9	solute carrier family 5 member 9
7992293	8.87e-06	6.55e-07	-0.923347	TMEM204	transmembrane protein 204
8123739	0.000247	4.24e-05	-0.922536	NRN1	neuritin 1
7953409	5.14e-07	1.38e-08	-0.922239	PTMS	parathymosin
8075693	3.03e-05	3.21e-06	-0.920995
7892881	3.85e-05	4.32e-06	-0.920446
7981974	3.45e-06	1.89e-07	-0.920126	SNORD116-13	small nucleolar RNA, C/D box 116-13
8035304	4.35e-05	5.05e-06	-0.918604	BST2	bone marrow stromal cell antigen 2
7915590	0.000445	8.7e-05	-0.915728	RNU5F-1	RNA, U5F small nuclear 1
8133106	4.49e-08	3.88e-10	-0.915047	SNORA22	small nucleolar RNA, H/ACA box 22
8115397	5.73e-05	7.1e-06	-0.914797	FAXDC2	fatty acid hydroxylase domain containing 2
8131967	6.33e-05	8.01e-06	-0.914502	HOXA-AS2	HOXA cluster antisense RNA 2
7893595	0.00158	0.000395	-0.913634
7984353	0.000173	2.73e-05	-0.913298	SMAD6	SMAD family member 6
8014349	0.00212	0.000565	-0.912663	CCL15-CCL14///CCL15///CCL14	CCL15-CCL14 readthrough (NMD candidate)///C-C motif chemokine ligand 15///C-C motif chemokine ligand 14
7980152	2.15e-06	1e-07	-0.912515	LTBP2	latent transforming growth factor beta binding protein 2
8062852	4.11e-06	2.39e-07	-0.911591	PKIG	protein kinase (cAMP-dependent, catalytic) inhibitor gamma
7950555	4.2e-05	4.82e-06	-0.910268	LRRC32	leucine rich repeat containing 32
8058201	0.00825	0.00282	-0.909931
7901048	1.82e-08	9.83e-11	-0.908542	SNORD46	small nucleolar RNA, C/D box 46
8064894	0.000259	4.49e-05	-0.907813	LRRN4	leucine rich repeat neuronal 4
7896299	0.0399	0.0182	-0.906801
8038407	2.64e-06	1.32e-07	-0.906532	RRAS	related RAS viral (r-ras) oncogene homolog
8110562	7.14e-06	4.9e-07	-0.906273	MAML1///LTC4S	mastermind like transcriptional coactivator 1///leukotriene C4 synthase
7917276	3.2e-05	3.43e-06	-0.906057	LPAR3	lysophosphatidic acid receptor 3
8124897	0.0101	0.00359	-0.905904	PSORS1C3	psoriasis susceptibility 1 candidate 3 (non-protein coding)
8179727	0.0101	0.00359	-0.905904	PSORS1C3	psoriasis susceptibility 1 candidate 3 (non-protein coding)
7952243	7.14e-07	2.17e-08	-0.904208	C1QTNF5///MFRP	C1q and tumor necrosis factor related protein 5///membrane frizzled-related protein
7895405	8.61e-07	2.89e-08	-0.904098
8075657	1.19e-06	4.47e-08	-0.902772
7894974	0.00419	0.00126	-0.901812
8117372	3.42e-07	7.75e-09	-0.900868	HIST1H2AC	histone cluster 1, H2ac
7939559	9.32e-05	1.28e-05	-0.900018	TSPAN18	tetraspanin 18
8027748	7.3e-06	5.05e-07	-0.899518	FXYD3	FXYD domain containing ion transport regulator 3
8079966	1.48e-07	2.38e-09	-0.898316	SEMA3B	semaphorin 3B
8138718	0.000223	3.73e-05	-0.896794	HOXA2	homeobox A2
8180339	6.9e-08	7.58e-10	-0.896528	ST6GALNAC6	ST6 N-acetylgalactosaminide alpha-2,6-sialyltransferase 6
8073680	0.00646	0.00211	-0.891861
8135856	3.03e-08	2.1e-10	-0.891033	ARF5	ADP ribosylation factor 5
8159004	4.35e-06	2.57e-07	-0.890288	SNORD24///RPL7A	small nucleolar RNA, C/D box 24///ribosomal protein L7a
8116532	8.17e-09	2.14e-11	-0.888913	SNORD95	small nucleolar RNA, C/D box 95
7895246	5.9e-05	7.37e-06	-0.888716
7982090	0.00106	0.000245	-0.88793	SNORD115-24///SNORD115-44///SNORD115-43///SNORD115-42///SNORD115-41///SNORD115-40///SNORD115-39///SNORD115-38///SNORD115-36///SNORD115-34///SNORD115-30///SNORD115-29///SNORD115-26///SNORD115-22///SNORD115-21///SNORD115-16///SNORD115-15///SNORD115-14///SNORD115-13///SNORD115-12///SNORD115-11///SNORD115-10///SNORD115-9///SNORD115-8///SNORD115-6///SNORD115-5///SNORD115-4///SNORD115-1///SNRPN	small nucleolar RNA, C/D box 115-24///small nucleolar RNA, C/D box 115-44///small nucleolar RNA, C/D box 115-43///small nucleolar RNA, C/D box 115-42///small nucleolar RNA, C/D box 115-41///small nucleolar RNA, C/D box 115-40///small nucleolar RNA, C/D box 115-39///small nucleolar RNA, C/D box 115-38///small nucleolar RNA, C/D box 115-36///small nucleolar RNA, C/D box 115-34///small nucleolar RNA…
7949615	6.54e-06	4.4e-07	-0.887516	B4GAT1	beta-1,4-glucuronyltransferase 1
7896094	3.19e-06	1.7e-07	-0.887465
8025004	0.00121	0.000288	-0.88455	CAPS	calcyphosine
7990564	7.4e-07	2.28e-08	-0.884506
8008040	0.0498	0.0237	-0.883665	LRRC46	leucine rich repeat containing 46
8031646	1.56e-05	1.36e-06	-0.883329	ZNF667-AS1	ZNF667 antisense RNA 1 (head to head)
8018761	3.29e-05	3.54e-06	-0.881675	ST6GALNAC2	ST6 N-acetylgalactosaminide alpha-2,6-sialyltransferase 2
8180372	3.29e-05	3.54e-06	-0.881675	ST6GALNAC2	ST6 N-acetylgalactosaminide alpha-2,6-sialyltransferase 2
8110166	2.16e-07	4.15e-09	-0.880767	HIGD2A	HIG1 hypoxia inducible domain family member 2A
8121850	8.47e-06	6.18e-07	-0.880554	HEY2	hes related family bHLH transcription factor with YRPW motif 2
7933372	7.9e-08	9.42e-10	-0.880536	GDF10///GDF10	growth differentiation factor 10///growth differentiation factor 10
8008237	7.81e-07	2.49e-08	-0.880486	ITGA3	integrin subunit alpha 3
7951030	8.09e-05	1.08e-05	-0.879247	SNORD6///TAF1D	small nucleolar RNA, C/D box 6///TATA-box binding protein associated factor, RNA polymerase I subunit D
8075462	1.26e-06	4.86e-08	-0.878594	SELM///SELM	selenoprotein M///selenoprotein M
8012000	1.65e-05	1.47e-06	-0.878288
7984259	0.000336	6.17e-05	-0.87797	RNU5B-1	RNA, U5B small nuclear 1
8061572	3.62e-07	8.34e-09	-0.877375	COX4I2	cytochrome c oxidase subunit 4I2
8010967	3.12e-08	2.25e-10	-0.877351	NXN	nucleoredoxin
7896580	2.74e-06	1.4e-07	-0.876612
7996239	0.000145	2.21e-05	-0.876045
8136388	1.03e-06	3.67e-08	-0.875711	TMEM140	transmembrane protein 140
7998722	5.77e-06	3.74e-07	-0.87358	SNORD60	small nucleolar RNA, C/D box 60
8053447	5.66e-08	5.71e-10	-0.873431
7968650	7.77e-06	5.52e-07	-0.871888	SERTM1	serine rich and transmembrane domain containing 1
7949637	2.01e-08	1.2e-10	-0.8706	MRPL11	mitochondrial ribosomal protein L11
7910377	8.38e-06	6.08e-07	-0.870444
8155734	7.53e-05	9.85e-06	-0.870286	FAM189A2	family with sequence similarity 189 member A2
7940372	1.13e-07	1.58e-09	-0.869934	TMEM109	transmembrane protein 109
7966779	0.000123	1.81e-05	-0.867198	NOS1	nitric oxide synthase 1
7948493	1.6e-06	6.76e-08	-0.86633	SLC15A3	solute carrier family 15 member 3
7894067	2.15e-06	1e-07	-0.865809
8055486	1.03e-06	3.64e-08	-0.864954
7940530	1.77e-06	7.78e-08	-0.864931	MYRF	myelin regulatory factor
8140035	2.12e-05	2.04e-06	-0.864866
8085475	1.13e-06	4.17e-08	-0.864263	WNT7A	Wnt family member 7A
8074473	9.1e-06	6.75e-07	-0.864181	CLDN5	claudin 5
7952752	0.00013	1.93e-05	-0.864034	ADAMTS8	ADAM metallopeptidase with thrombospondin type 1 motif 8
8165496	5.65e-05	6.99e-06	-0.861219
7893455	0.0214	0.0087	-0.860629
7994769	4.19e-05	4.81e-06	-0.858174	CORO1A	coronin 1A
8090469	1.3e-05	1.07e-06	-0.857563	GATA2	GATA binding protein 2
8014704	0.000658	0.000139	-0.856998
7964658	8.24e-08	1.01e-09	-0.856632
7992828	2.08e-05	1.99e-06	-0.855622	IL32	interleukin 32
8164304	9.47e-08	1.23e-09	-0.854772	ST6GALNAC6	ST6 N-acetylgalactosaminide alpha-2,6-sialyltransferase 6
7892877	0.000138	2.08e-05	-0.854488
7892569	2.28e-07	4.48e-09	-0.85394
7967030	0.00839	0.00288	-0.853716	RNU4-1	RNA, U4 small nuclear 1
7982018	0.00128	0.000307	-0.853705	SNORD115-24///SNORD115-44///SNORD115-43///SNORD115-42///SNORD115-41///SNORD115-40///SNORD115-39///SNORD115-38///SNORD115-36///SNORD115-34///SNORD115-30///SNORD115-29///SNORD115-26///SNORD115-22///SNORD115-21///SNORD115-16///SNORD115-15///SNORD115-14///SNORD115-13///SNORD115-12///SNORD115-11///SNORD115-10///SNORD115-9///SNORD115-8///SNORD115-6///SNORD115-5///SNORD115-4///SNORD115-1///SNRPN	small nucleolar RNA, C/D box 115-24///small nucleolar RNA, C/D box 115-44///small nucleolar RNA, C/D box 115-43///small nucleolar RNA, C/D box 115-42///small nucleolar RNA, C/D box 115-41///small nucleolar RNA, C/D box 115-40///small nucleolar RNA, C/D box 115-39///small nucleolar RNA, C/D box 115-38///small nucleolar RNA, C/D box 115-36///small nucleolar RNA, C/D box 115-34///small nucleolar RNA…
7939546	2.28e-06	1.09e-07	-0.851445	CD82	CD82 molecule
8088915	0.000434	8.44e-05	-0.851211
8151709	1.95e-05	1.83e-06	-0.85028
8124397	0.000108	1.55e-05	-0.849394	HIST1H1C	histone cluster 1, H1c
8159373	1.04e-06	3.72e-08	-0.848437	FAM69B	family with sequence similarity 69 member B
8028311	8.32e-07	2.76e-08	-0.848385	SPINT2	serine peptidase inhibitor, Kunitz type 2
7948606	1.85e-06	8.23e-08	-0.848019	TMEM258	transmembrane protein 258
7895933	0.00881	0.00304	-0.847915
7919642	3.02e-05	3.2e-06	-0.847831	HIST2H2AB///HIST2H2AB	histone cluster 2, H2ab///histone cluster 2, H2ab
7922130	0.00744	0.00249	-0.846953	DPT	dermatopontin
8075635	3.73e-06	2.12e-07	-0.846788	TIMP3	TIMP metallopeptidase inhibitor 3
8085358	4.06e-07	9.88e-09	-0.846157
7951977	7.83e-05	1.04e-05	-0.84443	FXYD6-FXYD2///FXYD6	FXYD6-FXYD2 readthrough///FXYD domain containing ion transport regulator 6
8077116	8.76e-08	1.11e-09	-0.84404	ODF3B	outer dense fiber of sperm tails 3B
8025382	2.67e-06	1.34e-07	-0.843743	CERS4	ceramide synthase 4
8013319	1.24e-05	1.01e-06	-0.843498	GRAP	GRB2-related adaptor protein
7902400	0.000923	0.000208	-0.842673	SNORD45B	small nucleolar RNA, C/D box 45B
8090509	1.2e-05	9.67e-07	-0.842672	RAB7A	RAB7A, member RAS oncogene family
8036284	6.34e-07	1.85e-08	-0.842352	COX7A1	cytochrome c oxidase subunit 7A1
7947744	4.93e-05	5.89e-06	-0.84092	LRP4	LDL receptor related protein 4
8076586	0.000111	1.6e-05	-0.840636	SCUBE1	signal peptide, CUB domain and EGF like domain containing 1
8045287	0.000206	3.39e-05	-0.839901
7986637	0.0781	0.0404	-0.829076
7919729	4.59e-07	1.18e-08	-0.828002	APH1A	aph-1 homolog A, gamma-secretase subunit
8165334	2.2e-06	1.04e-07	-0.827732	CLIC3	chloride intracellular channel 3
7894009	0.000722	0.000155	-0.826958
7955729	7.13e-07	2.16e-08	-0.825184	MFSD5	major facilitator superfamily domain containing 5
7957271	4.83e-07	1.28e-08	-0.824657
7949650	0.000155	2.39e-05	-0.824454	CTSF	cathepsin F
7941961	1.45e-06	5.98e-08	-0.823856	ALDH3B1	aldehyde dehydrogenase 3 family member B1
8052622	6.14e-07	1.76e-08	-0.82383
8043244	0.000255	4.4e-05	-0.823577	ATOH8	atonal bHLH transcription factor 8
7951363	0.000141	2.12e-05	-0.823272	CASP12	caspase 12 (gene/pseudogene)
7894259	0.000865	0.000193	-0.820462
7921702	1.81e-05	1.66e-06	-0.81958	ITLN2	intelectin 2
8055208	9.39e-09	3.12e-11	-0.819512	CCDC115	coiled-coil domain containing 115
7894095	0.000788	0.000173	-0.818024
8032576	2.07e-08	1.27e-10	-0.817659	AES	amino-terminal enhancer of split
7956013	1.22e-07	1.79e-09	-0.816777	BLOC1S1-RDH5///BLOC1S1	BLOC1S1-RDH5 readthrough///biogenesis of lysosomal organelles complex 1 subunit 1
7982046	0.0011	0.000256	-0.814435	SNORD115-44///SNORD115-43///SNORD115-41///SNORD115-40///SNORD115-39///SNORD115-36///SNORD115-29///SNORD115-26///SNORD115-25///SNORD115-22///SNORD115-20///SNORD115-19///SNORD115-18///SNORD115-17///SNORD115-16///SNORD115-13///SNORD115-12///SNORD115-11///SNORD115-9///SNORD115-7///SNORD115-5///SNORD115-3///SNORD115-2///SNORD115-1///SNRPN	small nucleolar RNA, C/D box 115-44///small nucleolar RNA, C/D box 115-43///small nucleolar RNA, C/D box 115-41///small nucleolar RNA, C/D box 115-40///small nucleolar RNA, C/D box 115-39///small nucleolar RNA, C/D box 115-36///small nucleolar RNA, C/D box 115-29///small nucleolar RNA, C/D box 115-26///small nucleolar RNA, C/D box 115-25///small nucleolar RNA, C/D box 115-22///small nucleolar RNA…
7966122	3.35e-05	3.63e-06	-0.813829	TMEM119	transmembrane protein 119
8044961	1.9e-06	8.51e-08	-0.813691	RNU4ATAC	RNA, U4atac small nuclear (U12-dependent splicing)
8160839	3.66e-07	8.51e-09	-0.813021	DCTN3	dynactin subunit 3
7896165	1.28e-05	1.05e-06	-0.812521
8109159	0.0438	0.0204	-0.811994	CARMN///MIR145	cardiac mesoderm enhancer-associated non-coding RNA///microRNA 145
8116980	0.000191	3.09e-05	-0.811243	RNF182	ring finger protein 182
7899160	0.000277	4.86e-05	-0.811156	CD52	CD52 molecule
7998434	0.00176	0.00045	-0.810552	TPSB2///TPSD1///TPSAB1	tryptase beta 2 (gene/pseudogene)///tryptase delta 1///tryptase alpha/beta 1
7977507	3.17e-05	3.39e-06	-0.809576	RPPH1	ribonuclease P RNA component H1
8008277	1.77e-05	1.61e-06	-0.809498	SGCA	sarcoglycan alpha
8035445	4.35e-05	5.04e-06	-0.809453	JUND	JunD proto-oncogene, AP-1 transcription factor subunit
8045533	0.00102	0.000234	-0.809292
7892813	0.00157	0.000392	-0.809149
8030067	2.53e-05	2.55e-06	-0.808744	SULT2B1	sulfotransferase family 2B member 1
8072587	0.000117	1.71e-05	-0.808302	SLC5A1	solute carrier family 5 member 1
7957126	0.00268	0.000746	-0.807947	KCNMB4	potassium calcium-activated channel subfamily M regulatory beta subunit 4
8091241	7.56e-06	5.32e-07	-0.807898
7940835	5.66e-06	3.64e-07	-0.806861	COX8A	cytochrome c oxidase subunit 8A
7907156	0.000189	3.05e-05	-0.80682	XCL1	X-C motif chemokine ligand 1
8023220	2.09e-05	2e-06	-0.806729	SMAD7	SMAD family member 7
8066391	1.41e-07	2.19e-09	-0.806726
7923562	0.0154	0.00589	-0.806337	CHIT1	chitinase 1
8165255	2.23e-05	2.17e-06	-0.806114	HSPC324	uncharacterized LOC101928612
8030796	0.000651	0.000137	-0.805154	SIGLEC17P	sialic acid binding Ig like lectin 17, pseudogene
7992181	0.00163	0.000412	-0.80499	TPSB2///TPSD1///TPSAB1	tryptase beta 2 (gene/pseudogene)///tryptase delta 1///tryptase alpha/beta 1
7973896	1.63e-08	7.99e-11	-0.804012	RNVU1-17///RNU1-1///RNU1-2///RNU1-3///RNVU1-7///RNVU1-18///RNU1-4	RNA, variant U1 small nuclear 17///RNA, U1 small nuclear 1///RNA, U1 small nuclear 2///RNA, U1 small nuclear 3///RNA, variant U1 small nuclear 7///RNA, variant U1 small nuclear 18///RNA, U1 small nuclear 4
7978568	1.63e-08	7.99e-11	-0.804012	RNVU1-17///RNU1-1///RNU1-2///RNU1-3///RNVU1-7///RNVU1-18///RNU1-4	RNA, variant U1 small nuclear 17///RNA, U1 small nuclear 1///RNA, U1 small nuclear 2///RNA, U1 small nuclear 3///RNA, variant U1 small nuclear 7///RNA, variant U1 small nuclear 18///RNA, U1 small nuclear 4
8001547	0.000189	3.05e-05	-0.802467	PLLP	plasmolipin
8170179	0.00356	0.00104	-0.802172	VGLL1	vestigial like family member 1
8103789	0.000141	2.12e-05	-0.80116	GPM6A	glycoprotein M6A
7966299	6.95e-08	7.67e-10	-0.800814
7893789	1.08e-05	8.35e-07	-0.800414
8133623	2.76e-06	1.41e-07	-0.800078
8139975	2.76e-06	1.41e-07	-0.800078
8076185	1.89e-05	1.76e-06	-0.799941	CBX7	chromobox 7
8034097	1.11e-07	1.53e-09	-0.79971	ILF3-AS1	ILF3 antisense RNA 1 (head to head)
7949075	3.72e-08	3.06e-10	-0.799458	TRMT112	tRNA methyltransferase 11-2 homolog (S. cerevisiae)
8059097	2.3e-07	4.55e-09	-0.799185	CNPPD1	cyclin Pas1/PHO80 domain containing 1
7898375	1.53e-08	7.1e-11	-0.798925	RNVU1-17///RNU1-1///RNU1-2///RNU1-3///RNVU1-7///RNVU1-18///RNU1-4	RNA, variant U1 small nuclear 17///RNA, U1 small nuclear 1///RNA, U1 small nuclear 2///RNA, U1 small nuclear 3///RNA, variant U1 small nuclear 7///RNA, variant U1 small nuclear 18///RNA, U1 small nuclear 4
7898411	1.53e-08	7.1e-11	-0.798925	RNVU1-17///RNU1-1///RNU1-2///RNU1-3///RNVU1-7///RNVU1-18///RNU1-4	RNA, variant U1 small nuclear 17///RNA, U1 small nuclear 1///RNA, U1 small nuclear 2///RNA, U1 small nuclear 3///RNA, variant U1 small nuclear 7///RNA, variant U1 small nuclear 18///RNA, U1 small nuclear 4
7912800	1.53e-08	7.1e-11	-0.798925	RNVU1-17///RNU1-1///RNU1-2///RNU1-3///RNVU1-7///RNVU1-18///RNU1-4	RNA, variant U1 small nuclear 17///RNA, U1 small nuclear 1///RNA, U1 small nuclear 2///RNA, U1 small nuclear 3///RNA, variant U1 small nuclear 7///RNA, variant U1 small nuclear 18///RNA, U1 small nuclear 4
7912850	1.53e-08	7.1e-11	-0.798925	RNVU1-17///RNU1-1///RNU1-2///RNU1-3///RNVU1-7///RNVU1-18///RNU1-4	RNA, variant U1 small nuclear 17///RNA, U1 small nuclear 1///RNA, U1 small nuclear 2///RNA, U1 small nuclear 3///RNA, variant U1 small nuclear 7///RNA, variant U1 small nuclear 18///RNA, U1 small nuclear 4
7919576	1.53e-08	7.1e-11	-0.798925	RNVU1-17///RNU1-1///RNU1-2///RNU1-3///RNVU1-7///RNVU1-18///RNU1-4	RNA, variant U1 small nuclear 17///RNA, U1 small nuclear 1///RNA, U1 small nuclear 2///RNA, U1 small nuclear 3///RNA, variant U1 small nuclear 7///RNA, variant U1 small nuclear 18///RNA, U1 small nuclear 4
8129120	5.3e-05	6.46e-06	-0.798891	FAM162B	family with sequence similarity 162 member B
8050763	4.64e-07	1.2e-08	-0.798687	PTRHD1	peptidyl-tRNA hydrolase domain containing 1
7893286	1.5e-05	1.31e-06	-0.798676
7895700	0.0496	0.0236	-0.798388
7992463	1.24e-05	1.01e-06	-0.798321	SLC9A3R2	SLC9A3 regulator 2
7893067	3.47e-06	1.91e-07	-0.798212
8043718	5.21e-07	1.41e-08	-0.798169	COX5B	cytochrome c oxidase subunit 5B
8026182	7.78e-07	2.44e-08	-0.798088	MRI1	methylthioribose-1-phosphate isomerase 1
8118571	4.41e-06	2.62e-07	-0.797478	PSMB9	proteasome subunit beta 9
8178211	4.41e-06	2.62e-07	-0.797478	PSMB9	proteasome subunit beta 9
8179495	4.41e-06	2.62e-07	-0.797478	PSMB9	proteasome subunit beta 9
7981566	3.29e-06	1.77e-07	-0.796884	NUDT14	nudix hydrolase 14
8053584	0.00097	0.000221	-0.796332	CD8A	CD8a molecule
8150186	0.00231	0.000625	-0.796318	RNF122	ring finger protein 122
8152819	6.58e-06	4.43e-07	-0.796158
7939805	3.13e-06	1.66e-07	-0.79535	SLC39A13	solute carrier family 39 member 13
8139128	0.00241	0.000657	-0.793605
7896137	0.00038	7.2e-05	-0.793592
7901495	3.2e-05	3.44e-06	-0.79254
7939383	3.81e-05	4.26e-06	-0.792187	PRR5L	proline rich 5 like
7944955	1.4e-05	1.19e-06	-0.792065	PKNOX2	PBX/knotted 1 homeobox 2
8091071	0.00011	1.59e-05	-0.792035	RBP2	retinol binding protein 2
8028104	0.000705	0.000151	-0.79185	HCST	hematopoietic cell signal transducer
8040695	0.000361	6.74e-05	-0.791749	KCNK3	potassium two pore domain channel subfamily K member 3
8031931	0.00191	0.000499	-0.791487
8034210	3.55e-06	1.98e-07	-0.791231	TMEM205	transmembrane protein 205
8161892	7.97e-05	1.06e-05	-0.790354	GNA14	G protein subunit alpha 14
7991182	8.27e-06	5.97e-07	-0.789883
7901175	0.0415	0.0191	-0.789539	TSPAN1	tetraspanin 1
7895361	0.000893	0.0002	-0.789048
7915910	4.66e-05	5.49e-06	-0.788681	PDZK1IP1	PDZK1 interacting protein 1
7982094	0.000745	0.000161	-0.788501	SNORD115-44	small nucleolar RNA, C/D box 115-44
7899502	0.00185	0.00048	-0.788436	RNU11	RNA, U11 small nuclear
8117834	1.35e-06	5.38e-08	-0.788421	PPP1R11	protein phosphatase 1 regulatory inhibitor subunit 11
8177744	1.35e-06	5.38e-08	-0.788421	PPP1R11	protein phosphatase 1 regulatory inhibitor subunit 11
7952453	3.96e-05	4.46e-06	-0.78761	ROBO4	roundabout guidance receptor 4
7961626	0.0137	0.00511	-0.787261	SLCO1A2	solute carrier organic anion transporter family member 1A2
7937438	8.64e-06	6.32e-07	-0.786355	TMEM80	transmembrane protein 80
8009241	1.18e-05	9.38e-07	-0.784909	SNORD104	small nucleolar RNA, C/D box 104
8152333	3.71e-06	2.11e-07	-0.78449
8097459	0.000153	2.36e-05	-0.784383
7893594	2.72e-06	1.38e-07	-0.783495
7946142	1.82e-06	8.05e-08	-0.782872	PRKCDBP	protein kinase C delta binding protein
8132097	5.44e-05	6.67e-06	-0.782839	INMT-FAM188B///FAM188B	INMT-FAM188B readthrough (NMD candidate)///family with sequence similarity 188 member B
8117408	0.000324	5.91e-05	-0.78138	HIST1H2AE	histone cluster 1, H2ae
7893471	0.00395	0.00118	-0.781157
8117395	0.00867	0.00298	-0.780798	HIST1H2BF	histone cluster 1, H2bf
7941583	2.53e-07	5.15e-09	-0.780333	RAB1B	RAB1B, member RAS oncogene family
8059277	6.49e-07	1.92e-08	-0.780317
7928679	4.73e-05	5.59e-06	-0.7803	PLAC9	placenta specific 9
7953383	0.000915	0.000206	-0.779894	SCARNA10	small Cajal body-specific RNA 10
8165709	0.00649	0.00212	-0.779588
8027932	2.03e-06	9.33e-08	-0.778692	COX6B1	cytochrome c oxidase subunit 6B1
7895536	6.66e-05	8.5e-06	-0.778566
7913237	0.00019	3.07e-05	-0.778522	CAMK2N1	calcium/calmodulin dependent protein kinase II inhibitor 1
8004247	1.34e-05	1.13e-06	-0.778475	RNASEK-C17orf49///C17orf49	RNASEK-C17orf49 readthrough///chromosome 17 open reading frame 49
7992861	0.000173	2.74e-05	-0.778178
8084945	0.000242	4.12e-05	-0.777933
8097056	0.000497	9.98e-05	-0.777914	SNORA24	small nucleolar RNA, H/ACA box 24
7915612	0.00519	0.00163	-0.777704	PTCH2	patched 2
7896128	2.9e-07	6.2e-09	-0.777086
8150689	0.00026	4.52e-05	-0.776442
7892949	7.15e-05	9.26e-06	-0.776064
8131512	6.73e-05	8.6e-06	-0.775858
7893705	2.61e-05	2.66e-06	-0.775523
8117402	0.0001	1.4e-05	-0.775143	HIST1H4E	histone cluster 1, H4e
8166784	8.6e-05	1.16e-05	-0.775087	TSPAN7	tetraspanin 7
8032392	2.77e-06	1.42e-07	-0.775068	MKNK2	MAP kinase interacting serine/threonine kinase 2
8164215	9.97e-05	1.39e-05	-0.774228	SNORA65	small nucleolar RNA, H/ACA box 65
7997940	1.23e-05	9.98e-07	-0.773499	SNORD68///RPL13	small nucleolar RNA, C/D box 68///ribosomal protein L13
7934161	0.00102	0.000235	-0.772407	PRF1	perforin 1
7915468	0.00572	0.00183	-0.771701	SVBP	small vasohibin binding protein
7895035	0.00411	0.00124	-0.771027
8000706	3.21e-05	3.45e-06	-0.771014	CDIPT	CDP-diacylglycerol--inositol 3-phosphatidyltransferase
7978712	5.64e-05	6.97e-06	-0.770964	CLEC14A	C-type lectin domain family 14 member A
7937404	2.97e-05	3.12e-06	-0.769958	LOC692247	uncharacterized LOC692247
7953564	1.81e-05	1.66e-06	-0.769075	C12orf57///C12orf57	chromosome 12 open reading frame 57///chromosome 12 open reading frame 57
8012197	3.55e-06	1.98e-07	-0.768708	TMEM256-PLSCR3///PLSCR3	TMEM256-PLSCR3 readthrough (NMD candidate)///phospholipid scramblase 3
8110932	2.78e-05	2.89e-06	-0.767961	SEMA5A	semaphorin 5A
8118682	2.46e-05	2.47e-06	-0.767869	PHF1	PHD finger protein 1
8009096	1.63e-08	7.83e-11	-0.766971	ACE	angiotensin I converting enzyme
7958253	0.000485	9.66e-05	-0.765613	C12orf75	chromosome 12 open reading frame 75
8128865	4.8e-06	2.93e-07	-0.765254
7919155	3.84e-07	9.08e-09	-0.764862
7919405	3.84e-07	9.08e-09	-0.764862
7892661	1.42e-05	1.21e-06	-0.764664
8137485	2.78e-05	2.89e-06	-0.763801	DPP6	dipeptidyl peptidase like 6
8076161	8.08e-08	9.73e-10	-0.763707	DNAL4	dynein axonemal light chain 4
7982185	1.25e-07	1.85e-09	-0.762788	LOC100289656///DEXI	Dexi homolog (mouse) pseudogene///Dexi homolog
7986685	1.25e-07	1.85e-09	-0.762788	LOC100289656///DEXI	Dexi homolog (mouse) pseudogene///Dexi homolog
7904715	1.07e-05	8.31e-07	-0.762548	RNVU1-6	RNA, variant U1 small nuclear 6
7899870	8.74e-06	6.42e-07	-0.762241	ZNF362	zinc finger protein 362
7895775	0.00023	3.88e-05	-0.761662
7894270	0.0125	0.0046	-0.761432
7893501	0.000529	0.000108	-0.760995
7893482	0.000174	2.76e-05	-0.760799
8082465	5.84e-08	6e-10	-0.760656	EFCC1	EF-hand and coiled-coil domain containing 1
8112176	1.57e-07	2.66e-09	-0.760435	RNU6ATAC	RNA, U6atac small nuclear (U12-dependent splicing)
8008644	1.13e-05	8.88e-07	-0.759989
8035201	8.37e-06	6.07e-07	-0.75997	CPAMD8	C3 and PZP like, alpha-2-macroglobulin domain containing 8
7966690	0.000593	0.000123	-0.759477	TBX3	T-box 3
7950119	1.84e-06	8.15e-08	-0.759406	LAMTOR1	late endosomal/lysosomal adaptor, MAPK and MTOR activator 1
7896388	2.06e-07	3.83e-09	-0.758131
7899750	2.73e-05	2.82e-06	-0.758121	FAM167B	family with sequence similarity 167 member B
7999319	8.76e-08	1.11e-09	-0.757829	CARHSP1	calcium regulated heat stable protein 1
8065719	0.00121	0.000287	-0.757311	PXMP4	peroxisomal membrane protein 4
7997582	8.09e-06	5.81e-07	-0.755082	WFDC1	WAP four-disulfide core domain 1
7973867	3.01e-05	3.18e-06	-0.754611
8018379	3.63e-06	2.04e-07	-0.754443	CASKIN2	CASK interacting protein 2
7896093	0.0023	0.000621	-0.754094
7895428	0.00781	0.00264	-0.753968
8124416	0.00119	0.000281	-0.753827	HIST1H3D///HIST1H2AD	histone cluster 1, H3d///histone cluster 1, H2ad
8090555	1.07e-06	3.84e-08	-0.753408	H1FX	H1 histone family member X
8074842	4.36e-06	2.58e-07	-0.75199	ABHD17A	abhydrolase domain containing 17A
7893558	3.46e-06	1.9e-07	-0.751739
7949792	4.08e-05	4.63e-06	-0.751148	PTPRCAP	protein tyrosine phosphatase, receptor type C associated protein
8026875	0.000112	1.62e-05	-0.750169	SNORA68	small nucleolar RNA, H/ACA box 68
8149885	0.000527	0.000107	-0.749483	ADRA1A	adrenoceptor alpha 1A
8153776	1.09e-06	3.93e-08	-0.746654	VPS28	VPS28, ESCRT-I subunit
8084880	2.36e-05	2.34e-06	-0.746317	HES1	hes family bHLH transcription factor 1
8133662	5.58e-06	3.57e-07	-0.746233	RHBDD2	rhomboid domain containing 2
7893009	0.000191	3.1e-05	-0.745972
7896038	3.65e-06	2.06e-07	-0.745114
7896822	5.17e-07	1.39e-08	-0.745069	AGRN	agrin
7896162	4.01e-07	9.64e-09	-0.744188
7921955	0.00028	4.91e-05	-0.743436	RXRG	retinoid X receptor gamma
8041900	2.13e-06	9.92e-08	-0.743365
8144701	0.000838	0.000186	-0.743292	LOC100131581	uncharacterized LOC100131581
8139758	0.000143	2.17e-05	-0.742966	CHCHD2	coiled-coil-helix-coiled-coil-helix domain containing 2
7895832	3.09e-05	3.28e-06	-0.742526
8071861	5.09e-05	6.14e-06	-0.742045	SUSD2	sushi domain containing 2
7896568	0.00582	0.00187	-0.741296
7992737	1.31e-06	5.15e-08	-0.740475	FLYWCH2	FLYWCH family member 2
8015635	1.19e-05	9.51e-07	-0.739236	PTRF	polymerase I and transcript release factor
7945377	2.4e-06	1.17e-07	-0.738853	SIGIRR	single Ig and TIR domain containing
7895808	0.0189	0.0075	-0.738495
7968004	0.000618	0.000129	-0.738491	SGCG	sarcoglycan gamma
8009277	0.00168	0.000426	-0.737736	RGS9	regulator of G-protein signaling 9
8026915	0.00724	0.00241	-0.737618	ARRDC2	arrestin domain containing 2
8073129	3.44e-06	1.88e-07	-0.737494	MGAT3	mannosyl (beta-1,4-)-glycoprotein beta-1,4-N-acetylglucosaminyltransferase
7987225	3.16e-06	1.68e-07	-0.736971	NOP10	NOP10 ribonucleoprotein
7895713	0.000392	7.47e-05	-0.73612
8126102	0.000144	2.19e-05	-0.735797	MDGA1	MAM domain containing glycosylphosphatidylinositol anchor 1
8000791	2.46e-05	2.46e-06	-0.735795	YPEL3	yippee like 3
7953166	6.99e-06	4.77e-07	-0.735574	TSPAN9	tetraspanin 9
7900922	2.02e-06	9.25e-08	-0.735143	ATP6V0B	ATPase H+ transporting V0 subunit b
7893529	0.00359	0.00105	-0.735023
8034448	2.05e-05	1.95e-06	-0.733404	WDR83OS	WD repeat domain 83 opposite strand
8001007	0.00327	0.000944	-0.733339	PRSS8	protease, serine 8
8013120	2.3e-05	2.26e-06	-0.732764	PEMT	phosphatidylethanolamine N-methyltransferase
7973618	2.03e-07	3.76e-09	-0.732537	IRF9	interferon regulatory factor 9
8062864	0.000916	0.000206	-0.732045	WISP2	WNT1 inducible signaling pathway protein 2
8000582	7.53e-05	9.86e-06	-0.731672	SULT1A2	sulfotransferase family 1A member 2
7896691	0.00068	0.000145	-0.731633
8075886	0.00068	0.000145	-0.731633	IL2RB	interleukin 2 receptor subunit beta
7996260	0.000174	2.75e-05	-0.731453
7893001	0.000333	6.11e-05	-0.731152
7895709	0.000255	4.4e-05	-0.73085
8178826	0.0091	0.00316	-0.730775	HLA-DQB2///HLA-DQB1	major histocompatibility complex, class II, DQ beta 2///major histocompatibility complex, class II, DQ beta 1
8180022	0.0091	0.00316	-0.730775	HLA-DQB2///HLA-DQB1	major histocompatibility complex, class II, DQ beta 2///major histocompatibility complex, class II, DQ beta 1
8054354	2.87e-05	3e-06	-0.730066
8057506	0.0575	0.028	-0.729151	FRZB	frizzled-related protein
8061416	0.000104	1.47e-05	-0.728652	CST7	cystatin F
8059672	1.97e-05	1.86e-06	-0.728183
8125383	9.5e-05	1.31e-05	-0.728002	NOTCH4	notch 4
8161238	7.93e-06	5.66e-07	-0.727971	RAB1C	RAB1C, member RAS oncogene family pseudogene
8078397	8.91e-05	1.21e-05	-0.726976	CMTM8	CKLF like MARVEL transmembrane domain containing 8
8105331	0.0061	0.00197	-0.726533	GZMK	granzyme K
7934842	8.35e-05	1.12e-05	-0.72642	MMRN2	multimerin 2
8142522	5.72e-06	3.69e-07	-0.726367
8045776	5.06e-05	6.09e-06	-0.72636	GALNT13	polypeptide N-acetylgalactosaminyltransferase 13
8052022	7.82e-08	9.2e-10	-0.726046
8000811	6.69e-06	4.53e-07	-0.725658	MAPK3	mitogen-activated protein kinase 3
8016455	8.36e-05	1.12e-05	-0.724988	MIR10A	microRNA 10a
7977621	0.000153	2.35e-05	-0.724456	NDRG2	NDRG family member 2
8102127	0.000823	0.000182	-0.724395	TACR3	tachykinin receptor 3
8073603	0.000702	0.00015	-0.723603	RNU12	RNA, U12 small nuclear
8028325	1.36e-05	1.14e-06	-0.722828	C19orf33	chromosome 19 open reading frame 33
8012376	6.24e-05	7.88e-06	-0.722576	VAMP2	vesicle associated membrane protein 2
7892662	4.15e-06	2.42e-07	-0.722128
8086139	5.39e-06	3.41e-07	-0.721679
7982002	3.73e-05	4.15e-06	-0.721498	SNORD116-27	small nucleolar RNA, C/D box 116-27
8087611	3.44e-05	3.75e-06	-0.721051	HYAL1	hyaluronoglucosaminidase 1
7937518	1.03e-06	3.68e-08	-0.720332	TSPAN4	tetraspanin 4
8041225	1.9e-05	1.77e-06	-0.720186	EHD3	EH domain containing 3
7950235	1.19e-05	9.5e-07	-0.720067	STARD10	StAR related lipid transfer domain containing 10
8127987	0.000737	0.000159	-0.718665	SNORD50A	small nucleolar RNA, C/D box 50A
7904869	8.05e-06	5.77e-07	-0.718604	ABHD17A	abhydrolase domain containing 17A
7904948	8.05e-06	5.77e-07	-0.718604	ABHD17A	abhydrolase domain containing 17A
8038163	1.01e-05	7.69e-07	-0.718559	RASIP1	Ras interacting protein 1
8034512	1.83e-06	8.08e-08	-0.718449	SNORD41	small nucleolar RNA, C/D box 41
8149289	6.73e-06	4.56e-07	-0.718057	SOX7	SRY-box 7
8014282	4.07e-06	2.36e-07	-0.717475	MMP28	matrix metallopeptidase 28
8136039	1.56e-05	1.37e-06	-0.717371	ATP6V1F	ATPase H+ transporting V1 subunit F
7893336	4.71e-06	2.86e-07	-0.717165
8018449	3.94e-06	2.27e-07	-0.716708	UNC13D	unc-13 homolog D
7896188	1.66e-05	1.48e-06	-0.716518
8086344	0.0264	0.0111	-0.716485	CX3CR1	C-X3-C motif chemokine receptor 1
7893228	2.99e-05	3.15e-06	-0.716347
8013567	0.000724	0.000156	-0.715789	LYRM9	LYR motif containing 9
8180264	0.000724	0.000156	-0.715789	LYRM9	LYR motif containing 9
8146462	3.78e-06	2.16e-07	-0.71519	SOX17	SRY-box 17
7981990	0.000167	2.62e-05	-0.714947	SNORD116-21	small nucleolar RNA, C/D box 116-21
8050537	0.000648	0.000137	-0.714735	MATN3	matrilin 3
8116582	4.65e-05	5.48e-06	-0.713413	FOXF2	forkhead box F2
7919637	0.00288	0.00081	-0.713242	HIST2H2BE	histone cluster 2, H2be
8029536	0.00646	0.00211	-0.712921	APOC1	apolipoprotein C1
8177130	0.00158	0.000395	-0.712613	SLC9B1	solute carrier family 9 member B1
8126574	2.1e-05	2.01e-06	-0.712589	YIPF3	Yip1 domain family member 3
7979721	8.27e-05	1.11e-05	-0.712184	TMEM229B	transmembrane protein 229B
8126163	0.000609	0.000127	-0.712181	KCNK17	potassium two pore domain channel subfamily K member 17
8029489	1.65e-05	1.47e-06	-0.712063	BCAM	basal cell adhesion molecule (Lutheran blood group)
8019486	4.53e-05	5.31e-06	-0.712007	SECTM1	secreted and transmembrane 1
8180336	1.46e-05	1.25e-06	-0.711552	SLC35E2	solute carrier family 35 member E2
7917468	0.00579	0.00185	-0.710994
8062371	1.08e-06	3.93e-08	-0.7104	MANBAL	mannosidase beta like
8006319	2.58e-08	1.65e-10	-0.709965
7944179	0.00883	0.00305	-0.709933	CD3E	CD3e molecule
8141791	1.89e-05	1.76e-06	-0.709589	UPK3BL///POLR2J3///POLR2J2///POLR2J4	uroplakin 3B-like///RNA polymerase II subunit J3///RNA polymerase II subunit J2///RNA polymerase II subunit J4, pseudogene
7898609	0.00297	0.000843	-0.7088	PLA2G5	phospholipase A2 group V
8068024	0.00089	0.000199	-0.708673	JAM2	junctional adhesion molecule 2
8049297	0.000502	0.000101	-0.708517	SCARNA5	small Cajal body-specific RNA 5
8107934	1.08e-07	1.46e-09	-0.708225	C5orf56	chromosome 5 open reading frame 56
8101622	5.5e-05	6.75e-06	-0.707415	TECR	trans-2,3-enoyl-CoA reductase
8150356	8.53e-05	1.15e-05	-0.707081	RNF5P1///RNF5	ring finger protein 5 pseudogene 1///ring finger protein 5
8135915	0.00634	0.00207	-0.707004	HILPDA	hypoxia inducible lipid droplet associated
8043377	2.05e-06	9.45e-08	-0.706934	INO80B-WBP1///WBP1	INO80B-WBP1 readthrough (NMD candidate)///WW domain binding protein 1
7896360	1.36e-06	5.42e-08	-0.706777
8154620	3.05e-07	6.57e-09	-0.706529
8179451	1.3e-05	1.07e-06	-0.70633	PPT2-EGFL8///EGFL8///PPT2	PPT2-EGFL8 readthrough (NMD candidate)///EGF like domain multiple 8///palmitoyl-protein thioesterase 2
8174189	0.0041	0.00123	-0.706211	TMSB15A	thymosin beta 15a
8080162	7.25e-05	9.42e-06	-0.706081	ABHD14A	abhydrolase domain containing 14A
8177782	5.13e-06	3.18e-07	-0.7055	TRIM39-RPP21///RPP21	TRIM39-RPP21 readthrough///ribonuclease P/MRP subunit p21
8179097	5.13e-06	3.18e-07	-0.7055	TRIM39-RPP21///RPP21	TRIM39-RPP21 readthrough///ribonuclease P/MRP subunit p21
8091554	2.63e-07	5.43e-09	-0.704923
7995525	3.38e-05	3.66e-06	-0.704808	NKD1	naked cuticle homolog 1
8098060	0.0125	0.0046	-0.704609	RXFP1	relaxin/insulin like family peptide receptor 1
7896238	0.00524	0.00164	-0.703689
7996264	5.38e-05	6.57e-06	-0.703579	CDH5	cadherin 5
8053599	2.65e-06	1.33e-07	-0.703535	INO80B-WBP1///WBP1	INO80B-WBP1 readthrough (NMD candidate)///WW domain binding protein 1
8004030	3.44e-06	1.88e-07	-0.702889	RNF167	ring finger protein 167
8100521	1.92e-06	8.67e-08	-0.702738
8134431	1.74e-06	7.61e-08	-0.702367
7919340	0.00877	0.00303	-0.702259	GJA5	gap junction protein alpha 5
8058664	0.0012	0.000284	-0.701583
8165309	1.84e-05	1.69e-06	-0.701386	EDF1	endothelial differentiation related factor 1
8180418	2.73e-05	2.81e-06	-0.701371
8178188	0.000132	1.97e-05	-0.701261	RNF5P1///RNF5	ring finger protein 5 pseudogene 1///ring finger protein 5
8062206	0.000101	1.42e-05	-0.700779	ROMO1	reactive oxygen species modulator 1
7954995	0.00258	0.000714	-0.700762
7909890	3.05e-06	1.6e-07	-0.7007	HLX	H2.0 like homeobox
7940840	5.93e-07	1.68e-08	-0.700633	OTUB1	OTU deubiquitinase, ubiquitin aldehyde binding 1
8118535	2.77e-05	2.87e-06	-0.699991	RNF5P1///RNF5	ring finger protein 5 pseudogene 1///ring finger protein 5
8179472	2.77e-05	2.87e-06	-0.699991	RNF5P1///RNF5	ring finger protein 5 pseudogene 1///ring finger protein 5
8118509	1.42e-05	1.21e-06	-0.699841	PPT2-EGFL8///EGFL8///PPT2	PPT2-EGFL8 readthrough (NMD candidate)///EGF like domain multiple 8///palmitoyl-protein thioesterase 2
8007902	3.77e-06	2.15e-07	-0.699743
7894698	0.000245	4.18e-05	-0.699682
8022506	4.07e-05	4.61e-06	-0.699664
8035553	0.000108	1.54e-05	-0.69896	COPE	coatomer protein complex subunit epsilon
7941302	4.17e-06	2.44e-07	-0.698915	FAM89B	family with sequence similarity 89 member B
7899029	7.64e-07	2.38e-08	-0.698545	MAN1C1	mannosidase alpha class 1C member 1
7895782	9.98e-06	7.58e-07	-0.698496
7919269	5.18e-08	4.91e-10	-0.698279	RNU1-1///RNU1-2///RNU1-3///RNVU1-7///RNVU1-18///RNU1-4	RNA, U1 small nuclear 1///RNA, U1 small nuclear 2///RNA, U1 small nuclear 3///RNA, variant U1 small nuclear 7///RNA, variant U1 small nuclear 18///RNA, U1 small nuclear 4
7919349	5.18e-08	4.91e-10	-0.698279	RNU1-1///RNU1-2///RNU1-3///RNVU1-7///RNVU1-18///RNU1-4	RNA, U1 small nuclear 1///RNA, U1 small nuclear 2///RNA, U1 small nuclear 3///RNA, variant U1 small nuclear 7///RNA, variant U1 small nuclear 18///RNA, U1 small nuclear 4
8027996	8.79e-07	2.97e-08	-0.698029	PSENEN	presenilin enhancer gamma-secretase subunit
8007312	1.33e-05	1.11e-06	-0.697965	TUBG2	tubulin gamma 2
8104253	1.39e-06	5.6e-08	-0.697745	NKD2///NKD2	naked cuticle homolog 2///naked cuticle homolog 2
7895207	0.0112	0.00404	-0.697471
8000543	4.86e-06	2.97e-07	-0.69743	CLN3	CLN3, battenin
8159354	3.66e-07	8.5e-09	-0.697423	EGFL7	EGF like domain multiple 7
7909527	2.08e-06	9.65e-08	-0.697275
8018482	1.14e-06	4.19e-08	-0.697206	WBP2	WW domain binding protein 2
8145555	6.25e-05	7.89e-06	-0.69698	SCARA3	scavenger receptor class A member 3
8175432	1.98e-05	1.87e-06	-0.696621	SNORD61	small nucleolar RNA, C/D box 61
7975598	2.26e-06	1.08e-07	-0.696131	ACOT1	acyl-CoA thioesterase 1
8017098	0.000606	0.000126	-0.696108
7952490	9.73e-05	1.35e-05	-0.695271	FEZ1	fasciculation and elongation protein zeta 1
8026407	0.000133	1.99e-05	-0.695145	SYDE1	synapse defective Rho GTPase homolog 1
8118319	0.000664	0.00014	-0.69427
8023968	1.19e-06	4.48e-08	-0.694197	CDC34	cell division cycle 34
8050557	1.27e-05	1.04e-06	-0.693815	SDC1	syndecan 1
7942332	5.4e-05	6.61e-06	-0.692657	FOLR1	folate receptor 1
8159541	1.3e-05	1.08e-06	-0.692199	C9orf142	chromosome 9 open reading frame 142
8012212	1.3e-05	1.07e-06	-0.691732	ZBTB4	zinc finger and BTB domain containing 4
8097513	1.87e-05	1.73e-06	-0.691653	MGST2	microsomal glutathione S-transferase 2
7935819	5.2e-07	1.41e-08	-0.691548	MRPL43	mitochondrial ribosomal protein L43
8088415	0.00754	0.00253	-0.691412	FAM107A	family with sequence similarity 107 member A
7911335	0.00173	0.000442	-0.691172
8165694	0.00173	0.000442	-0.691172
7902441	0.000497	9.98e-05	-0.691135	ST6GALNAC5	ST6 N-acetylgalactosaminide alpha-2,6-sialyltransferase 5
8028162	7.93e-07	2.54e-08	-0.690679	TBCB	tubulin folding cofactor B
7896305	0.0426	0.0197	-0.690675
7984257	0.000111	1.59e-05	-0.690594	RNU5A-1	RNA, U5A small nuclear 1
7896268	3.44e-05	3.74e-06	-0.690108
8175302	4.32e-06	2.55e-07	-0.690071	FAM127B	family with sequence similarity 127 member B
7920082	4.07e-05	4.62e-06	-0.689919	RORC	RAR related orphan receptor C
8025506	1.48e-07	2.39e-09	-0.689363	PIN1	peptidylprolyl cis/trans isomerase, NIMA-interacting 1
7974047	3.99e-05	4.51e-06	-0.689248	SSTR1	somatostatin receptor 1
7955613	0.000921	0.000208	-0.688636	KRT7	keratin 7
7895121	0.00112	0.000263	-0.688588
7981958	2.18e-06	1.03e-07	-0.688478	SNORD116-9///SNORD116-7///SNORD116-5///SNORD116-3	small nucleolar RNA, C/D box 116-9///small nucleolar RNA, C/D box 116-7///small nucleolar RNA, C/D box 116-5///small nucleolar RNA, C/D box 116-3
7981962	2.18e-06	1.03e-07	-0.688478	SNORD116-9///SNORD116-7///SNORD116-5///SNORD116-3	small nucleolar RNA, C/D box 116-9///small nucleolar RNA, C/D box 116-7///small nucleolar RNA, C/D box 116-5///small nucleolar RNA, C/D box 116-3
8125463	0.00367	0.00108	-0.688428	HLA-DQB2///HLA-DQB1	major histocompatibility complex, class II, DQ beta 2///major histocompatibility complex, class II, DQ beta 1
7896709	0.00101	0.000231	-0.687936
8034151	2.35e-05	2.33e-06	-0.68792	DOCK6	dedicator of cytokinesis 6
7967544	4.36e-06	2.58e-07	-0.687909	SCARB1	scavenger receptor class B member 1
8005549	0.000306	5.5e-05	-0.687235	GRAPL///GRAP	GRB2 related adaptor protein like///GRB2-related adaptor protein
8148591	4.36e-05	5.06e-06	-0.687049	GPIHBP1	glycosylphosphatidylinositol anchored high density lipoprotein binding protein 1
8016438	7.62e-05	1e-05	-0.6868	HOXB2	homeobox B2
7892603	0.00802	0.00272	-0.686669
7893091	0.000175	2.77e-05	-0.686408
7973724	7.6e-05	9.99e-06	-0.686178	NYNRIN	NYN domain and retroviral integrase containing
7966668	0.00382	0.00113	-0.686074	TBX5	T-box 5
8043630	0.000104	1.47e-05	-0.685932	ARID5A	AT-rich interaction domain 5A
8082244	5.85e-06	3.81e-07	-0.685324	OR7E37P///OR7E35P///MGC72080///OR7E5P///DAPL1///OR7E24///OR7E47P///OR7E12P///OR7E14P	olfactory receptor family 7 subfamily E member 37 pseudogene///olfactory receptor family 7 subfamily E member 35 pseudogene///MGC72080 pseudogene///olfactory receptor family 7 subfamily E member 5 pseudogene///death associated protein like 1///olfactory receptor family 7 subfamily E member 24///olfactory receptor family 7 subfamily E member 47 pseudogene///olfactory receptor family 7 subfamily E …
7991904	1.42e-06	5.76e-08	-0.685067	PIGQ	phosphatidylinositol glycan anchor biosynthesis class Q
8138745	0.000145	2.21e-05	-0.684663	HOXA7	homeobox A7
8026989	3.58e-06	2e-07	-0.684254
7892903	4.26e-05	4.9e-06	-0.684095
7893930	0.000113	1.64e-05	-0.683033
7940479	8.3e-06	6e-07	-0.682944	TMEM216	transmembrane protein 216
7892998	0.000302	5.4e-05	-0.682904
7949995	1.23e-05	9.95e-07	-0.682146	MRPL21	mitochondrial ribosomal protein L21
7893839	7.15e-05	9.26e-06	-0.681981
8119648	1.37e-05	1.15e-06	-0.681895	KLHDC3	kelch domain containing 3
8170850	1.09e-05	8.51e-07	-0.681324	EMD	emerin
7930612	5.73e-05	7.11e-06	-0.680477
7896529	2.87e-05	3e-06	-0.68045
7981980	0.00129	0.000312	-0.679917	SNORD116-16	small nucleolar RNA, C/D box 116-16
8132557	0.00136	0.00033	-0.679846	AEBP1	AE binding protein 1
7897745	3.65e-06	2.06e-07	-0.679655	AGTRAP///BRAF	angiotensin II receptor associated protein///B-Raf proto-oncogene, serine/threonine kinase
8172425	0.000175	2.78e-05	-0.679586	SLC38A5	solute carrier family 38 member 5
8118149	0.000212	3.51e-05	-0.6793	LST1	leukocyte specific transcript 1
8177988	0.000212	3.51e-05	-0.6793	LST1	leukocyte specific transcript 1
8179268	0.000212	3.51e-05	-0.6793	LST1	leukocyte specific transcript 1
8137670	7.88e-05	1.04e-05	-0.679288	PDGFA	platelet derived growth factor subunit A
7924307	7.26e-06	5.02e-07	-0.67909
8108478	1.41e-06	5.74e-08	-0.679062	CYSTM1	cysteine rich transmembrane module containing 1
8117422	0.000617	0.000129	-0.678982	HIST1H4F	histone cluster 1, H4f
8061653	5.78e-06	3.75e-07	-0.678663	CCM2L	CCM2 like scaffolding protein
8061564	0.000223	3.73e-05	-0.678458	ID1	inhibitor of DNA binding 1, HLH protein
8043203	3.81e-05	4.26e-06	-0.67808	VAMP5	vesicle associated membrane protein 5
8107119	5.95e-06	3.89e-07	-0.678013	FAM174A	family with sequence similarity 174 member A
8027876	1.53e-06	6.44e-08	-0.677857	TMEM147	transmembrane protein 147
8099589	0.000437	8.52e-05	-0.677833
7900654	4.93e-05	5.9e-06	-0.67782	TMEM125	transmembrane protein 125
8000998	3.59e-06	2.01e-07	-0.677621	VKORC1	vitamin K epoxide reductase complex subunit 1
8117881	4.44e-06	2.65e-07	-0.677305	TRIM39-RPP21///RPP21	TRIM39-RPP21 readthrough///ribonuclease P/MRP subunit p21
7924230	5.2e-06	3.25e-07	-0.67653	ABHD17A	abhydrolase domain containing 17A
8026724	5.95e-06	3.88e-07	-0.67568	MRPL34	mitochondrial ribosomal protein L34
8057742	0.00017	2.68e-05	-0.675625
7915504	9.01e-06	6.67e-07	-0.675562	ELOVL1	ELOVL fatty acid elongase 1
7996027	0.00914	0.00318	-0.675014	CX3CL1	C-X3-C motif chemokine ligand 1
7894611	2.53e-06	1.25e-07	-0.675001
7985016	5.15e-06	3.21e-07	-0.674834	SNX33	sorting nexin 33
7897227	3.12e-05	3.33e-06	-0.674719	AJAP1	adherens junctions associated protein 1
8043666	4.62e-06	2.79e-07	-0.674157	CNNM3	cyclin and CBS domain divalent metal cation transport mediator 3
8050350	0.000311	5.63e-05	-0.674126
8081214	0.00818	0.00278	-0.674037	GPR15	G protein-coupled receptor 15
8179238	0.000739	0.00016	-0.673938	MICA	MHC class I polypeptide-related sequence A
8178955	4.32e-07	1.09e-08	-0.673837	RGL2	ral guanine nucleotide dissociation stimulator like 2
8180144	4.32e-07	1.09e-08	-0.673837	RGL2	ral guanine nucleotide dissociation stimulator like 2
7915578	3.09e-06	1.63e-07	-0.673525	TMEM53	transmembrane protein 53
7920725	3.05e-08	2.16e-10	-0.673294	SCAMP3	secretory carrier membrane protein 3
8100476	0.00289	0.000815	-0.673121
7912347	0.000204	3.34e-05	-0.673061	CASZ1	castor zinc finger 1
8071737	4.09e-05	4.63e-06	-0.672344	MIF///MIF-AS1///MIF	macrophage migration inhibitory factor (glycosylation-inhibiting factor)///MIF antisense RNA 1///macrophage migration inhibitory factor (glycosylation-inhibiting factor)
8102787	4.06e-07	9.87e-09	-0.671976
7901967	1.3e-08	5.29e-11	-0.671887
7982056	0.0178	0.007	-0.671857	SNORD115-25	small nucleolar RNA, C/D box 115-25
8079753	1.48e-07	2.4e-09	-0.670918	DAG1	dystroglycan 1
8119974	1.32e-05	1.09e-06	-0.67091	SLC29A1	solute carrier family 29 member 1 (Augustine blood group)
7895027	0.0218	0.00884	-0.670775
8002266	1.85e-06	8.23e-08	-0.670249	CHTF8	chromosome transmission fidelity factor 8
7937314	4.07e-05	4.61e-06	-0.669752	PGGHG	protein-glucosylgalactosylhydroxylysine glucosidase
8125328	4.16e-05	4.76e-06	-0.669528	PPT2-EGFL8///AGPAT1	PPT2-EGFL8 readthrough (NMD candidate)///1-acylglycerol-3-phosphate O-acyltransferase 1
8178762	4.16e-05	4.76e-06	-0.669528	PPT2-EGFL8///AGPAT1	PPT2-EGFL8 readthrough (NMD candidate)///1-acylglycerol-3-phosphate O-acyltransferase 1
8179958	4.16e-05	4.76e-06	-0.669528	PPT2-EGFL8///AGPAT1	PPT2-EGFL8 readthrough (NMD candidate)///1-acylglycerol-3-phosphate O-acyltransferase 1
7960359	1.53e-05	1.34e-06	-0.669326
7998577	1.44e-06	5.93e-08	-0.669075	NME3	NME/NM23 nucleoside diphosphate kinase 3
7944082	0.00178	0.000459	-0.669025	TAGLN	transgelin
7935968	5.79e-07	1.63e-08	-0.668995	LDB1	LIM domain binding 1
8059720	7.22e-06	4.96e-07	-0.668727	NMUR1	neuromedin U receptor 1
7949172	5.58e-06	3.57e-07	-0.668658	MAP4K2	mitogen-activated protein kinase kinase kinase kinase 2
7896446	0.000753	0.000163	-0.668587
7975602	0.000764	0.000166	-0.668331	ACOT2	acyl-CoA thioesterase 2
8113666	0.00127	0.000306	-0.668263	SEMA6A	semaphorin 6A
7986329	0.000232	3.93e-05	-0.668053	NR2F2	nuclear receptor subfamily 2 group F member 2
8154359	4.94e-07	1.31e-08	-0.668047	RPL18A	ribosomal protein L18a
7984405	2.67e-05	2.73e-06	-0.667999	C15orf61	chromosome 15 open reading frame 61
7981951	1.04e-05	7.98e-07	-0.667959	SNORD116-6///SNORD116-2	small nucleolar RNA, C/D box 116-6///small nucleolar RNA, C/D box 116-2
7978366	0.000257	4.43e-05	-0.667308	GZMB	granzyme B
8180266	0.000609	0.000127	-0.667262	ST6GALNAC5	ST6 N-acetylgalactosaminide alpha-2,6-sialyltransferase 5
7906079	0.00209	0.000555	-0.667154	RAB25	RAB25, member RAS oncogene family
7998136	7.56e-06	5.32e-07	-0.666848	RHBDF1	rhomboid 5 homolog 1
8028984	0.0121	0.00443	-0.666807	CYP2F1	cytochrome P450 family 2 subfamily F member 1
8033571	9.3e-07	3.19e-08	-0.666718	KANK3	KN motif and ankyrin repeat domains 3
7989718	2.54e-06	1.25e-07	-0.666486	RASL12	RAS like family 12
7905299	1.04e-05	8.01e-07	-0.665968	PRUNE1	prune exopolyphosphatase
7897520	4.43e-06	2.63e-07	-0.665754
7895866	0.000592	0.000123	-0.665586
7941936	3.09e-07	6.67e-09	-0.665544	GSTP1///GSTP1	glutathione S-transferase pi 1///glutathione S-transferase pi 1
7892905	0.00154	0.000383	-0.66546
7896472	4.58e-06	2.76e-07	-0.664988
8040831	1.25e-07	1.86e-09	-0.664732	ATRAID	all-trans retinoic acid induced differentiation factor
7972044	3.67e-05	4.06e-06	-0.664453	COMMD6	COMM domain containing 6
7951662	0.0131	0.00488	-0.664411	CRYAB	crystallin alpha B
7967028	0.0743	0.0381	-0.664265	RNU4-2	RNA, U4 small nuclear 2
7973352	6.57e-07	1.95e-08	-0.663966	LRP10	LDL receptor related protein 10
8124524	0.000102	1.43e-05	-0.663419	HIST1H2AK	histone cluster 1, H2ak
8101699	3.88e-05	4.37e-06	-0.662478	PPM1K	protein phosphatase, Mg2+/Mn2+ dependent 1K
7939665	3.89e-06	2.24e-07	-0.662433	MDK	midkine (neurite growth-promoting factor 2)
8178399	0.00208	0.000551	-0.662297	NRM	nurim (nuclear envelope membrane protein)
8179683	0.00208	0.000551	-0.662297	NRM	nurim (nuclear envelope membrane protein)
7892920	0.000104	1.46e-05	-0.661814
7949412	3.57e-05	3.93e-06	-0.661755	LTBP3	latent transforming growth factor beta binding protein 3
7913655	0.0104	0.00372	-0.661685	ID3	inhibitor of DNA binding 3, HLH protein
7909603	2.05e-05	1.96e-06	-0.661516	NENF	neudesin neurotrophic factor
7919324	0.000594	0.000123	-0.661428
7906348	0.00455	0.00139	-0.661367	CD1C	CD1c molecule
7898570	2.25e-06	1.07e-07	-0.661276
7916364	0.0264	0.0111	-0.661164	LDLRAD1	low density lipoprotein receptor class A domain containing 1
7927277	6.44e-07	1.89e-08	-0.661072	GPRIN2	G protein regulated inducer of neurite outgrowth 2
8133688	0.0182	0.00716	-0.660633	SNORA14A	small nucleolar RNA, H/ACA box 14A
8099037	6.43e-07	1.89e-08	-0.660108	MFSD10	major facilitator superfamily domain containing 10
8087485	6.34e-07	1.85e-08	-0.65986	UBA7	ubiquitin like modifier activating enzyme 7
7952056	0.00189	0.000492	-0.659467	CD3D	CD3d molecule
8071951	7.46e-07	2.32e-08	-0.659408
7980338	5.95e-06	3.88e-07	-0.659302	IRF2BPL	interferon regulatory factor 2 binding protein like
8149638	0.000101	1.42e-05	-0.659295	DOK2	docking protein 2
7895364	0.0364	0.0163	-0.658152
8065762	9.31e-06	6.94e-07	-0.658067	PIGU///PIGU	phosphatidylinositol glycan anchor biosynthesis class U///phosphatidylinositol glycan anchor biosynthesis class U
8012207	3.03e-05	3.21e-06	-0.657611	TMEM256-PLSCR3///TMEM256///TNK1	TMEM256-PLSCR3 readthrough (NMD candidate)///transmembrane protein 256///tyrosine kinase non receptor 1
8018791	0.000123	1.8e-05	-0.657479
7932792	0.000973	0.000222	-0.657445
7899988	0.00186	0.000481	-0.657249
7925161	1.39e-05	1.17e-06	-0.657192	IRF2BP2	interferon regulatory factor 2 binding protein 2
7952436	1.81e-05	1.66e-06	-0.656861	ESAM	endothelial cell adhesion molecule
7941505	6.5e-07	1.92e-08	-0.656209	CST6	cystatin E/M
7894538	3.05e-06	1.6e-07	-0.656167
8030630	1.23e-06	4.67e-08	-0.656079	NR1H2	nuclear receptor subfamily 1 group H member 2
8037775	2.47e-05	2.47e-06	-0.656029	PTGIR	prostaglandin I2 (prostacyclin) receptor (IP)
8004464	4.07e-07	9.92e-09	-0.655943	TNFSF12-TNFSF13///TNFSF12///TNFSF13	TNFSF12-TNFSF13 readthrough///tumor necrosis factor superfamily member 12///tumor necrosis factor superfamily member 13
8157905	0.000241	4.12e-05	-0.655892	MVB12B	multivesicular body subunit 12B
7973084	7.83e-05	1.04e-05	-0.655574	RNASE4///ANG	ribonuclease A family member 4///angiogenin
8179926	1.33e-06	5.23e-08	-0.655225	DXO	decapping exoribonuclease
8160295	1.31e-05	1.09e-06	-0.654898	SCARNA8	small Cajal body-specific RNA 8
7913787	8.08e-07	2.61e-08	-0.654412	STPG1	sperm tail PG-rich repeat containing 1
8157632	0.0335	0.0147	-0.654401	MORN5	MORN repeat containing 5
8164293	3.5e-05	3.83e-06	-0.654241	AK1	adenylate kinase 1
8168028	5.29e-05	6.45e-06	-0.654211	STARD8	StAR related lipid transfer domain containing 8
8044813	0.00469	0.00144	-0.654093	TMEM37	transmembrane protein 37
8040365	1.92e-06	8.66e-08	-0.654065	TRIB2	tribbles pseudokinase 2
8170009	3.44e-07	7.83e-09	-0.653891	FAM127A	family with sequence similarity 127 member A
7977409	5.88e-06	3.83e-07	-0.653856	CRIP1	cysteine rich protein 1
7942453	0.000123	1.81e-05	-0.653816	PLEKHB1	pleckstrin homology domain containing B1
8006877	2.81e-05	2.93e-06	-0.652919	STARD3	StAR related lipid transfer domain containing 3
7949503	9.17e-06	6.81e-07	-0.652765	EFEMP2	EGF containing fibulin like extracellular matrix protein 2
8043443	0.0558	0.0271	-0.652683
8009755	2.26e-06	1.08e-07	-0.652448	ARMC7	armadillo repeat containing 7
8071899	3.09e-07	6.68e-09	-0.652251	SPECC1L-ADORA2A///ADORA2A	SPECC1L-ADORA2A readthrough (NMD candidate)///adenosine A2a receptor
8007561	9.18e-05	1.26e-05	-0.652215	G6PC3	glucose-6-phosphatase catalytic subunit 3
8026315	9.56e-07	3.31e-08	-0.651879	PKN1	protein kinase N1
8011747	0.000132	1.97e-05	-0.651711	SLC25A11	solute carrier family 25 member 11
8066598	1.89e-06	8.48e-08	-0.651694	ACOT8	acyl-CoA thioesterase 8
8180260	1.9e-05	1.77e-06	-0.651558	BANF1	barrier to autointegration factor 1
8134257	0.000475	9.43e-05	-0.651556	GNG11	G protein subunit gamma 11
8180029	0.00811	0.00276	-0.651096	HLA-DQB2///HLA-DQB1	major histocompatibility complex, class II, DQ beta 2///major histocompatibility complex, class II, DQ beta 1
7981992	0.00157	0.000392	-0.650779	SNORD116-22	small nucleolar RNA, C/D box 116-22
7906602	1.77e-05	1.6e-06	-0.650774	VANGL2	VANGL planar cell polarity protein 2
8156319	7.01e-06	4.8e-07	-0.650317	OR7E37P///MGC72080///OR7E5P///DAPL1///OR7E24///OR7E47P///OR7E12P///OR7E14P	olfactory receptor family 7 subfamily E member 37 pseudogene///MGC72080 pseudogene///olfactory receptor family 7 subfamily E member 5 pseudogene///death associated protein like 1///olfactory receptor family 7 subfamily E member 24///olfactory receptor family 7 subfamily E member 47 pseudogene///olfactory receptor family 7 subfamily E member 12 pseudogene///olfactory receptor family 7 subfamily E …
7953333	0.0138	0.00518	-0.650267	CD27	CD27 molecule
7973727	0.000103	1.45e-05	-0.650095	NYNRIN	NYN domain and retroviral integrase containing
8140371	3.3e-06	1.77e-07	-0.64944	TMEM120A	transmembrane protein 120A
8037071	4.32e-07	1.07e-08	-0.649172	RABAC1	Rab acceptor 1
7893217	8.62e-05	1.17e-05	-0.648906
8103769	0.0111	0.00401	-0.648899	HPGD	hydroxyprostaglandin dehydrogenase 15-(NAD)
7960728	3.22e-05	3.46e-06	-0.648724	SCARNA12	small Cajal body-specific RNA 12
8006906	5.23e-08	5e-10	-0.648679	ERBB2	erb-b2 receptor tyrosine kinase 2
7894209	0.000108	1.53e-05	-0.64864
8087624	0.000594	0.000123	-0.64824	HYAL2	hyaluronoglucosaminidase 2
8076461	0.000114	1.64e-05	-0.648223
8042867	1.75e-06	7.68e-08	-0.648137	INO80B-WBP1///WBP1	INO80B-WBP1 readthrough (NMD candidate)///WW domain binding protein 1
7895386	0.0091	0.00316	-0.648008
7894844	0.0273	0.0116	-0.647794
7977965	3.83e-06	2.19e-07	-0.647466	SLC22A17	solute carrier family 22 member 17
7920291	0.00041	7.88e-05	-0.647455	S100A16	S100 calcium binding protein A16
8060660	3.52e-06	1.95e-07	-0.647209	HSPA12B	heat shock protein family A (Hsp70) member 12B
8108697	0.00206	0.000547	-0.646965	PCDHB5	protocadherin beta 5
8110616	0.013	0.00481	-0.646695
8154763	0.00104	0.00024	-0.646559
7934178	7.46e-05	9.74e-06	-0.64636	PCBD1	pterin-4 alpha-carbinolamine dehydratase 1
7982052	0.00919	0.0032	-0.646079	SNORD115-23///PWAR4	small nucleolar RNA, C/D box 115-23///Prader Willi/Angelman region RNA 4
7995976	0.000108	1.54e-05	-0.646071	CPNE2	copine 2
8007446	0.000372	7.01e-05	-0.64605	IFI35	interferon induced protein 35
7912343	0.000128	1.89e-05	-0.645806	CASZ1	castor zinc finger 1
7965840	2.86e-05	2.99e-06	-0.645782
8138145	2.78e-05	2.89e-06	-0.645689	OR7E37P///MGC72080///DAPL1///OR7E47P	olfactory receptor family 7 subfamily E member 37 pseudogene///MGC72080 pseudogene///death associated protein like 1///olfactory receptor family 7 subfamily E member 47 pseudogene
8170198	0.000227	3.82e-05	-0.645406
8036224	0.000409	7.86e-05	-0.645372	TYROBP	TYRO protein tyrosine kinase binding protein
7937892	0.00572	0.00183	-0.645296	PGAP2	post-GPI attachment to proteins 2
8125125	1.38e-05	1.17e-06	-0.645257	LSM2	LSM2 homolog, U6 small nuclear RNA and mRNA degradation associated
8178641	1.38e-05	1.17e-06	-0.645257	LSM2	LSM2 homolog, U6 small nuclear RNA and mRNA degradation associated
8179839	1.38e-05	1.17e-06	-0.645257	LSM2	LSM2 homolog, U6 small nuclear RNA and mRNA degradation associated
8041582	4.84e-05	5.77e-06	-0.645185	PKDCC	protein kinase domain containing, cytoplasmic
7956551	0.000505	0.000102	-0.644794	ARHGEF25	Rho guanine nucleotide exchange factor 25
8076195	2.72e-05	2.79e-06	-0.644767	PDGFB	platelet derived growth factor subunit B
7994058	0.00283	0.000793	-0.64458	SCNN1G	sodium channel epithelial 1 gamma subunit
7896258	1.52e-06	6.36e-08	-0.644161
8007355	5.2e-05	6.29e-06	-0.644121	VPS25	vacuolar protein sorting 25 homolog
8111930	0.000124	1.83e-05	-0.644029	LOC100132356	uncharacterized LOC100132356
8082248	4.86e-06	2.97e-07	-0.643924	OR7E37P///OR7E35P///MGC72080///OR7E5P///DAPL1///OR7E24///OR7E47P///OR7E12P///OR7E14P	olfactory receptor family 7 subfamily E member 37 pseudogene///olfactory receptor family 7 subfamily E member 35 pseudogene///MGC72080 pseudogene///olfactory receptor family 7 subfamily E member 5 pseudogene///death associated protein like 1///olfactory receptor family 7 subfamily E member 24///olfactory receptor family 7 subfamily E member 47 pseudogene///olfactory receptor family 7 subfamily E …
8038326	0.000298	5.31e-05	-0.643647	SLC6A16	solute carrier family 6 member 16
8063903	2.9e-05	3.04e-06	-0.6434	RPS21	ribosomal protein S21
8074569	0.000115	1.66e-05	-0.64339	GGT2///GGTLC2///GGT3P///GGT1	gamma-glutamyltransferase 2///gamma-glutamyltransferase light chain 2///gamma-glutamyltransferase 3 pseudogene///gamma-glutamyltransferase 1
7932209	1.2e-05	9.68e-07	-0.643244
8159692	5.28e-06	3.31e-07	-0.643094	ARRDC1	arrestin domain containing 1
7926677	0.000435	8.48e-05	-0.642701	OTUD1	OTU deubiquitinase 1
7925182	0.000105	1.49e-05	-0.642364	SNORA14B	small nucleolar RNA, H/ACA box 14B
8173156	0.000493	9.89e-05	-0.642355
8013521	0.000217	3.61e-05	-0.64232
8173755	0.00177	0.000456	-0.64229	ITM2A	integral membrane protein 2A
7892633	6e-05	7.51e-06	-0.642201
7999149	1.7e-05	1.53e-06	-0.64211	NMRAL1	NmrA like redox sensor 1
8024273	3.69e-07	8.63e-09	-0.642066	NDUFS7	NADH:ubiquinone oxidoreductase core subunit S7
8074688	6.34e-07	1.85e-08	-0.641757	THAP7	THAP domain containing 7
8003125	3.29e-06	1.76e-07	-0.641691	TAF1C	TATA-box binding protein associated factor, RNA polymerase I subunit C
8045887	4.78e-06	2.91e-07	-0.640779	OR7E37P///OR7E35P///MGC72080///OR7E5P///DAPL1///OR7E24///OR7E47P///OR7E12P///OR7E14P	olfactory receptor family 7 subfamily E member 37 pseudogene///olfactory receptor family 7 subfamily E member 35 pseudogene///MGC72080 pseudogene///olfactory receptor family 7 subfamily E member 5 pseudogene///death associated protein like 1///olfactory receptor family 7 subfamily E member 24///olfactory receptor family 7 subfamily E member 47 pseudogene///olfactory receptor family 7 subfamily E …
7968787	4.94e-06	3.04e-07	-0.64005	OR7E37P///OR7E35P///MGC72080///DAPL1///OR7E24///OR7E47P///OR7E12P///OR7E14P	olfactory receptor family 7 subfamily E member 37 pseudogene///olfactory receptor family 7 subfamily E member 35 pseudogene///MGC72080 pseudogene///death associated protein like 1///olfactory receptor family 7 subfamily E member 24///olfactory receptor family 7 subfamily E member 47 pseudogene///olfactory receptor family 7 subfamily E member 12 pseudogene///olfactory receptor family 7 subfamily E…
8143397	1.19e-05	9.55e-07	-0.63941	DENND2A	DENN domain containing 2A
8008263	0.00264	0.000733	-0.639205	PDK2	pyruvate dehydrogenase kinase 2
[truncated: 299 more rows]
