# Supplementary material for: Transcriptomic profiling highlights cell proliferation in the progression of experimental pulmonary hypertension in rats
Source: Sci Rep. 2024 Jun 18;14:14056. doi: 10.1038/s41598-024-64251-w (PMC11189536; doi:10.1038/s41598-024-64251-w)
Supplement: Supplementary file 4 — Supplementary Table S5. [file 41598_2024_64251_MOESM4_ESM.xls]

## Sheet: Upregulated genes
Names	total	elements
This study/ GSE113439	214	IGF1
		TPX2
		GPSM2
		SOD2
		MMS22L
		TAOK3
		GEN1
		PUM3
		KPNA2
		ANLN
		KNTC1
		CDK1
		PLIN2
		YME1L1
		HNRNPR
		RACGAP1
		LDHB
		GPR171
		PLD1
		MIS18BP1
		CENPU
		GPATCH2
		NFE2L2
		HP
		TFEC
		TNFAIP6
		TNKS2
		ATP8B4
		ZGRF1
		IL1A
		PI15
		KIF4A
		DSE
		SPP1
		OLR1
		NT5E
		IL18
		CTSK
		MSR1
		GCNT2
		FKBP5
		MELK
		NR1D2
		ITGB8
		NDC80
		AREG
		SGO1
		CCNA2
		PLOD2
		MRC1
		NUF2
		RGS1
		SLC22A3
		ECT2
		KIF23
		DEPDC1
		DIAPH3
		INTS7
		OGFRL1
		CENPE
		CNTLN
		SPAG5
		BRCA2
		UGGT2
		MDM2
		CPXM1
		PRC1
		RIOK2
		CEP55
		DDIAS
		APOLD1
		RBBP8
		THBS1
		NSUN6
		LACC1
		CCNE2
		CYBB
		LRRCC1
		PMAIP1
		RAD50
		GSPT1
		GUF1
		PKHD1L1
		TOMM70
		DLGAP5
		FILIP1L
		ESCO2
		CKAP2L
		VCAN
		MKI67
		NAV3
		LOX
		CD84
		RARRES1
		CLEC5A
		RBM39
		KMO
		FNDC3B
		PIP5K1B
		DEK
		TERF1
		MLH1
		CEP128
		TLR2
		MCM8
		HAVCR2
		ACSL4
		FANCD2
		CEP295
		XRCC2
		COBLL1
		CCDC25
		ARHGAP11A
		ERI1
		CILP
		HLTF
		NLRC4
		ECHDC1
		GOLM1
		NLRP3
		RFC3
		PLA2G2A
		SWAP70
		OSMR
		KIF11
		KNSTRN
		CFH
		ZWILCH
		DSC2
		SMC4
		MNDA
		ZW10
		EMP1
		STK38L
		MTHFD2
		LIMA1
		SLC25A13
		CTSS
		GAS2L3
		PLA2G4A
		PARPBP
		ADAM9
		CYP7B1
		ARG1
		MYO5A
		FBXO5
		TGFBR1
		ACO1
		KLHL4
		DKC1
		NEDD1
		PLK4
		FBN1
		C7
		BUB1
		PBK
		HNRNPH3
		LAMC1
		PDE1A
		CASP3
		HSP90AA1
		COL3A1
		SMC2
		SHCBP1
		TNC
		DLG2
		ASPM
		IL2RA
		INPP4B
		SERPINE2
		KNL1
		ATAD2
		SLC16A6
		STIL
		CALU
		TNFSF13B
		DOCK10
		ACAT2
		NCBP2
		TOP2A
		FANCI
		THBS2
		STEAP2
		WDHD1
		SEMA3D
		KIF18A
		SLC41A2
		KIF15
		TMEM144
		RRM1
		VCAM1
		HMMR
		MCM6
		RAB27A
		KIF20A
		ANK3
		MAP7D3
		SAMD9
		MMRN1
		ATP6V1D
		TRIM59
		NMD3
		SGO2
		ATIC
		TTK
		PGM3
		NCAPG
		CCDC112
		CP
		AMD1
		USP1
		C6
		NUSAP1
		SLC39A6
This study	1698	MSRB1
		AACS
		MMP2
		SAMD4A
		FIBIN
		PSTPIP1
		ECHS1
		ARRB2
		AEN
		NAGPA
		ADAM12
		NHLRC3
		TMSB10
		CXCL3
		RAB1B
		RGD1563294
		PAK1
		DAZAP1
		KIRREL1
		TRIB3
		CCNB1
		CLUH
		UBB
		CCDC88B
		TUBB5
		ARL2
		COX15
		SLC16A14
		XK
		CERK
		LOC100361993
		RCL1
		IGSF3
		UGT1A1
		SYNGAP1
		PCOLCE
		HMGN1
		SERPINF1
		LHFPL2
		DHRS11
		SHC1
		GPR153
		CCDC34
		ITGA3
		BRCA1
		S1PR2
		GINS1
		NOXO1
		RT1-DA
		ENTPD3
		C5AR1
		LOC100359668
		CNN1
		SLCO2B1
		APOBR
		LMNB2
		COPS9
		CLTA
		ZMYND15
		COL1A1
		SLC8A1
		OGDH
		GSS
		VGLL3
		NECTIN2
		SEL1L3
		DSCC1
		HSPA1L
		RHOC
		BIRC5
		CAVIN3
		CCDC124
		PPIL1
		DYSF
		MFF
		VWA5A
		SLC27A3
		PLEKHO1
		CNPY4
		RING1
		CCNE1
		NPC2
		RT1-DMB
		ROR2
		FOXM1
		ZBTB48
		TPI1
		APOE
		PF4
		IPO4
		GMPR
		C3
		GJB1
		MYH9L1
		BOP1
		F2RL1
		FRRS1
		B3GNT7
		LOC103694314
		NELFE
		DGLUCY
		DESI1
		FABP5
		LAMP3
		ATOH8
		MFSD11
		TOR3A
		FNDC1
		PMF1
		SLC8B1
		CD82
		PMM1
		SERPING1
		NFKB2
		PCDH7
		P4HA3
		SH2B2
		SBNO2
		SLC6A6
		KNG2
		EMILIN1
		COL18A1
		ELAPOR2
		COX8A
		PDZRN3
		FAM110C
		TSR3
		ADAM19
		NIPSNAP3B
		CHST11
		PACC1
		LSM4
		TMEM104
		RAD18
		NUCB1
		RHOH
		FUCA2
		OGFOD2
		HVCN1
		MRPS12
		PAQR8
		TAF10
		FSIP1
		RYR1
		LAGE3
		DOHH
		ACTC1
		SUV39H2
		PPEF2
		ABI2
		TMEM14C
		SEC11C
		MAN2B1
		ADGRG5
		FERMT3
		ABHD12
		PILRA
		LOC100909548
		COL7A1
		NFIL3
		MRGPRB3
		FUT4
		CHI3L1
		CD300A
		VASH1
		SAPCD2
		CLEC3B
		CIITA
		VSIG10L
		CMTM3
		MCOLN2
		NEU1
		ADAMTS2
		UNG
		ARPC3
		LILRB3L
		TMED9
		PKIB
		LTBR
		SLC9A3R1
		RGD1561310
		MGST1
		FXN
		AGTRAP
		AURKA
		CIP2A
		RABEP2
		VWA1
		ZFP385A
		TIAM1
		RGS14
		PTGER1
		LOC100360491
		SMPD2
		FN1
		HK3
		MYLK2
		DHFR
		MAD2L1
		BCAP29
		TPMT
		ARID5A
		LOXL1
		ATP1A1
		LOC100360087
		SORBS2
		NEK6
		SORCS2
		PRIM2
		GAA
		BTK
		TJP3
		PFKL
		MILR1
		POLD2
		OSBPL10
		LANCL2
		PPM1H
		MOGS
		LAMB3
		CEP131
		MAP3K7CL
		CARD14
		CHMP6
		PDAP1
		SNAI1
		NDUFA13
		VMP1
		DEF8
		MRPL41
		KLHL6
		CHAF1A
		UBTD1
		ENTPD7
		IER3
		TSTD3
		CEBPD
		FHDC1
		PACSIN3
		CTSB
		CHRNB1
		EHBP1L1
		UMPS
		POC1A
		SVEP1
		FETUB
		TMEM241
		C1QBP
		FANCA
		REXO5
		DEUP1
		PGAM1
		GRHL1
		JPH2
		WDR91
		NCAPD3
		CNDP2
		PARK7
		SGK1
		HPS1
		RNF7
		PGM1
		POLR3G
		LRRC56
		SNCAIP
		PSMD8
		RCAN1
		AOC1
		BRSK1
		NAB2
		LIMD2
		CACFD1
		DPP7
		RAB20
		NSMF
		TNFRSF1A
		HASPIN
		PLIN3
		ATG7
		PRRT1
		RGD1565166
		MYCL
		GLI1
		ANKDD1A
		HYPK
		PHGDH
		SFTPD
		HAUS4
		KLRA2
		TRABD2B
		GNS
		GPR174
		RANBP1
		SLC29A3
		TALDO1
		MAP1A
		NCF1
		SSC5D
		TMEM176A
		MCM10
		RMDN3
		ENTPD2
		TLR5
		CLIP2
		CD83
		NCKAP5L
		SAFB2
		LOC685680
		CCND1
		SIGLEC1
		SULF2
		NEURL3
		TOR2A
		CHTF18
		BMP2
		POP7
		MGP
		MVD
		PLEKHO2
		SURF4
		NUDCD2
		CCDC85B
		GCH1
		TYMS
		NA
		SCNN1B
		MCM5
		NOL4L
		CLN6
		LOC108351584
		SDK2
		COMTD1
		EPHB3
		RAMP3
		LRRC45
		TSPYL5
		SLC48A1
		HRAS
		POFUT2
		RCN1
		GXYLT2
		CTU2
		DRP2
		DHCR7
		CRAT
		POR
		XRCC1
		SLC16A11
		ENPP2
		AIF1L
		TGFB1
		RT1-DB1
		TINAGL1
		AP2S1
		SLC31A2
		APEX1
		VAT1
		PCNX2
		CEP72
		MYC
		SOCS3
		ULBP1
		ART4
		WDR38
		ACAA2
		FCMR
		LOC100361259
		TIMP1
		GTSE1
		CHPF2
		EIF3I-PS1
		GPR160
		BGN
		CD86
		RGS18
		SLC11A1
		SH3GL1
		CTSF
		SLC25A39
		HUNK
		POU2F2
		ARL8A
		CHD1L
		NAA40
		CLIC1
		MYL6L
		NNMT
		TESK1
		TMEM134
		CPZ
		CD300LE
		COL8A1
		FAM29A
		CDCA5
		TRIM16
		BLVRB
		MEGF6
		TNFSF13
		GABRA1
		REEP1
		GALNT10
		SLC2A1
		MICOS13
		PTGER4
		CD68
		TRIM47
		MMP24
		SSR4
		CD109
		SFTPA1
		BCL2A1
		NLRX1
		TP53I3
		FGD2
		ADAMTS12
		UCP2
		TDP1
		DNAJB11
		MOCS1
		CYTH4
		LOC681410
		NDUFB3
		AMTN
		DEFB4
		FKBP8
		ADGRG1
		COX6A1
		CD14
		VNN3
		NDE1
		TRIP6
		YBX1
		ANXA2
		SPEG
		STK10
		AAAS
		HDDC2
		C4B
		DNAJB13
		IQGAP3
		MYBL1
		PARVG
		BLNK
		GGT1
		PLBD2
		AP1S3
		COL4A2
		HEBP1
		PPP1R13L
		OBSL1
		LUM
		C1S
		RGD1311899
		HMOX1
		PPP1R15A
		FCGR2A
		GRM3
		SLC27A6
		GLO1
		CD302
		PYCR3
		PRR13
		PKIG
		TMED3
		CCDC103
		PPIL3
		ALOX12
		ADGB
		LOC100911252
		TCHP
		BPIFB1
		DRC3
		LMNB1
		TSSC4
		KRT80
		SYNE3
		GIPC2
		LOC689130
		TUBB2B
		CXCR1
		SLC31A1
		SFXN1
		PKN3
		PCLAF
		CTNNBIP1
		NDUFB7
		MFGE8
		SH3BP2
		DHH
		ACP5
		CNPY3
		LOC100364435
		MRM1
		UQCR10
		RNF126
		RPS10
		TLE3
		DKK3
		PPP1R14B
		ALOX5AP
		LRP1
		JAML
		RFT1
		OLFM4
		SH3PXD2B
		TACC3
		ATP13A2
		SERTAD4
		RPL27-L1
		SPI1
		MMP14
		PLAT
		SDF4
		KLHDC3
		KLHL15
		GALNT6
		SUSD3
		SLC25A4
		BOK
		NDRG1
		ADAMTS15
		SLC10A6
		RRP1
		ZFP523
		MAPKAPK3
		LOC100360117
		LOC100363537
		CXCR3
		FXYD5
		SIRPA
		UQCC3
		RPL15
		ABCB9
		NAA38
		TLR7
		PLCD1
		STAB1
		LGALS3
		NAAA
		MBOAT7L1
		LAT
		NECTIN4
		DBI
		CDT1
		CFL1
		SELPLG
		DIABLO
		LRP8
		GPATCH3
		C1QTNF6
		ALDH16A1
		TAX1BP3
		HS6ST1
		CEMIP
		ATP6V0C
		GNE
		LOC100911716
		SLC39A13
		TIMM23
		RPL28
		TNKS1BP1
		CD74
		ARHGEF4
		G6PD
		EVI2B
		SLC35E1
		TRPV4
		UBL5
		LOC100359922
		PAOX
		GABRP
		SCARA3
		CPA3
		SLC66A1
		TMEM167A
		C5AR2
		PPP1R36
		H2AX
		COL6A5
		ASMTL
		CCDC9B
		TNFRSF21
		CDC45
		RGD1566085
		SART1
		SCIMP
		SPTA1
		CCDC136
		SHB
		SLC25A20
		MYCN
		MAPK13
		MTHFD1L
		APLN
		TRPC6
		SLC43A2
		ARPC1B
		MSL3L2
		GUSB
		LIG1
		NID2
		CHEK2
		GDF11
		TERT
		FUCA1
		MCM2
		ZDHHC13
		RGD1306941
		MCM4
		ARPC4
		HTRA1
		BHLHE40
		RAB32
		EGLN2
		CHST12
		P2RY10
		CRB3
		ANKLE1
		FKBP15
		MPV17
		COL16A1
		COA7
		RGD1311744
		GLRX
		ST3GAL4
		SH2D1B
		NSFL1C
		RHOG
		MRPL27
		ITGAX
		LIN9
		NABP1
		CCDC96
		ADTRP
		CDC37
		SLAMF7
		PRPH
		LRP12
		FGF10
		KRT7
		ODC1
		MAFB
		GRINA
		POLE
		SGCD
		SMTN
		TMUB1
		CA3
		ENO1
		STK32B
		LRRC20
		RGD1561149
		SLC7A7
		LCP2
		IL10RA
		COL4A1
		SLC25A10
		SLC39A8
		STS
		DDHD1
		MAP1LC3A
		MAFG
		TM4SF1
		ARL6IP4
		EMILIN2
		CCL6
		OTUB1
		RPL35A
		TMEM115
		CCDC157
		RGD1563231
		OSBP2
		PRRG3
		SLC41A1
		SH3BGRL3
		PRIMPOL
		VASP
		PLGRKT
		COA8
		RELB
		POLR1G
		RPS27L
		MYL9
		CCN1
		LRRN4CL
		ATP6V0A1
		MARCKSL1
		RAB11FIP5
		CDKN1A
		SCAF1
		CHCHD6
		PLPP1
		SLC7A1
		CHMP4BL1
		CUL7
		TMEM59L
		CLEC4A3
		SPSB1
		KIRREL3
		LOC100362069
		SH3BP1
		CYP4F17
		TPM2
		CPNE1
		NUDCD3
		PIAS4
		TMEM120A
		USP5
		LOC100359600
		GPC3
		SV2A
		TAF1C
		MAF
		STXBP1
		MPEG1
		ADM
		FGD3
		RAB39A
		CENPI
		STAMBPL1
		SERF2
		FCGR1A
		PPIC
		RPL11
		ETFB
		OTULIN
		PNPLA7
		SNX8
		RPL8
		SEMA4A
		CCBE1
		NUAK2
		TBRG4
		PGM5
		MUSTN1
		SELENON
		LRRC75B
		KLC2
		ELMOD3
		FXYD1
		SHISA7
		VSIG2
		MICAL1
		ICOS
		SWI5
		SHLD2
		WFDC8
		IL1B
		HAX1
		DDO
		TOMM40
		CTSA
		TRIM46
		PIDD1
		CD200R1
		IGF2R
		UBE2V1
		RNF181
		COLGALT1
		ARHGEF25
		BEX3
		FCER1G
		TESK2
		ZBTB7B
		ITGA7
		CPT1C
		SDF2L1
		TYW1
		ZFAND2A
		TRAPPC3
		CD101
		C4BPA
		CPT1A
		TPST1
		KIF22
		NINJ1
		LOC691141
		PAGR1
		ELMO3
		UCP3
		COL8A2
		GYG1
		TREM1
		OST4
		ACTN1
		LPIN1
		SLIT2
		HAUS3
		CX3CR1
		BAALC
		CLTB
		ITGAE
		JDP2
		GAPDH
		CNNM2
		ENGASE
		SEC61B
		GPX1
		SEPTIN10
		PYCR2
		SLC39A1
		GALNS
		FAM20C
		PDK3
		POLR2E
		IFITM1
		TSFM
		MAP1S
		ENO1-PS1
		MMP19
		GLB1
		LYRM7
		CLEC10A
		HOXB7
		KRT79
		FTL1
		KLHDC9
		ACTG1
		HEXA
		MAP2K3
		FLT4
		NME1
		SLC4A4
		RGD1562339
		RPS16
		CHPF
		RPS9
		APRT
		COL1A2
		TMEM208
		TRIM36
		ATP5IF1
		LTBP3
		EVPL
		PROCR
		PASK
		ITGB5
		BAIAP2
		SYNGR1
		CFD
		MYBPC2
		TMEM256
		ENPP3
		TMEM37
		NEK2
		SHMT2
		TMEM176B
		AP1S1
		CH25H
		COMT
		KCP
		ADAMTS7
		ZFAT
		C1QTNF1
		VEGFB
		RGD1309540
		FAM171A2
		SLC19A2
		PHF23
		ZBED5
		PVR
		LOC100365839
		NLRC3
		CKAP4
		ADGRE1
		TRIM68
		UCK2
		BICDL2
		PGK1
		CDC25A
		FZR1
		PLOD1
		ESPL1
		CHPT1
		RPL26-PS2
		TEX264
		DONSON
		ATOX1
		KIF26B
		PRCP
		TSPAN11
		ADH1
		PTN
		HPN
		VAMP8
		ANKRA2
		COX5A
		CYBA
		PLAU
		TMEM160
		C1R
		TC2N
		NUBP2
		DEPDC1B
		CA13
		C1QC
		PLCB2
		RGD1304694
		CCDC12
		PKP1
		FOXQ1
		SMDT1
		MMP23
		FHL3
		PHLDA3
		CD4
		LOC680700
		MMRN2
		GALK1
		GABARAP
		FBXL6
		GK
		SLC9A5
		COX14
		DERA
		CDH13
		GJA1
		SLC39A7
		GPNMB
		PHKG2
		NSD2
		SLC39A14
		CROCC
		GPR137B
		RGD1560010
		FCGR2B
		BCO2
		PDLIM7
		DNAJC22
		SNIP1
		LIN54
		TIMP3
		ABCG1
		EPHA2
		ARL11
		TCHH
		RAC2
		B3GNT9
		SNRNP70
		SCYL1
		SLC35F6
		UAP1L1
		MTHFR
		SERPINB1A
		DACH1
		CARD11
		DDX27
		SLC66A3
		MRPS34
		RFTN1
		EVI5L
		DNAAF3
		LOC100909911
		FBLIM1
		ANKRD63
		RGD1564804
		CHST1
		LGALS1
		COL15A1
		SLC25A1
		ATP11A
		SGPL1
		ATP1B1
		FAS
		LOC100125362
		LILRB4
		ATP5F1D
		MRPL12
		GNPDA1
		TRIR
		STEAP3
		FGG
		CSF1
		SPRYD4
		MBOAT1
		MGAT5
		CKB
		DYNLT1
		SKP2
		LOC100363268
		SLC40A1
		ARID3A
		A3GALT2
		RGD1565367
		SNHG11
		POLM
		MYH9
		LBP
		LOC498265
		NCF2
		BDKRB2
		ELF3
		OTULINL
		ASF1B
		LY6I
		SCML2
		SLC4A3
		AGPAT3
		ARHGAP45
		CCHCR1
		PODXL2
		PI4K2A
		RPS27A
		NTNG2
		TEX261
		MRGPRX2
		MEAK7
		SNRPA
		LOC108350502
		PAPPA1
		PIH1D1
		CDC25C
		LOC100911361
		PRDX1
		SCN4A
		CDH2
		ACP2
		CCDC102A
		GTF3A
		COX6B1-PS1
		NECAP2
		MAL
		PLEKHG2
		PRRG4
		C4A
		CFAP99
		ORMDL3
		TREM3
		KIFC1
		CBR4
		SLC1A5
		LPXN
		DLL1
		GLB1L
		RPS10L1
		PUS1
		NUDT18
		RPSA
		RBM19
		NAGA
		RUNX1
		IL1RL1
		RCC2
		RGS19
		CENPO
		RPL22L1
		EGR1
		LITAF
		LRRC25
		TUBA1B
		NLGN2
		IL17RE
		KLRC2
		CC2D1A
		PLAGL1
		PIM1
		MEA1
		TGM5
		CORO1B
		SERPINA3N
		SCUBE1
		ASAP3
		SERINC2
		SLBP
		JMJD7
		LTBP2
		NR2C2AP
		CKS1B
		MCM3
		SYNGR2
		PPM1M
		RPS2
		FAM110A
		LOC681182
		FBXW4
		MRPS7
		CUEDC2
		RASA4
		FES
		KSR1
		TRPV2
		NME6
		CCN2
		STARD3
		TFPT
		ABTB2
		VBP1
		TUFT1
		COL6A2
		TMEM132C
		FBLN1
		MFSD2A
		ZC3H12A
		MARVELD1
		TIFAB
		DLG4
		INF2
		STC1
		KLHDC8B
		STOM
		AKIP1
		FURIN
		SLC13A2
		INKA2
		LOC682402
		SMIM12
		FKBPL
		PLET1
		SELENOW
		FKBP10
		EXOC3L2
		VEGFC
		FHL2
		FCER1A
		ELN
		VIM
		NCAPG2
		KCNMB1
		DES
		LGALS3BP
		AKR1B8
		BEST1
		RHBDL3
		AVPI1
		MRPL20
		PTGES3L
		HS6ST2
		GM2A
		SPHK1
		CCDC86
		SLAMF8
		ARSB
		ORAI1
		MAD1L1
		TBXAS1
		GPR176
		ZSWIM8
		NSL1
		PCYOX1
		KIF5A
		KIF2C
		ASCC2
		PSENEN
		CYTH2
		RAD51C
		SLPI
		STX7
		PRPS1
		GALC
		GNA15
		SLC26A4
		P2RY2
		STING1
		N6AMT1
		MRC2
		BAD
		GALNT12
		NINJ2
		RRS1
		SMPDL3A
		CRLF1
		WDFY4
		ATP1B2
		MFSD10
		MYO18A
		WAS
		SEMA7A
		CRYBG2
		STK33
		SCAMP5
		EREG
		SUMF2
		CLCN7
		SELENOM
		SLC12A9
		CDCA7
		THG1L
		ADAMTSL2
		CCNYL1
		OBSCN
		TNFAIP8L1
		GBA
		ATP5MF
		SFN
		RRBP1
		PRDX5
		ALDH7A1
		PPIA
		TRIB1
		IGSF7
		EDEM2
		ICOSLG
		CDC20
		PRODH1
		SLC26A11
		LYPLA2
		RPL6-PS1
		CTSD
		LOC100911515
		GNL1
		CCDC40
		MTBP
		THOP1
		ARHGAP19
		RPL6
		VARS2
		AK2
		SNX20
		SLC35C2
		NTRK3
		RFC4
		RAB7B
		SGCG
		CCDC30
		GLYCTK
		TBL2
		MFSD1
		UROS
		RPS6KB2
		TXLNA
		MGMT
		POLQ
		CPPED1
		RGD1559972
		LASP1
		SKIV2L
		TNFRSF12A
		EGR3
		INSYN1
		CCL2
		ATAD3A
		PRNP
		SLC7A8
		AGAP2
		S100A11
		ADA
		PIN4
		RPL36AL
		GPR88
		TAF6L
		RAP2B
		SMYD2
		NFAM1
		CAMK2G
		TLR3
		HMGB2
		PTPN7
		ZMAT3
		RAN
		ADPRS
		LIMK2
		TMEM154
		GAR1
		BCL7C
		ARHGEF40
		ITGB3BP
		LOC681282
		TPRA1
		ACSS2
		PARP1
		ACAP1
		MRPL43
		RPS15
		VDR
		KATNBL1
		EML2
		RILPL2
		TUBE1
		BLOC1S1
		SKA3
		RGS2
		NCAPH
		AFG3L1
		TAGLN
		SLC25A25
		P3H4
		MST1R
		WDR81
		P2RY13
		TK1
		RTN4
		PRKCSH
		ZBTB42
		DPH5
		PPP1R2
		TSPOAP1
		FOSL2
		OPLAH
		RFWD3
		EDIL3
		TYROBP
		GPR65
		STXBP2
		B3GALT4
		SERGEF
		IKBIP
		COTL1
		MYD88
		PTPN1
		MYH14
		GADD45G
		SEPTIN5
		TMEM51
		DPP3
		DAB2
		RPL36
		UBE2S
		LAYN
		CNR2
		CD200R1L
		LSP1
		CHP2
		KIAA0408L
		GPR37
		ERP29
		SLC22A17
		SCARA5
		PRG4
		HTR2B
		PSMG3
		PSAP
		LSM6
		PRIM1
		HMGN5B
		NUDT9
		SCPEP1
		TGFB3
		IGSF10
		TOMM6
		GMPPB
		LOC288913
		LOC100361061
		NME2
		ZFP955A
		COX6B1
		S100A4
		DNASE2
		LGMN
		SLC36A1
		LOXL2
		IGF2
		EPN3
		RPL21
		DDRGK1
		RARRES2
		DNMT1
		HTR1B
		TAF13
		ADAMTS1
		DGKI
		RIN3
		CADM3
		SLC7A5
		TIMM10
		LOC680491
		CYGB
		APOBEC1
		CHST9
		GTF2F1
		EIF4A1
		CLCN5
		SLAMF9
		TRAPPC1
		ZFP367
		FLT3
		HES6
		GRIK5
		SDK1
		SLC16A13
		CACNA1A
		SYK
		GGT7
		HINT2
		AP5B1
		PLD4
		HOMER1
		PLA2G15
		DOK3
		TBC1D1
		CREG1
		AGPAT2
		JUNB
		TP53INP1
		SLC18A2
		TUBB6
		DCTPP1
		LRRC74B
		H6PD
		SAP30
		IGDCC4
		HOOK2
		CCNG1
		HTATIP2
		MGME1
		RPS12
		IRF5
		R3HCC1
		PABPC4
		CXCL12
		IFI30
		GLUL
		LAMTOR1
		TRAF4
		RRM2
		HK2
		MRPL2
		OS9
		MDK
		METRNL
		CST6
		CD63
		IAH1
		HNRNPAB
		GPSM3
		LOC100364062
		SIL1
		SLC27A4
		UNC93A
		EFEMP2
		DGAT2
		BCL2L1
		RAB3IL1
		TNFRSF1B
		SLC20A2
		AEBP1
		BAG2
		SLC16A3
		RAD54L
		CELSR1
		HMGCL
		SLC9A1
		SUV39H1L1
		TIMMDC1
		NCAPD2
		LOC100362384
		FGD1
		RGD1305464
		ASNS
		TTYH2
		POLR1D
		RGD1560687
		CXCL1
		TNIP2
		PC
		SORD
		SPC25
		MXD3
		NIT1
		TCIRG1
		IKBKE
		SIDT2
		DBN1
		GRN
		SLC2A4
		ADAP1
		TSEN34
		RPL27A
		SLFN13
		C1QB
		LRRC59
		SPATA2L
		TNFRSF11A
		NOS3
		DDX54
		FBL
		SIGLEC10
		JPT2
		CHIA
		FAM43A
		FLRT2
		UBXN1
		GLRX5
		FLAD1
		RAB5C
		TTLL3
		ST14
		NCKIPSD
		RHBDF2
		AFMID
		RAB13
		AKT1S1
		TSC22D4
		BRINP2
		ARL3
		OLFML2B
		LOC297756
		NRIP3
		S100A10
		COX5B
		MFSD12
		RPL13
		DGCR6
		RRP12
		KLHL29
		CLEC12A
		COL17A1
		ZDHHC14
		IL7R
		APCDD1
		B4GALT7
		RAB30
		MS4A7
		CCL21
		ADAMTS13
		SLC49A3
		DEPTOR
		SERPINE1
		MYO7A
		PTAFR
		ILVBL
		ACTG2
		BEND6
		TMEM242
		COQ8B
		TGFBR2
		GALE
		GPR137
		CBY1
		OAF
		GAS7
		MBD3
		SLC45A3
		TNFAIP2
		REEP4
		DRAP1
		HTRA2
		PAICS
		DNAJB12
		RNASET2
		PKM
		MARCHF3
		JAK3
		SMPDL3B
		HEY2
		SLC39A11
		ELF5
		ARHGDIA
		PARP3
		GSTO1
		FLOT1
		BRME1
		NRCAM
		CSRP2
		RGS10
		P2RX4
		ZFP593
		QSOX1
		FSTL3
		PLD3
		FRZB
		CCR5
		CISD1
		PLEKHA4
		VEGFD
		UNC93B1
		GMNN
		FAM114A1
		NES
		STIMATE
		EGLN3
		CSF2RA
		TXNRD3
		CUX1
		ERCC6L
		RGD1309350
		ENC1
		ORC6
		IRF8
		PFN1
		FCNA
		CCN3
		TCEA3
		RHBDD3
		ANLNL1
		F2RL3
		ARSE
		XYLB
		P4HB
		COL6A1
		BUD23
		MFSD5
		DSN1
		LOC685025
		RGD1564308
		CERCAM
		LCN2
		GIPC1
		LOC100363502
		CTSH
		COL5A1
		ACTA2
		REM1
		GPT2
		ANKRD1
		TIMM8A1
		DDR1
		IL20RB
		PTGS1
		PMEPA1
		DCTD
		F3
		CFP
		CTSZ
		ALDH3B1
		IGFBP4
		LMNA
		TMEM119
		MIEF2
		ABCB1B
		KLF10
		GNGT2
		RGD1560341
		CTHRC1
		UHRF1
		NME3
		SLC2A9
		CARMIL2
		CD300E
		SPRYD3
		RELN
		LOC100359539
		CEBPB
		ALKBH3
		NAGK
		ATAD5
		TTC9
		PTH1R
		RBP1
		ADAM15
		NPL
		TBC1D9
		LOC100361866
		PHYHD1
		DDX41
		TGFBI
		CLPP
		SESN2
		VSIG10
		RND1
		RGD1359508
		CASP12
		FJX1
		SLC38A7
		E2F3
		ACOT3
		TNFAIP8L2
		HDC
		SYTL3
		SMG9
		BAX
		GCNT1
		FDPS
		SNAP91
		IGHE
		SLC52A2
		G6PC3
		P3H3
		FXYD3
		EIF3G
		ARHGAP22
		COL6A6
		TTC38
		VRK1
		SIN3B
		PRODH2
		NPTXR
		VAV1
		FANCB
		GPC1
		JCHAIN
		RBL1
		PAK2
		TOB1
		CSF2RB
		PARM1
		CMTM7
		LOC361346
		INCENP
		SLC16A10
		FCHSD1
		ZNRF1
		KRT23
		RETNLA
		CCDC9
		HDAC6
		LOC498154
		JOSD2
		FBLN5
		LOC108352348
		RANGAP1
		CFAP45
		HCLS1
		ARNT2
		LIPT2
		PIK3IP1
		LOC690617
		CDCA8
		APBA1
GSE113439	1896	C5orf42
		FSTL1
		SLMAP
		DLG1
		TNIP3
		GSKIP
		GNL3
		UTP20
		FGF7P3
		ABCB7
		ANKRD36B
		ZNF799
		KLHL2
		U2SURP
		G3BP1
		LMAN1
		NUP155
		FAM214A
		POLK
		GALNT3
		CHD8
		CRNKL1
		CHORDC1
		NEPRO
		DDX5
		FNBP1L
		CACNA2D1
		BIVM-ERCC5
		ZEB1
		ZNF131
		USP47
		TRIM33
		G2E3
		NDUFS1
		PNPT1
		ERV3-1
		CHD9
		PAPOLA
		C1orf27
		MSH3
		AQP9
		MET
		LOC646358
		NOSTRIN
		LYAR
		ING3
		TTC37
		ZNF208
		BANK1
		OSBPL8
		PIKFYVE
		SRPK1
		ANP32E
		MRPL1
		PTCD3
		MNS1
		CHD1
		C10orf12
		ZNF718
		ATG2B
		RHOT1
		EPS8
		DARS
		ARL4A
		ARHGAP21
		ACTR8
		RIOK1
		KIAA1033
		ZNF510
		HOOK3
		SLK
		TIGAR
		STK26
		CAND1
		ACSM3
		LIPN
		NASP
		ACSL3
		NOL8
		UTRN
		BAZ1B
		ROCK2
		SDAD1
		SNX16
		CCDC66
		ENOX2
		TLR1
[truncated: 1,809 more rows]

## Sheet: Downregulated genes
Names	total	elements
This study/ GSE113439	127	EDN1
		CMTM8
		PPP1R14A
		HMGCS2
		SLC38A5
		ARRDC2
		SUSD2
		SNX33
		SLCO2A1
		PPM1K
		ID1
		COX8A
		TSPAN7
		RASIP1
		PHF1
		RPS21
		IFI27
		OLFML2A
		CCM2L
		ADRB1
		NDRG2
		TRIL
		KANK3
		CD8A
		GRIA1
		PLAC9
		AGER
		LAMC3
		PRF1
		TPPP3
		FGFR4
		GIMAP6
		SHANK3
		CHIT1
		GPM6A
		HYAL2
		DLL4
		STARD8
		LRRC32
		LPAR3
		PIK3C2B
		ESAM
		SCGB1A1
		CA4
		BIVM
		RASL12
		CBX7
		TBX3
		TNFRSF14
		SLC29A1
		HEY1
		PCBD1
		CCL5
		EFCC1
		MGAT3
		GATA2
		FAXDC2
		GRAP
		FXYD1
		VSIG2
		ABHD14A
		WFDC1
		COMMD6
		IRF9
		ACOT8
		TMEM147
		SMAD6
		CERS4
		SOX7
		ID3
		SLC6A4
		ACVRL1
		UBA7
		TSPAN8
		MAL
		CORO2B
		GZMK
		NKG7
		AOC3
		GJA4
		VANGL2
		SMAD7
		FAM167A
		SOX17
		HPGD
		PTCH1
		COX4I2
		SEMA6A
		TMEM100
		ACE
		LYRM9
		BST2
		MLLT6
		CLEC14A
		GZMA
		SPNS2
		HINT2
		SPOCK2
		MDK
		JAM2
		FOXF1
		TMEM109
		CASZ1
		GPR146
		FAM98C
		METTL7A
		ITM2A
		NOTCH4
		GNA14
		MRPL21
		PLLP
		LY6E
		SYT17
		SLC5A1
		FAM107A
		MIF
		RAMP2
		PLAC8
		ALDH3B1
		MYOZ1
		NME3
		CASP12
		IL2RB
		CDH5
		FXYD3
		TRIB2
		CLN3
This study	1830	TUBD1
		KLHL13
		RTKN2
		ZFP449
		ZFP182
		ABCC6
		RNF38
		CLK4
		U2SURP
		PTPRR
		PXYLP1
		UBE2G1
		SSC4D
		AHSA2
		PELI2
		EPB41L4B
		CCNI
		GUCY2G
		UTY
		ZBTB12
		CHORDC1
		TAF9B
		DDX5
		SMS-PS1
		FNBP1L
		CDK14
		TRIM33
		G2E3
		FAT4
		CCDC88B
		TMCC3
		TMX4
		PPP1R13B
		CRACDL
		PNPT1
		MIER1
		CYP2A3
		MSRB3
		AATK
		SLC15A2
		HBA-A3
		NOSTRIN
		ING3
		BANK1
		SPN
		WSCD1
		SLC12A8
		OAS1B
		LRRN1
		ANP32E
		NFIA
		KLRB1C
		HMGN1
		TMEM184A
		FADS1
		CSF3R
		SERPINF1
		LAX1
		UFSP1
		ELOVL5
		TANGO2
		RGD1306556
		CMPK2
		LOC108349721
		LIMS2
		EFNB1
		STK26
		PAPSS2
		CDC14A
		TRIQK
		UTRN
		ROCK2
		SNX16
		ANXA3
		COPS9
		TEK
		CCDC153
		ZMYND15
		ATL2
		MACROD1
		MANEA
		TEKT1
		HSPA1L
		FOXP3
		SELL
		TSPAN13
		GHR
		ARHGEF9
		SPTSSA
		ALKBH2
		COL6A4
		PGAP4
		BBS7
		SERPINB9
		RIPK4
		RMND5B
		RT1-DMB
		LAMTOR2
		YTHDF1
		RGD1307947
		GUCY1A1
		ZFP277
		MAOA
		TPI1
		PF4
		GYPC
		FBXO11
		PSMG4
		NRARP
		HDAC7
		MAPK12
		LCOR
		FPGT
		RIN2
		KLHL36
		ATAD1
		WBP4
		KBTBD3
		BCHE
		MAP3K13
		MEIS2
		STARD13
		SLC24A5
		MMP16
		ARL13B
		ADI1
		KL
		P4HA3
		ND3
		FAM76B
		METTL25
		SEC14L1
		ATP1B4
		LOC102552527
		RAB3A
		ATP11C
		TMEM117
		CD6
		TOX3
		THRB
		RNF39
		NPR1
		TSPYL4
		ASS1
		PNLDC1
		CFAP221
		RGS4
		NIPBL
		PDE4C
		SPTBN1
		RICTOR
		LOC102555377
		MFN2
		RANBP6
		ZFP136
		CYP1A1
		BAMBI
		EBPL
		THAP1
		CDK17
		PCDH18
		DPYD
		SENP7
		UNC13B
		MBD5
		MYO5C
		POF1B
		ABI2
		ITPRID1
		IKZF3
		USP32
		AFAP1L1
		KDM6A
		NUDT12
		FGFR3
		TMEM33
		CLSTN2
		KDM4B
		ZFP422
		ZFP51
		CNTN2
		DBH
		SEZ6
		FCGBP
		MOB4
		VASH1
		LEMD2
		EPHA4
		INPP5J
		ZFP423
		ZFP608
		RARB
		APOL9A
		RUSF1
		MAFA
		KCNQ5
		CNOT6
		ZBTB20
		SELENOP
		PIGP
		PRRG1
		ZFP329
		SPRY2
		PJA2
		KLHL7
		ABCG3L3
		GALNT18
		RGD1561310
		SMTNL2
		ZFP292
		FKBP4
		LOC680989
		GPRC5C
		AKR7A3
		NFYA
		AHNAK
		PTGER1
		LOC100360491
		AHR
		FAM126B
		PPP1R12A
		ASH1L
		VAMP4
		E4F1
		RBM38
		HBB-B1
		IRAG2
		COQ10B
		LOC100365363
		EML5
		AKR1C14
		ACVR2A
		KLF4
		ACAD11
		PGM2L1
		ASTE1
		KLHL9
		JADE1
		RGD1561277
		SLFN4
		HUS1
		ASAP2
		PRPF39
		YIPF6
		RAB38
		BMP6
		PPP1R1B
		OAS1A
		CEP131
		PLSCR4
		TBX21
		PPARGC1A
		SEPTIN7
		HBA-A1
		NDUFA13
		SOX9
		VWA2
		FAU
		PAFAH1B3
		ALDH6A1
		RDX
		NPRL2
		FBXO46
		CAMK2B
		CYP2F4
		VTI1A
		CADPS2
		SEMA3G
		MEIS1
		SRMS
		PSTK
		NDUFAF8
		LARGE2
		EGF
		ANKRD26
		CPVL
		PDGFD
		PAWR
		KCND3
		PREX2
		RBM26
		PROSER2
		KLF2
		TAB2
		RIMBP2
		ND6
		ZMYM5
		RT1-CE10
		ZFP68
		LRRC56
		KLHL28
		LOC102556096
		LOC100360380
		RGD1565033
		CYB561
		IRF7
		UPK1B
		BRSK1
		LIMD2
		DCLK2
		KIT
		CACFD1
		TRAPPC2
		SYDE2
		RGD1304884
		C1GALT1C1
		ETL4
		ANTXR1
		HERC6
		CASP1
		PANK1
		XAF1
		TCP11X2
		HYPK
		XPO4
		XIAP
		OTUD7A
		MTFR1-PS1
		LENG9
		RT1-CE7
		B2M
		YTHDC2
		BCL7A
		SAT2
		DYNC2I2
		GRPEL2
		FIS1
		RT1-CE5
		CNOT7
		TMEM229A
		FOXN2
		CIBAR2
		SAFB2
		ITGA6
		BMP15
		C1GALT1
		SLC16A2
		RUNX1T1
		CD93
		KLRG1
		USP18
		KDM6B
		SMCHD1
		RASSF9
		HSCB
		TRPC1
		ESR1
		ARHGAP12
		SYT7
		SURF4
		DPY19L3
		ERCC8
		SMS
		NFAT5
		FCNB
		SPATA9
		SLCO1A4
		CCDC85B
		WIF1
		STRN3
		NA
		PPDPF
		LUZP2
		TMEM106C
		PIM3
		DMXL1
		MEGF11
		LOC108351584
		APTX
		HMBOX1
		PODXL
		CCT6B
		RAPSN
		COMTD1
		NFATC3
		SPATS2L
		CLIC5
		LRRC45
		RGD1565622
		ARSK
		RNF43
		PDE3A
		RGD1311595
		PTPN4
		RASGEF1A
		NTPCR
		TRANK1
		XPOT
		TPD52L1
		OSTN
		LIMS1
		VEGFA
		FAM89A
		AKR1C15
		RGD1563668
		CDS2
		GPR182
		MME
		EOMES
		CAVIN2
		KANK4
		SNRNP48
		EIF3EL1
		MCTP2
		BCL11B
		LOC687780
		DTWD2
		SOCS3
		GLCE
		RNPC3
		ZFP17
		FIGN
		NXPE2
		TSPAN2
		YES1
		PWWP2A
		SP4
		EIF3H
		B4GALT4
		FOXO1
		SIRPB3
		GPT
		MATN4
		BLK
		GBP4
		GFRA2
		LOC690155
		ZC2HC1A
		PIAS1
		WWP1
		ST6GALNAC3
		STAT1
		ZC3H14
		POLR2M
		BEND5
		ALDH5A1
		FKTN
		TWSG1
		ZFP606
		CASP8AP2
		LRRC36
		IL18RAP
		GABRA1
		MEGF6
		ATP2A3
		SMARCA1
		CTTNBP2
		SMURF2
		FAM13A
		GPBP1
		TEAD4
		KLHDC1
		ZFYVE9
		GALNT15
		GLCCI1
		PTPRC
		GRAMD1C
		ADGRF5
		ZDHHC17
		ZFX
		CAPN8
		CCDC167
		GPR155
		MCF2L
		MGC108823
		ARHGAP20
		DIPK2A
		NR3C2
		EMCN
		IRAK1BP1
		DOC2A
		RGD1302996
		MCCC1
		EIF2AK2
		SIKE1
		ZC4H2
		BPGM
		FAM207A
		EGFL8
		METTL18
		TRPM7
		FOXP2
		FLT1
		ND2
		ALOX12
		RB1CC1
		PCDH12
		MGC105567
		ADGRE5
		FOXJ3
		RT1-S3
		ZFP770
		CRABP2
		TSPAN12
		SHE
		GATA3
		PUM2
		IL17RD
		KLHDC7A
		OGN
		FMR1
		CCDC117
		AKR1C13
		CYP2B1
		NAMPT
		SLC44A3
		MMP8
		RIPOR1
		RPS6
		HS3ST3B1
		ST7L
		GFOD1
		STK36
		SPPL2A
		KLRB1B
		MYO9A
		NTRK2
		CCDC3
		YAF2
		CYRIA
		LOC691170
		SH3TC2
		THEM5
		PLCB4
		TRIM34
		IAPP
		TMEM70
		NHLRC2
		GNG3
		RAD9B
		ADHFE1
		SAMHD1
		PTBP3
		OASL2
		EPC2
		USP46
		PDCL
		DMXL2
		NAE1
		MYSM1
		LOC685067
		TUT4
		NLK
		LOC685767
		NKAIN4
		IPPK
		THSD7A
		OSGIN1
		GNAI1
		RPS21-PS1
		ZMAT1
		CARD10
		RAB6A
		LOC100360117
		PRIMA1
		PAPOLG
		SIRT5
		RNF146
		TRIM66
		TIAM2
		KLHL38
		TRIM17
		USF3
		UQCC3
		ZSCAN21
		RT1-T24-1
		LYVE1
		CREB1
		CSMD2
		TSC22D2
		NXPE5L1
		NAA38
		RMDN1
		ARHGEF15
		NEO1
		RASA2
		TASOR
		STAG1
		GIMAP4
		NECTIN4
		TRDMT1
		P3H2
		ZHX2
		APOOL
		CPSF6
		MASP2
		CNTN1
		GPATCH3
		ZDHHC20
		AKAP12
		ITPKB
		SLAIN2
		ENPEP
		ATF2
		ADGRG2
		OAS2
		D2HGDH
		ARHGEF4
		LIPG
		SMIM26
		KLF5
		DPH7
		ARHGAP29
		TMEM126A
		EHD4
		PDE5A
		FBLN2
		DENND6A
		NRGN
		ESCO1
		SCLT1
		TAL1
		TRNT1
		ASMTL
		SH2D7
		PTPRG
		PLEKHG5
		RAI2
		AFDN
		CCDC9B
		SRGAP1
		SLC16A4
		CCNE2
		MC2R
		PDE7A
		RGS13
		USP33
		PPP1CB
		ERBIN
		SART1
		SPTA1
		TAF11
		PCMTD1
		SYNE1
		MBTPS2
		RSBN1
		GIMAP9
		GCKR
		UVSSA
		SNRK
		WDR44
		ZFP458
		UBA1Y
		RGD1310507
		RASGRP3
		LOC100361934
		ZFP365
		ARL5C
		CD247
		ISCA2-PS1
		MED21
		MFAP2
		TGS1
		WWC3
		ZBTB10
		PDZD2
		MCC
		ATP2B4
		GIOT1
		P2RY10
		CPLX2
		ARHGAP5
		RB1
		ADAR
		MPV17
		LYSMD3
		CACNB2
		RNF24
		IFNLR1
		NUMB
		CHCHD10
		TP53I11
		SHOC2
		TOX2
		HBB
		XRN1
		METTL24
		RUNX2
		PDE4B
		PRPH
		FBXL7
		LRRC8B
		SEC14L2
		MBNL3
		ADORA2B
		PHEX
		SOX6
		ZFYVE16
		RDH14
		LUC7L3
		TFPI
		SYNJ2BP
		MECOM
		THRA
		HIP1R
		PLEKHA2
		L3HYPDH
		LRRC1
		NAB1
		SCN7A
		NRIP2
		ZFP18
		TIPRL
		MED31
		STK32B
		FLRT3
		AZIN1
		SEZ6L
		UBE2A
		TMEM64
		CDC42EP4
		ABHD17B
		TNFRSF13B
		VPS54
		ERO1B
		DCAF10
		RNF139
		SHROOM4
		ALDH1A3
		RBM41
		RAPGEF2
		RGS12
		EPS8L2
		PLEKHD1
		ENTPD1
		RGD1563231
		ACOXL
		SLC10A5
		MX1
		CBX3
		PLPP3
		KBTBD2
		COA8
		PPP4R2
		SNRPEL1
		DCXR
		TGFBR3
		ZMYM2
		GRIN3B
		EHD1
		FBXL3
		ICE2
		PTPRM
		GSTZ1
		RGD1304587
		TBC1D15
		RGD1309362
		B3GNTL1
		FAM219B
		EPC2L1
		LOC100362453
		LOC498222
		S100PBP
		N4BP1
		PIK3R1
		PTPMT1
		ACACB
		FAM210B
		TET1
		DOC2B
		MLKL
		DLC1
		OTC
		NEXMIF
		SPRY4
		FZD3
		IFIH1
		WDR37
		ZFP157
		RPL8
		CERT1
		NUDT4
		VMA21
		ASTN1
		CLDN1
		PCTP
		ZHX1
		SIRT1
		ATRNL1
		FOSB
		CAV2
		SPHKAP
		SLC27A2
		NSG1
		NEURL1B
		PLEKHG1
		OVOL1
		CPE
		DCHS1
		CDKL5
		TRIM46
		NSUN7
		TUBGCP5
		SNX15
		TPPP
		BMX
		RNF8
		PTPRU
		ZFP560
		NIPAL1
		PMS1
		SLC24A3
		SLC25A51
		TXNL4B
		UBE3A
		POLR3F
		TLE4
		CDIN1
		TOP2B
		ALAS2
		PKP3
		SH3GL2
		RNF114
		MAGMAS-PS1
		LOC679149
		IGFBP3
		KLF13
		DEK
		FAM117B
		JPH1
		FCSK
		CEACAM1
		DCN
		GSE1
		PLVAP
		EFR3A
		LY6L
		PAGR1
		EPAS1
		STEEP1
		POLR3GL
		COL8A2
		IFNAR2
		RPL31L4
		GBP5
		LOC24906
		ZFP455
		NXT2
		PLP1
		CCDC152
		PIK3R6
		HBA-A2
		FZD4
		DHX58
		TREML1
		CDC42EP1
		ZSCAN20
		AKAP11
		AMOT
		HOXB7
		TTC33
		ETV1
		PCOLCE2
		HGFAC
		PARP9
		CLEC9A
		KLHDC9
		PPP2R3A
		SYNM
		HAP1
		SLC25A23
		SFXN5
		PHLDB2
		DYNLT3
		FAM3D
		RHOBTB1
		ZFP275
		CCDC126
		LOC103691238
		CWF19L2
		EPM2AIP1
		RGD1561662
		MID2
		DNAAF9
		FAM222A
		LOC100362432
		JRKL
		AMIGO2
		TMEM26
		GRCC10
		ADCK5
		GIGYF1
		ZCWPW2
		CTTN
		EVPL
		ARL5A
		PHF11
		TBC1D8B
		KMT2C
		LAPTM4B
		HGF
		LNX1
		SOX18
		GULP1
		CFD
		TEX15
		CELA2A
		TP53BP2
		SCD2
		CYP4B1
		CHST3
		HSC70-PS1
		RGD1307621
		RYBP
		ACKR3
		LOC100365839
		ARTN
		BEAN1
		LOC685933
		ZADH2
		IFIT3
		ARL6
		HMGB1
		RGD1310587
		SCN3B
		CBFA2T3
		PALS1
		KLF3
		KHNYN
		ESM1
		ANKS1A
		PTGER3
		COBLL1
		USP29
		UGCG
		SLC6A2
		XPNPEP2
		IL12RB1
		HECA
		DFFB
		ATRX
		LOC680227
		WASL
		MICU3
		GSTA1
		ZFP54
		SOS1
		LOC100359716
		KMT2E
		WNK2
		EPB41L4A
		NFE2
		PCMTD2
		ZDHHC2
		MBNL2
		ADD3
		DNAH14
		GAL3ST3
		SLC28A3
		RAP1A
		RASSF7
		ROGDI
		MATR3
		RASSF3
		IQCK
		NBEAL1
		METTL23
		ENPP4
		ZFP61
		ND1
		LOC497899
		SLC37A3
		LDHD
		NOSIP
		COL20A1
		TRIM23
		FBXL6
		SOX13
		FAM20A
		NUP210L
		PTPDC1
		SERINC3
		MYO3B
		GIMAP8
		NRP1
		ZFP106
		ZFP366
		UBE2E3
		FBXO8
		KCNIP3
		TCIM
		FGF11
		PTPN12
		ZFP518A
		ASCC3
		TBK1
		BMPR1A
		ARPP21
		STAG2
		RGS3
		CRLS1
		PAIP2
		SAMD12
		NMRK1
		LYPLA1
		STYXL2
		RPGRIP1
		CSGALNACT2
		DACH1
		CTDSPL2
		LOC102551340
		RHD
		YIPF4
		CCDC39
		ZFP386
		SLC2A13
		RERG
		SLC16A7
		PUSL1
		ZFP532
		SLCO1A5
		DPP4
		KLHL23
		DICER1
		YTHDF3
		LOC100909911
		CAMSAP3
		ZFP143
		PCDHA4
		PLA2G2A
		PLTP
		MYO6
		SLC16A12
		TAF1B
		COL15A1
		EZH2
		ARL5B
		GRB7
		SLC66A2
		MGST3
		CDKN1B
		PRKCI
		LMBRD1
		POU2AF1
		CYSLTR2
		TNFSF10
		DTX3L
		MIER3
		SCRN2
		EXD2
		SLC26A3
		NOVA2
		LOC681325
		NUP153
		TTYH3
		ZFP239
		EFHD1
		RNF180
		RAP1GAP
		GPCPD1
		AGPAT3
		ADORA2A
		MAGI3
		GALNT5
		RIPPLY3
		CAMK2D
		LIPE
		TMEM161B
		RAI14
		HMCN1
		ZSCAN26
		ESYT3
		FKBP14
		HOXB3
		RNF145
		EFCAB7
		NPAT
		VSNL1
		RASGRP2
		TSC22D3
		GPRASP2
		SWT1
		PRKD3
		CMC4
		LRRC4
		HSPB11
		NRIP1
		N4BP2
		RPS18L1
		SERPINB6B
		FAM135A
		PTPRB
		MROH7
		COX17
		INTS8
		ITGA1
		COA5
		TMCC2
		TCF12
		KRAS
		SIPA1L2
		ERAP1
		PLCH2
		CAVIN1
		AQP4
		TMEM44
		APLNR
		ALOX15
		IRF6
		RNF144A
		DHX40
		LOC100362344
		EVI5
		TRIM65
		SERPINA1
		COL4A3
		MYO10
		OLFM1
		MAPT
		RET
		ASB3
		PRKAA1
		CASD1
		HSPA4L
		MID1
		RASEF
		POGK
		MAPK9
		THSD1
		PPTC7
		GLP1R
		PARP14
		GRHL2
		ZFP758
		CRY1
		CNR1
		KLRC2
		DLG3
		FAR2
		RBBP8NL
		TMEM252
		NAA16
		PPP4R3B
		ELOVL7
		PPP3CC
		ZFP280C
		USP9X
		IFIT2
		PCLO
		RGD1304624
		S100G
		THBD
		NR3C1
		F11
		MAP2K6
		BRF1
		TERB1
		AGO4
		TMPO
		ASPH
		ZFP395
		GNAT3
		LEPR
		ADGRL1
		ANKRD42
		PDE9A
		ABCA8
		PRPF4B
		AA926063
		CCDC170
		SEC14L3
		EPS8L1
		DYNLL2
		RGD1309748
		CAMKK1
		ZFHX4
		TUFT1
		MORC3
		FZD7
		IFIT1BL
		TMEM47
		PPHLN1
		TMTC3
		ADGRL4
		ACKR4
		SOX12
		FMC1
		GSN
		CLDN23
		GLB1L2
		LOC102554315
		EFNA1
		CNRIP1
		CES1D
		EDN3
		ANK2
		SYT15
		SMOX
		SENP6
		KRT76
		GGPS1
		ITGB6
		CGGBP1
		AVIL
		CDC42BPG
		ADRA1B
		LOC103692984
		ABCC3
		RGD1561897
		CARS2
		BTBD2
		ACRBP
		REV3L
		ARHGEF3
		CPN1
		LOC103691261
		ZFP800
		RGS7
		SCD
		ASIC1
		B4GALT2
		DISP1
		PHF19
		SGTB
		HELZ2
		COX20
		CHUK
		RAB6B
		MYCT1
		S1PR4
		CD226
		RGD1308601
		ST3GAL6
		GID4
		TRPT1
		HSF4
		UBA3
		MPP2
		ZC2HC1C
		INPP1
		KIF5A
		CEP83
		FBXO17
		NPR3
		SHPRH
		LOC498750
		STX7
		ND4
		ATXN3
		RABGAP1
		OXR1
		TSPAN33
		PPP2R2C
		TTC32
		GBP2
		LRRC34
		NOX4
		ZBTB26
		VWF
		VTN
		PDS5B
		CIDEC
		CRIM1
		DHTKD1
		MPHOSPH8
		CYP2E1
		CTH
		IL15
		PLEKHA1
		CRYBG2
		LTN1
		ZCCHC3
		LOC497796
		ZFP260
		CLCA2
		SLC52A3
		CYYR1
		KCNH6
		RBL2
		MTMR10
		TJP1
		RGD1311745
		KCNJ10
		HIAT1-PS1
		CCNJL
		VMAC
		CD46
		USP53
		PER2
		ZKSCAN4
		RBM12B
		ADRB2
		DQX1
		ERI2
		G0S2
		CENPC
		JCAD
		ANO7
		SLC7A10
		LOC100910996
		QPCT
		VPS13A
		OSBPL6
		KAT6A
		RAB36
		RFX8
		KCNK12
		ZFP667
		PNPLA8
		GOPC
		MLLT3
		CCNT2
		ARAP3
		FMO1
		ZBTB39
		NIPAL2
		SNX14
		GLYCTK
		MTUS1
		ZFP462
		TADA1
		RGD1562420
		PLEKHF2
		DHRS3
		DIPK2B
		DIMT1
		LOC690836
		SLITRK6
		DIS3
		CHODL
		HNRNPH3
		EGR3
		FREM2
		CTCF
		HEG1
		PPP1R3A
		ZBTB6
		RT1-N3
		PUS10
		TXNIP
		POPDC2
		ZRANB2
		COASY
		EFHC2
		CLASP2
		PIN4
		RPL36AL
		RGD1566386
		NEB
		PDCD10
		RSBN1L
		COL13A1
		TMPRSS2
		PBX3
		CPED1
		MS4A6E
		TRPM5
		USP37
		RT1-T24-3
		PRICKLE2
		CSRNP3
		CCDC8
		VIPR2
		TEF
		PP2D1
		KANSL1L
		GAR1
		BCL7C
		PSTPIP2
		TRPM4
		ISG15
		MX2
		NUP210
		FAM120C
		CCDC68
		DUOX1
		CCRL2
		ACSM5
		PHLPP1
		RNF213
		ADGRG6
		SIAH1
		PDIA5
		CNEP1R1
		CLK1
		NCKAP1
		PKN2
		FERMT2
		CLOCK
		LOC102555217
		TMEM86B
		PRKCE
		LOC500584
		ROCK1
		L1CAM
		SRCIN1
		TGM1
		MFSD6L
		PTMA
		PRDM11
		ARHGAP31
		GTPBP8
		PRKAA2
		IVNS1ABP
		SELENOK
		SGPP2
		FAM183A
		KCNK2
		KDR
		DUSP19
		RGS5
		ARMC3
		VEZF1
		BTBD3
		TSPOAP1
		OGT
		LSM11
		MOXD1
		SYNDIG1
		CLSTN1
		PHIP
		EPHA3
		LRIF1
		EPB41
		SCAPER
		TMEM150C
		CYP2B2
		KIF26A
		COLCA2
		ECM2
		LOC100364335
		LATS2
		MS4A1
		DOCK9
		PML
		EBAG9
		LURAP1
		DNMT3L
		PDE2A
		YPEL4
		RPL36
		EZH1
		STARD6
		PPARA
		TLE1
		CNR2
		NLRP1A
		PMEL
		CHP2
		PIAS2
		CD24
		PLCG2
		ERP29
		MAOB
		RANBP3L
		CHM
		ATP1A2
		ZFP638
		BCL2L11
		CABP4
		DGKG
		TOMM6
		NAP1L3
		BMPR2
		KLF7
		RBP4
		RGD1359634
		ZFP955A
		SP100
		CDO1
		MYO1A
		PXDC1
		USP31
		PLCB1
		TASOR2
		TXK
		SLC2A12
		SYT6
		PHF6
		PCGF5
		KIF6
		SFT2D3
		SHLD1
		TRIM21
		ADRA2B
		NLRC5
		UBL3
		RGD1564883
		PIK3CG
		CYTL1
		BCORL1
		ABCG3L1
		POLR2K
		PPIDL1
		PNMA8B
		LOC108351482
		TRIM13
		LIFR
		STXBP6
		SP1
		SURF1
		GPR4
		ZFP780B-PS1
		IRF2BP1
		S1PR1
		GIMAP7
		PIK3CA
		EXPH5
		NELL1
		MTURN
		LOC100363372
		EVA1B
		IRGM
		PCDH19
		CKLF
		UBA6
		KMT5B
		KDM4C
		ZKSCAN8
		NIN
		ABI1
		IFI44L
		CYP2D4
		KIFC2
		PLAG1
		CYP27A1
		PAFAH2
		XPO1
		LATS1
		FDXACB1
		RT1-T24-4
		LOC102551095
		PHYHIPL
		CCDC33
		TMEM198B
		GUCY1B1
		RGD1566265
		MICB
		TMEM71
		SACM1L
		LGI1
		NCR1
		ADGRL3
		ARAP2
		LDB2
		AP4S1
		GEMIN7
		CYP2C23
		FAR1
		MIR3064
		GJB2
		SPTB
		CSAD
		CALCRL
		EFNB2
		ANKRD50
		RECK
		IPO7
		CAV1
		PCM1
		ALDH1A1
		NMNAT3
		LGALS9
		CLEC1A
		PATZ1
		CYP4V3
		USP34
		CRBN
		PRR18
		STK4
		RT1-CE4
		ZFP280D
		ZFP385B
		LOC100361240
		NEXN
		TIMMDC1
		ANK1
		DNAJB9
		ETS1
		POT1B
		PPP4R3A
		ANKRD29
		MIR568
		C1D
		GSTA3
		SLF2
		GTDC1
		SETDB2
		SLC25A33
		TMEM116
		TOGARAM1
		HSH2D
		MAP2
		SLC25A19
		PROM1
		CDC73
		HYKK
		RTP4
		INMT
		PADI2
		SDF2
		DZIP3
		GLRX5
		CD48
		RGD1562667
		LOC100362339
		SPON2
		FGD5
		USF1
		ETAA1
		TSC22D4
		RASL10A
		LOC297756
		NAA30
		RUSC2
		LRRN3
		ARID3B
		ARHGEF1
		GPRASP1
		DOP1A
		ZFP213
		MBLAC2
		LGI3
		ACER2
		CYP26B1
		MKRN3
		CEP126
		FMO2
		AZIN2
		FYTTD1
		RAVER2
		POU2F3
		RARG
		ATAT1
		CD96
		EDARADD
		LRRC3
		ROBO2
		RGD1305938
		CREBRF
		MATN2
		TDRP
		TMOD1
		CD320
		RSAD2
		ZMYND11
		CYTH3
		IL33
		LOC689229
		RGS6
		NAF1
		NCALD
		ITGA11
		CFAP77
		USHBP1
		PPP1R16B
		COBL
		ETFBKMT
		SLC35A3
		HMGB1-PS3
		SARDH
		RT1-A1
		LOC103690166
		PHF20L1
		SERPINB10
		RAB11A
		CLEC2G
		PTBP2
		TCF7L2
		NEDD9
		LOC100363469
		ETV5
		CACYBP
		MYRIP
		ARFGEF1
		CDK19
		BTBD7
		SCUBE2
		ZFR
		PITPNM3
		ENPP1
		QSER1
		ULK2
		KCNB1
		RHOBTB3
		HIPK2
		DDX58
		TTC23
		INTS6L
		RNF125
		CIRBP
		RTKN
		EIF4A2
		ZC3H10
		SHROOM2
		UPP1
		SLC6A9
		CLEC4G
		FOXP1
		LILRC2
		STARD9
		CLDN8
		PDLIM3
		ALDH1A7
		GPRIN3
		CCDC85A
		GIMAP5
		DPY19L4
		TBCK
		TCP11L2
		PPP1R3C
		L3MBTL3
		TMTC4
		UCHL5
		SMIM15
		AIM2
		KCNMB2
		SLFN5
		ZBTB44
		CGN
		SPATA13
		PDE8B
		LOC103691005
		IGTP
		EEF1AKMT2
		SMARCA2
		MORN2
		TLL1
		ALKBH8
		EXOC3L1
		HEPACAM2
		WNT4
		TCF7
		SAMD9
		DTWD1
		HSD11B1
		PI16
		ARID4B
		UBE2V2
		SFT2D1
		SP5
		SERPINC1
		RGD1564480
		TMEM185A
		ZZZ3
		ND4L
		LOC100134871
		GMNC
		IGIP
		RNF13
		PRICKLE1
		ZNFX1
		LGALS5
		CD69
		TTPA
		SLC25A38
		PHOSPHO1
		CHAC2
		ADGRV1
		ZFP169
		LRCH3
		CASP2
		CAPN7
		TESC
		IGFBPL1
		LOC100910046
		YTHDC1
		RT1-M3-1
		MLPH
		RETSAT
		RFLNB
		ADAMTSL3
		LGR4
		PRSS53
		ESPN
		CEP57
		RBM43
		UBE2D2
		ZGPAT
		MARVELD2
		GATM
		RUNDC3A
		ZMYM6
		DHX36
		TIGD5
		ACOT3
		PHTF2
		KLHL3
		SCGB3A2
		APOL3
		WAC
		SLCO4C1
		NOTCH1
		VAV3
		OLR1585
		STXBP3
		DAAM1
		FCHO2
		ATP10B
		RFTN2
		FUNDC1
		SSTR4
		CRACR2B
		PCDHGB1
		INPP5A
		AHSP
		STK17B
		HIPK1
		ADD2
		MAT2A
		MAL2
		TRPC3
		MBOAT2
		TMEM106B
		KLRD1
		TUBB1
		TRIM8
		KAT6B
		PAK2
		TCEAL1
		IFI44
		ELMOD1
		ZFP652
		RPS6KA3
		LOC361346
		SNX21
		DDX3
		BET1
		CCDC9
		RPS27A-PS1
		PUM1
		CNOT6L
		NADK2
		S100A9
		MMP9
		CDHR2
		BORCS8
		RNGTT
		MGC116121
		RPS27
GSE113439	678	TMEM216
		PKNOX2
		FIBIN
		C10orf25
		GAS5
		RNU4-2
		RAB1B
		WISP2
		RGN
		RPPH1
		AES
		KCNK3
		ITLN2
		RNU5F-1
		PDLIM2
		HIST1H4E
		HLA-DRB5
		SFTA2
		CAPS
		CYP2F1
		ITGA3
		GGT2
		HCST
		HIGD1B
		VKORC1
		GRK5
		SNORD115-44
		HES1
		C10orf67
		CST7
		LTBP4
		FOXJ1
		NKD1
		C19orf43
		GRAMD2
		FAM174A
		PIN1
		GDF10
		OR7E37P
		CDIPT
		ATOH8
		CD82
[truncated: 636 more rows]
